# Supplementary material for: H3K4me3-related lncRNAs signature and comprehensive analysis of H3K4me3 regulating tumor immunity in lung adenocarcinoma
Source: Respir Res. 2023 May 3;24:122. doi: 10.1186/s12931-023-02418-1 (PMC10155324; doi:10.1186/s12931-023-02418-1)
Supplement: Supplementary file 2 — Supplementary Material 2 [file 12931_2023_2418_MOESM2_ESM.xlsx]

## Sheet: Sheet1
Table S1. Identified lncRNAs significantly correlated with H3K4me3 modification regulators
H3K4me3	lncRNA	cor	pvalue	Regulation
EZH2	AC091057.1	0.607774	1.62262e-51	postive
KDM5A	AC073046.1	0.661396	7.92099e-64	postive
KDM5A	AC007406.5	0.64308	2.409e-59	postive
KDM5A	Z68871.1	0.601475	3.19956e-50	postive
KDM7A	AC004492.1	0.817034	1.86503e-120	postive
KDM7A	AC234775.3	0.815045	2.07079e-119	postive
KDM7A	AC008770.3	0.810457	4.79076e-117	postive
KDM7A	AC005070.3	0.810405	5.08957e-117	postive
KDM7A	AC110792.3	0.79597	5.51352e-110	postive
KDM7A	AC138932.6	0.795373	1.04724e-109	postive
KDM7A	AC008115.3	0.793973	4.67399e-109	postive
KDM7A	AC007546.1	0.792425	2.41309e-108	postive
KDM7A	AL136115.2	0.791081	9.9086e-108	postive
KDM7A	GMDS-DT	0.790505	1.8109e-107	postive
KDM7A	DHDDS-AS1	0.790027	2.98171e-107	postive
KDM7A	AP000766.1	0.789051	8.22183e-107	postive
KDM7A	AL359076.1	0.788437	1.55108e-106	postive
KDM7A	AL353804.1	0.786038	1.81832e-105	postive
KDM7A	AF129075.2	0.783664	2.01409e-104	postive
KDM7A	AL132989.2	0.783545	2.27153e-104	postive
KDM7A	AC006059.1	0.783206	3.19207e-104	postive
KDM7A	AL049840.7	0.782883	4.41271e-104	postive
KDM7A	ANKRD44-IT1	0.78237	7.3758e-104	postive
KDM7A	AL049869.3	0.782124	9.42919e-104	postive
KDM7A	AC080162.1	0.782058	1.00746e-103	postive
KDM7A	AP005131.7	0.781776	1.3342e-103	postive
KDM7A	Z68871.1	0.781769	1.34344e-103	postive
KDM7A	AC108010.1	0.781694	1.44757e-103	postive
KDM7A	SOS1-IT1	0.781362	2.01569e-103	postive
KDM7A	AC002553.2	0.779852	8.99302e-103	postive
KDM7A	AC010186.3	0.779364	1.45411e-102	postive
KDM7A	FTX	0.777754	7.04457e-102	postive
KDM7A	AL133243.2	0.776627	2.10786e-101	postive
KDM7A	AL133330.1	0.775911	4.21688e-101	postive
KDM7A	AC004918.5	0.775265	7.86321e-101	postive
KDM7A	AC090948.1	0.774681	1.37833e-100	postive
KDM7A	AL136320.1	0.773212	5.61796e-100	postive
KDM7A	AL109614.1	0.773084	6.3512e-100	postive
KDM7A	AP002336.2	0.770694	6.09791e-99	postive
KDM7A	AC097376.3	0.770638	6.42792e-99	postive
KDM7A	AC018752.1	0.770575	6.82003e-99	postive
KDM7A	AL590723.1	0.77004	1.12716e-98	postive
KDM7A	AC012557.1	0.769591	1.71673e-98	postive
KDM7A	AC108727.1	0.769419	2.01609e-98	postive
KDM7A	AC021078.1	0.7671	1.73961e-97	postive
KDM7A	AC131971.1	0.766677	2.57119e-97	postive
KDM7A	LINC00630	0.766443	3.18818e-97	postive
KDM7A	AC020913.3	0.766412	3.28224e-97	postive
KDM7A	AC024075.3	0.765044	1.15201e-96	postive
KDM7A	ADNP-AS1	0.763655	4.08353e-96	postive
KDM7A	AP001381.1	0.763278	5.74708e-96	postive
KDM7A	AL133445.2	0.76197	1.87457e-95	postive
KDM7A	AC006017.1	0.761842	2.10307e-95	postive
KDM7A	AC108449.2	0.760828	5.22473e-95	postive
KDM7A	CR936218.1	0.75941	1.85348e-94	postive
KDM7A	NUTM2B-AS1	0.758447	4.35516e-94	postive
KDM7A	AC096586.2	0.758014	6.38845e-94	postive
KDM7A	LINC01355	0.755806	4.44288e-93	postive
KDM7A	AC245014.3	0.755129	8.01976e-93	postive
KDM7A	CD44-AS1	0.753071	4.77266e-92	postive
KDM7A	AP001033.4	0.752993	5.10433e-92	postive
KDM7A	SAP30L-AS1	0.752568	7.36609e-92	postive
KDM7A	AC099343.3	0.750629	3.87495e-91	postive
KDM7A	AC007014.2	0.750528	4.2213e-91	postive
KDM7A	AC087286.4	0.749808	7.78848e-91	postive
KDM7A	AL391834.1	0.749755	8.15088e-91	postive
KDM7A	AC116366.2	0.749401	1.09996e-90	postive
KDM7A	AC090739.1	0.749052	1.47917e-90	postive
KDM7A	AC130650.2	0.748781	1.85939e-90	postive
KDM7A	PSPC1-AS2	0.74853	2.29768e-90	postive
KDM7A	AC138393.3	0.747934	3.79814e-90	postive
KDM7A	AC063965.2	0.747352	6.1947e-90	postive
KDM7A	AC090948.3	0.747286	6.54981e-90	postive
KDM7A	AC093788.1	0.7465	1.26477e-89	postive
KDM7A	AP001429.1	0.745852	2.17288e-89	postive
KDM7A	TRAF3IP2-AS1	0.744726	5.53647e-89	postive
KDM7A	ANKRD10-IT1	0.74454	6.46204e-89	postive
KDM7A	HCG18	0.742432	3.67022e-88	postive
KDM7A	GAS5-AS1	0.741481	7.99335e-88	postive
KDM7A	ADAMTSL4-AS1	0.739963	2.7509e-87	postive
KDM7A	AC087286.2	0.738837	6.83838e-87	postive
KDM7A	AP002907.1	0.738	1.34106e-86	postive
KDM7A	AP001160.4	0.737524	1.96474e-86	postive
KDM7A	AC093799.1	0.737254	2.44079e-86	postive
KDM7A	CFLAR-AS1	0.736365	4.96579e-86	postive
KDM7A	LINC00852	0.735976	6.77266e-86	postive
KDM7A	AL162724.2	0.735533	9.62956e-86	postive
KDM7A	AC020915.2	0.733613	4.39798e-85	postive
KDM7A	AC010834.3	0.73361	4.41e-85	postive
KDM7A	AL031670.1	0.733142	6.36998e-85	postive
KDM7A	AC005838.3	0.73256	1.00642e-84	postive
KDM7A	AC002550.2	0.73171	1.9562e-84	postive
KDM7A	AL355075.2	0.731106	3.13371e-84	postive
KDM7A	AC007038.1	0.730491	5.05543e-84	postive
KDM7A	MIR29B2CHG	0.730165	6.51391e-84	postive
KDM7A	AC090579.1	0.728162	3.0567e-83	postive
KDM7A	DLEU2	0.728084	3.24575e-83	postive
KDM7A	AF117829.1	0.727946	3.60778e-83	postive
KDM7A	AP000692.1	0.727406	5.461e-83	postive
KDM7A	PABPC4-AS1	0.726925	7.89215e-83	postive
KDM7A	RRN3P2	0.726327	1.24558e-82	postive
KDM7A	AC006270.1	0.725524	2.29483e-82	postive
KDM7A	AL354989.1	0.725381	2.55725e-82	postive
KDM7A	AC127024.4	0.72506	3.26453e-82	postive
KDM7A	AC090425.3	0.723186	1.34352e-81	postive
KDM7A	AL022067.1	0.719317	2.40314e-80	postive
KDM7A	AC024075.1	0.71926	2.50654e-80	postive
KDM7A	AC002128.2	0.718969	3.10795e-80	postive
KDM7A	MCM3AP-AS1	0.718505	4.37642e-80	postive
KDM7A	EP300-AS1	0.716774	1.55886e-79	postive
KDM7A	AF178030.1	0.716016	2.71046e-79	postive
KDM7A	AC087392.1	0.713911	1.24734e-78	postive
KDM7A	IRF1-AS1	0.713284	1.96023e-78	postive
KDM7A	AP000866.6	0.712906	2.57334e-78	postive
KDM7A	AC253576.2	0.712199	4.27543e-78	postive
KDM7A	Z82243.1	0.712031	4.82201e-78	postive
KDM7A	FMR1-IT1	0.711989	4.97135e-78	postive
KDM7A	RAP2C-AS1	0.709891	2.21793e-77	postive
KDM7A	AC138956.1	0.708049	8.1561e-77	postive
KDM7A	AP000873.2	0.70799	8.50228e-77	postive
KDM7A	AC022150.4	0.70765	1.08006e-76	postive
KDM7A	AC025287.3	0.707583	1.13245e-76	postive
KDM7A	AC074032.1	0.70702	1.68069e-76	postive
KDM7A	AC139887.4	0.706203	2.97879e-76	postive
KDM7A	MACC1-AS1	0.705048	6.66315e-76	postive
KDM7A	AC010201.2	0.704022	1.35782e-75	postive
KDM7A	AC011472.4	0.704009	1.37011e-75	postive
KDM7A	AL021578.1	0.701789	6.32447e-75	postive
KDM7A	LINC00513	0.701399	8.26093e-75	postive
KDM7A	AC010226.1	0.700851	1.20218e-74	postive
KDM7A	AL031716.1	0.700621	1.40642e-74	postive
KDM7A	AC016831.1	0.700532	1.4949e-74	postive
KDM7A	AC005021.1	0.700043	2.08599e-74	postive
KDM7A	AC090181.2	0.700023	2.11409e-74	postive
KDM7A	AC013403.2	0.699357	3.32676e-74	postive
KDM7A	AL137779.2	0.698911	4.49981e-74	postive
KDM7A	AC004908.2	0.698507	5.91835e-74	postive
KDM7A	AP001432.1	0.695926	3.36067e-73	postive
KDM7A	AC015849.3	0.695896	3.42922e-73	postive
KDM7A	AC025171.3	0.693673	1.50842e-72	postive
KDM7A	AL353804.2	0.691985	4.60432e-72	postive
KDM7A	GARS1-DT	0.691457	6.51477e-72	postive
KDM7A	AC124312.2	0.690983	8.89344e-72	postive
KDM7A	AC012181.1	0.689716	2.03711e-71	postive
KDM7A	AL133342.1	0.688952	3.35315e-71	postive
KDM7A	AL354733.3	0.688535	4.39479e-71	postive
KDM7A	AP005899.1	0.688389	4.83195e-71	postive
KDM7A	AC016590.2	0.687088	1.12227e-70	postive
KDM7A	AC019080.5	0.687005	1.18388e-70	postive
KDM7A	OCIAD1-AS1	0.685447	3.22616e-70	postive
KDM7A	AC104695.4	0.685132	3.94715e-70	postive
KDM7A	AL359697.1	0.684522	5.83334e-70	postive
KDM7A	AC010168.2	0.68373	9.66589e-70	postive
KDM7A	DLEU1	0.683276	1.29085e-69	postive
KDM7A	AL513327.1	0.683045	1.49506e-69	postive
KDM7A	AL662844.3	0.682096	2.72873e-69	postive
KDM7A	AC005104.1	0.680786	6.23905e-69	postive
KDM7A	AL157394.1	0.679874	1.10665e-68	postive
KDM7A	AC018682.1	0.679699	1.23459e-68	postive
KDM7A	AC008124.1	0.679357	1.52998e-68	postive
KDM7A	AC004884.2	0.678088	3.37735e-68	postive
KDM7A	AC026202.2	0.676061	1.18805e-67	postive
KDM7A	AC135178.4	0.67601	1.22596e-67	postive
KDM7A	AL596325.2	0.675163	2.06733e-67	postive
KDM7A	AC007552.2	0.675127	2.11256e-67	postive
KDM7A	AL021707.8	0.674901	2.42789e-67	postive
KDM7A	AC027097.2	0.674552	3.00962e-67	postive
KDM7A	AL731566.2	0.674239	3.64725e-67	postive
KDM7A	LINC00641	0.673815	4.72966e-67	postive
KDM7A	AC037198.2	0.673582	5.45376e-67	postive
KDM7A	AC078846.1	0.672894	8.30245e-67	postive
KDM7A	NARF-IT1	0.672391	1.12841e-66	postive
KDM7A	AC022400.6	0.671724	1.69246e-66	postive
KDM7A	LINC00894	0.671585	1.84205e-66	postive
KDM7A	A2M-AS1	0.670509	3.5351e-66	postive
KDM7A	AC026355.2	0.667903	1.69458e-65	postive
KDM7A	AL359921.1	0.666086	5.00698e-65	postive
KDM7A	AC092794.1	0.665755	6.09302e-65	postive
KDM7A	TMEM161B-AS1	0.66559	6.72025e-65	postive
KDM7A	KDM4A-AS1	0.665384	7.59435e-65	postive
KDM7A	AC004477.3	0.665219	8.37392e-65	postive
KDM7A	AP003170.3	0.663268	2.64637e-64	postive
KDM7A	AL132780.1	0.662554	4.02312e-64	postive
KDM7A	AC037198.1	0.660627	1.23963e-63	postive
KDM7A	AC011442.1	0.660583	1.27172e-63	postive
KDM7A	AC009054.2	0.659826	1.97426e-63	postive
KDM7A	AC120349.1	0.659799	2.00493e-63	postive
KDM7A	LINC01534	0.658959	3.26056e-63	postive
KDM7A	AC087286.1	0.658482	4.29636e-63	postive
KDM7A	AC103591.3	0.658375	4.56888e-63	postive
KDM7A	AC067817.2	0.655952	1.83599e-62	postive
KDM7A	AC083843.3	0.655866	1.92887e-62	postive
KDM7A	AC138207.4	0.655672	2.15407e-62	postive
KDM7A	AC009041.3	0.655666	2.16195e-62	postive
KDM7A	AP000786.1	0.655548	2.3131e-62	postive
KDM7A	AC009318.3	0.655178	2.85584e-62	postive
KDM7A	AC002128.1	0.654907	3.33286e-62	postive
KDM7A	PPP3CB-AS1	0.650507	3.9927e-61	postive
KDM7A	AC141002.1	0.650473	4.07031e-61	postive
KDM7A	AC127024.5	0.649339	7.66582e-61	postive
KDM7A	SCAT2	0.648965	9.44104e-61	postive
KDM7A	AC242426.2	0.648133	1.49905e-60	postive
KDM7A	AC073073.2	0.648099	1.52749e-60	postive
KDM7A	AC012181.2	0.647701	1.90443e-60	postive
KDM7A	ATP1B3-AS1	0.647448	2.1909e-60	postive
KDM7A	AC107068.1	0.645492	6.44107e-60	postive
KDM7A	AC005479.2	0.645266	7.29185e-60	postive
KDM7A	AC079684.2	0.644999	8.44091e-60	postive
KDM7A	AL137003.1	0.642949	2.58708e-59	postive
KDM7A	OSMR-AS1	0.641374	6.07828e-59	postive
KDM7A	AP001486.2	0.641106	7.02534e-59	postive
KDM7A	AP003486.1	0.640866	7.99757e-59	postive
KDM7A	AC027277.2	0.640864	8.0082e-59	postive
KDM7A	AC026356.1	0.640719	8.65912e-59	postive
KDM7A	AC002553.1	0.639797	1.42254e-58	postive
KDM7A	MBNL1-AS1	0.637229	5.62401e-58	postive
KDM7A	AC015871.3	0.635657	1.29569e-57	postive
KDM7A	AL138921.2	0.633427	4.20121e-57	postive
KDM7A	AC010618.3	0.633266	4.57049e-57	postive
KDM7A	MIATNB	0.633023	5.19389e-57	postive
KDM7A	MECOM-AS1	0.632873	5.61766e-57	postive
KDM7A	AP000240.1	0.632005	8.84616e-57	postive
KDM7A	AP001628.1	0.631943	9.13988e-57	postive
KDM7A	AC138956.2	0.63148	1.16379e-56	postive
KDM7A	AC022211.2	0.630772	1.68221e-56	postive
KDM7A	AC005519.1	0.630282	2.1705e-56	postive
KDM7A	AL031717.1	0.629778	2.81863e-56	postive
KDM7A	AL355488.1	0.629404	3.42236e-56	postive
KDM7A	AC135050.5	0.627225	1.052e-55	postive
KDM7A	AC096921.2	0.627056	1.14728e-55	postive
KDM7A	AC009090.3	0.626036	1.9345e-55	postive
KDM7A	AP001469.2	0.62565	2.35647e-55	postive
KDM7A	ZKSCAN2-DT	0.625132	3.06782e-55	postive
KDM7A	AC018809.2	0.623273	7.88885e-55	postive
KDM7A	AC020978.3	0.622444	1.19921e-54	postive
KDM7A	AC007849.1	0.621524	1.90576e-54	postive
KDM7A	HIF1A-AS3	0.621375	2.05471e-54	postive
KDM7A	AC010245.2	0.621331	2.10008e-54	postive
KDM7A	AL031666.1	0.613329	1.10576e-52	postive
KDM7A	AC105389.2	0.612362	1.77229e-52	postive
KDM7A	AL157838.1	0.612345	1.78702e-52	postive
KDM7A	AC139887.1	0.611441	2.77193e-52	postive
KDM7A	AC005674.2	0.609437	7.30223e-52	postive
KDM7A	RBMS3-AS3	0.609164	8.32667e-52	postive
KDM7A	AL356481.1	0.60894	9.27307e-52	postive
KDM7A	EML4-AS1	0.608273	1.27745e-51	postive
KDM7A	AC025171.4	0.60805	1.42129e-51	postive
KDM7A	AC245884.8	0.607854	1.56127e-51	postive
KDM7A	AC016394.3	0.607192	2.14289e-51	postive
KDM7A	AC011468.1	0.606992	2.35728e-51	postive
KDM7A	AC097641.2	0.606394	3.13533e-51	postive
KDM7A	AF131215.5	0.603723	1.11265e-50	postive
KDM7A	MCCC1-AS1	0.602531	1.95004e-50	postive
KDM7A	AC004253.1	0.60205	2.44444e-50	postive
KDM7A	AC012313.5	0.600976	4.04217e-50	postive
KDM7A	MIR222HG	0.600332	5.45952e-50	postive
KMT2A	AP000766.1	0.85353	2.99018e-142	postive
KMT2A	AC108010.1	0.846603	1.105e-137	postive
KMT2A	AC008770.3	0.824777	1.19137e-124	postive
KMT2A	AC116366.2	0.817042	1.84661e-120	postive
KMT2A	AC005838.3	0.813184	1.91897e-118	postive
KMT2A	AL049840.7	0.812984	2.43433e-118	postive
KMT2A	AC234775.3	0.808301	5.87748e-116	postive
KMT2A	AC090948.1	0.807372	1.71494e-115	postive
KMT2A	Z68871.1	0.804713	3.55512e-114	postive
KMT2A	AL132989.2	0.801366	1.51221e-112	postive
KMT2A	SOS1-IT1	0.800983	2.31392e-112	postive
KMT2A	AC090948.3	0.80061	3.49365e-112	postive
KMT2A	FTX	0.799853	8.05586e-112	postive
KMT2A	AC004492.1	0.799277	1.51602e-111	postive
KMT2A	AL133330.1	0.799022	2.00605e-111	postive
KMT2A	DHDDS-AS1	0.792833	1.56666e-108	postive
KMT2A	AC108449.2	0.792778	1.66042e-108	postive
KMT2A	AL049869.3	0.792261	2.86839e-108	postive
KMT2A	AC008115.3	0.789994	3.08651e-107	postive
KMT2A	AC006059.1	0.787337	4.81621e-106	postive
KMT2A	AC004918.5	0.786659	9.64312e-106	postive
KMT2A	AL133243.2	0.785981	1.92705e-105	postive
KMT2A	MIR29B2CHG	0.785284	3.91467e-105	postive
KMT2A	AL136320.1	0.784995	5.24893e-105	postive
KMT2A	ANKRD10-IT1	0.784846	6.1033e-105	postive
KMT2A	AC005070.3	0.784694	7.12164e-105	postive
KMT2A	AC080162.1	0.783677	1.98802e-104	postive
KMT2A	AC138932.6	0.783091	3.58201e-104	postive
KMT2A	AF117829.1	0.781768	1.34533e-103	postive
KMT2A	CR936218.1	0.781752	1.36721e-103	postive
KMT2A	IRF1-AS1	0.781235	2.28649e-103	postive
KMT2A	AP000873.2	0.780845	3.36819e-103	postive
KMT2A	AC097376.3	0.780648	4.09393e-103	postive
KMT2A	CFLAR-AS1	0.780138	6.7762e-103	postive
KMT2A	AL109614.1	0.780053	7.36889e-103	postive
KMT2A	AC002553.2	0.779626	1.12348e-102	postive
KMT2A	AC063965.2	0.779471	1.30828e-102	postive
KMT2A	AC108727.1	0.779367	1.45e-102	postive
KMT2A	AL353804.1	0.777938	5.88292e-102	postive
KMT2A	AC024075.3	0.77719	1.22025e-101	postive
KMT2A	CD44-AS1	0.775058	9.59506e-101	postive
KMT2A	AL359076.1	0.771499	2.85658e-99	postive
KMT2A	ANKRD44-IT1	0.7705	7.32153e-99	postive
KMT2A	AC012557.1	0.770048	1.11887e-98	postive
KMT2A	AP000692.1	0.76952	1.83489e-98	postive
KMT2A	AL136115.2	0.768806	3.57166e-98	postive
KMT2A	AC110792.3	0.768569	4.45445e-98	postive
KMT2A	AC005021.1	0.766406	3.30138e-97	postive
KMT2A	AL133445.2	0.76504	1.15599e-96	postive
KMT2A	LINC00630	0.764824	1.40812e-96	postive
KMT2A	MCM3AP-AS1	0.764727	1.53808e-96	postive
KMT2A	AC093788.1	0.764433	2.01098e-96	postive
KMT2A	Z82243.1	0.764013	2.94817e-96	postive
KMT2A	AP002336.2	0.763108	6.70297e-96	postive
KMT2A	AC099343.3	0.763085	6.84441e-96	postive
KMT2A	GMDS-DT	0.762882	8.23134e-96	postive
KMT2A	AP003170.3	0.761969	1.87648e-95	postive
KMT2A	AC096586.2	0.761565	2.69906e-95	postive
KMT2A	PSPC1-AS2	0.761315	3.37635e-95	postive
KMT2A	AC018752.1	0.760997	4.49115e-95	postive
KMT2A	AC087286.4	0.760406	7.62251e-95	postive
KMT2A	AC021078.1	0.760405	7.63215e-95	postive
KMT2A	AF129075.2	0.760082	1.01829e-94	postive
KMT2A	AP001033.4	0.759839	1.26438e-94	postive
KMT2A	AL590723.1	0.759684	1.45253e-94	postive
KMT2A	AC020915.2	0.75879	3.21376e-94	postive
KMT2A	AC138393.3	0.758489	4.19695e-94	postive
KMT2A	NUTM2B-AS1	0.757997	6.48129e-94	postive
KMT2A	AC025287.3	0.75731	1.18813e-93	postive
KMT2A	AC093799.1	0.755575	5.43647e-93	postive
KMT2A	AC020913.3	0.754975	9.17426e-93	postive
KMT2A	AP003486.1	0.754468	1.42476e-92	postive
KMT2A	SAP30L-AS1	0.75438	1.53881e-92	postive
KMT2A	AC087286.2	0.754301	1.64736e-92	postive
KMT2A	AL354989.1	0.754107	1.94918e-92	postive
KMT2A	RRN3P2	0.752435	8.25532e-92	postive
KMT2A	AC131971.1	0.751935	1.26831e-91	postive
KMT2A	LINC01355	0.751912	1.29407e-91	postive
KMT2A	AC024075.1	0.751462	1.90205e-91	postive
KMT2A	AP000866.6	0.751141	2.50313e-91	postive
KMT2A	TRAF3IP2-AS1	0.74903	1.50667e-90	postive
KMT2A	AC007546.1	0.747634	4.88983e-90	postive
KMT2A	AL031670.1	0.747042	8.03303e-90	postive
KMT2A	AL021578.1	0.746073	1.80655e-89	postive
KMT2A	AP001381.1	0.744771	5.33309e-89	postive
KMT2A	AC022150.4	0.744632	5.98554e-89	postive
KMT2A	AC015849.3	0.743888	1.10752e-88	postive
KMT2A	AL355075.2	0.743266	1.85052e-88	postive
KMT2A	AC245014.3	0.742954	2.39116e-88	postive
KMT2A	AP005131.7	0.74292	2.45958e-88	postive
KMT2A	GAS5-AS1	0.742369	3.86544e-88	postive
KMT2A	AC127024.4	0.741683	6.78097e-88	postive
KMT2A	AL157394.1	0.741428	8.34906e-88	postive
KMT2A	FMR1-IT1	0.741117	1.07645e-87	postive
KMT2A	AC006017.1	0.741013	1.17134e-87	postive
KMT2A	AC090181.2	0.740392	1.94086e-87	postive
KMT2A	AC010186.3	0.739848	3.01881e-87	postive
KMT2A	AL354733.3	0.738745	7.36122e-87	postive
KMT2A	LINC00852	0.738723	7.49658e-87	postive
KMT2A	ADNP-AS1	0.737798	1.57699e-86	postive
KMT2A	AC124312.2	0.737301	2.34914e-86	postive
KMT2A	AC007038.1	0.734375	2.41127e-85	postive
KMT2A	AP001429.1	0.734311	2.53524e-85	postive
KMT2A	AC010201.2	0.733423	5.11039e-85	postive
KMT2A	AC016590.2	0.732045	1.5059e-84	postive
KMT2A	AC010834.3	0.730921	3.62069e-84	postive
KMT2A	RAP2C-AS1	0.730293	5.89787e-84	postive
KMT2A	AP001160.4	0.728658	2.08697e-83	postive
KMT2A	AC090739.1	0.727942	3.61911e-83	postive
KMT2A	AP001432.1	0.727054	7.14859e-83	postive
KMT2A	PABPC4-AS1	0.725012	3.38362e-82	postive
KMT2A	ADAMTSL4-AS1	0.724933	3.59445e-82	postive
KMT2A	AL731566.2	0.72465	4.45129e-82	postive
KMT2A	AL359921.1	0.723668	9.34315e-82	postive
KMT2A	AC002128.2	0.723542	1.02728e-81	postive
KMT2A	AP002907.1	0.722572	2.12993e-81	postive
KMT2A	AC002550.2	0.722451	2.33198e-81	postive
KMT2A	DLEU2	0.722205	2.80468e-81	postive
KMT2A	AC010226.1	0.720286	1.17248e-80	postive
KMT2A	AC010168.2	0.719796	1.68633e-80	postive
KMT2A	AC090579.1	0.718904	3.26111e-80	postive
KMT2A	AC012181.1	0.718637	3.97011e-80	postive
KMT2A	HCG18	0.717124	1.20592e-79	postive
KMT2A	AC019080.5	0.715863	3.02979e-79	postive
KMT2A	AC090425.3	0.715802	3.16574e-79	postive
KMT2A	GARS1-DT	0.714546	7.88213e-79	postive
KMT2A	LINC00641	0.713762	1.38909e-78	postive
KMT2A	LINC00894	0.713232	2.03565e-78	postive
KMT2A	AC138956.1	0.712234	4.16927e-78	postive
KMT2A	AC087392.1	0.71215	4.42832e-78	postive
KMT2A	AC016831.1	0.710445	1.49577e-77	postive
KMT2A	AL391834.1	0.709681	2.57436e-77	postive
KMT2A	MIR222HG	0.70964	2.65038e-77	postive
KMT2A	PPP3CB-AS1	0.709514	2.8968e-77	postive
KMT2A	TMEM161B-AS1	0.708509	5.8977e-77	postive
KMT2A	AP001469.2	0.707265	1.41547e-76	postive
KMT2A	AC007014.2	0.706806	1.95236e-76	postive
KMT2A	AC078846.1	0.706276	2.82996e-76	postive
KMT2A	AC005519.1	0.70586	3.78404e-76	postive
KMT2A	AC008124.1	0.705569	4.63386e-76	postive
KMT2A	AL662844.3	0.705327	5.48603e-76	postive
KMT2A	AC074032.1	0.70504	6.69668e-76	postive
KMT2A	AC087286.1	0.704634	8.88298e-76	postive
KMT2A	KDM4A-AS1	0.704387	1.05442e-75	postive
KMT2A	AC027277.2	0.703177	2.43514e-75	postive
KMT2A	AC135178.4	0.701888	5.90989e-75	postive
KMT2A	NARF-IT1	0.701527	7.5699e-75	postive
KMT2A	AL353804.2	0.701406	8.22457e-75	postive
KMT2A	AC022400.6	0.700984	1.09772e-74	postive
KMT2A	AC139887.4	0.700973	1.1058e-74	postive
KMT2A	AC253576.2	0.699485	3.04951e-74	postive
KMT2A	AC138956.2	0.698807	4.82885e-74	postive
KMT2A	AL133342.1	0.69875	5.02021e-74	postive
KMT2A	AL137779.2	0.698308	6.76826e-74	postive
KMT2A	AC026202.2	0.698083	7.88055e-74	postive
KMT2A	AC234772.2	0.696577	2.17209e-73	postive
KMT2A	LINC00513	0.695212	5.41905e-73	postive
KMT2A	AC124319.1	0.694449	9.0094e-73	postive
KMT2A	A2M-AS1	0.694129	1.11438e-72	postive
KMT2A	AC092794.1	0.693521	1.6683e-72	postive
KMT2A	AL022067.1	0.692978	2.39016e-72	postive
KMT2A	AP001486.2	0.692645	2.97815e-72	postive
KMT2A	AC004908.2	0.692191	4.01994e-72	postive
KMT2A	C1RL-AS1	0.692118	4.21725e-72	postive
KMT2A	AL031717.1	0.691303	7.20837e-72	postive
KMT2A	AL021707.8	0.690457	1.25526e-71	postive
KMT2A	AL162724.2	0.687926	6.52443e-71	postive
KMT2A	AC097641.2	0.687557	8.28884e-71	postive
KMT2A	DLEU1	0.685852	2.48684e-70	postive
KMT2A	AL596325.2	0.684351	6.5041e-70	postive
KMT2A	AC096921.2	0.684239	6.98964e-70	postive
KMT2A	AC127024.5	0.682981	1.55651e-69	postive
KMT2A	AL122035.1	0.682706	1.85419e-69	postive
KMT2A	AL513327.1	0.68088	5.87821e-69	postive
KMT2A	AC013403.2	0.680724	6.48766e-69	postive
KMT2A	AC069023.1	0.68072	6.50122e-69	postive
KMT2A	AP000786.1	0.680273	8.61083e-69	postive
KMT2A	AL355488.1	0.680267	8.64449e-69	postive
KMT2A	AC009090.3	0.679876	1.1051e-68	postive
KMT2A	SCAT2	0.679552	1.35405e-68	postive
KMT2A	AC009318.3	0.678533	2.56022e-68	postive
KMT2A	AC005104.1	0.677749	4.17243e-68	postive
KMT2A	AC004477.3	0.676947	6.867e-68	postive
KMT2A	AL132780.1	0.675988	1.24289e-67	postive
KMT2A	AC107068.1	0.675669	1.51323e-67	postive
KMT2A	AC011442.1	0.675308	1.88993e-67	postive
KMT2A	AP005899.1	0.674075	4.03372e-67	postive
KMT2A	AC018809.2	0.673786	4.81474e-67	postive
KMT2A	AC037198.2	0.673365	6.22731e-67	postive
KMT2A	AC011472.4	0.672193	1.27306e-66	postive
KMT2A	AC010618.3	0.671978	1.45034e-66	postive
KMT2A	AC083843.3	0.671977	1.45181e-66	postive
KMT2A	AC026356.1	0.671657	1.76313e-66	postive
KMT2A	AC004884.2	0.67162	1.80302e-66	postive
KMT2A	AC135050.5	0.670956	2.6977e-66	postive
KMT2A	AC002553.1	0.669612	6.0727e-66	postive
KMT2A	AC018682.1	0.668944	9.07811e-66	postive
KMT2A	AC022211.2	0.668539	1.1573e-65	postive
KMT2A	AC027097.2	0.665858	5.73042e-65	postive
KMT2A	AC130650.2	0.66561	6.63934e-65	postive
KMT2A	AC242426.2	0.665219	8.37018e-65	postive
KMT2A	AC139887.2	0.665144	8.75026e-65	postive
KMT2A	OSMR-AS1	0.664055	1.6653e-64	postive
KMT2A	AC138207.4	0.664022	1.69795e-64	postive
KMT2A	EP300-AS1	0.662791	3.50186e-64	postive
KMT2A	ZKSCAN2-DT	0.662604	3.90724e-64	postive
KMT2A	AF178030.1	0.662336	4.57207e-64	postive
KMT2A	LINC01290	0.6615	7.45597e-64	postive
KMT2A	AC073046.1	0.661248	8.63416e-64	postive
KMT2A	AC104695.4	0.660006	1.77801e-63	postive
KMT2A	AC079684.2	0.65882	3.53433e-63	postive
KMT2A	AC120349.1	0.658566	4.09294e-63	postive
KMT2A	AC009041.3	0.657065	9.7079e-63	postive
KMT2A	MACC1-AS1	0.656228	1.56775e-62	postive
KMT2A	MIATNB	0.655109	2.97052e-62	postive
KMT2A	AC002128.1	0.654491	4.22158e-62	postive
KMT2A	AC007991.2	0.653984	5.63058e-62	postive
KMT2A	AC009054.2	0.653719	6.5414e-62	postive
KMT2A	AL138921.2	0.653554	7.1814e-62	postive
KMT2A	AC093495.1	0.652815	1.09105e-61	postive
KMT2A	NFYC-AS1	0.652687	1.17243e-61	postive
KMT2A	AC141002.1	0.650039	5.18758e-61	postive
KMT2A	MUC20-OT1	0.649633	6.50808e-61	postive
KMT2A	GAS8-AS1	0.64894	9.57532e-61	postive
KMT2A	AC245884.8	0.648641	1.13063e-60	postive
KMT2A	AC005674.2	0.647052	2.72784e-60	postive
KMT2A	SNHG14	0.646199	4.36686e-60	postive
KMT2A	OCIAD1-AS1	0.64556	6.20412e-60	postive
KMT2A	AC016394.3	0.645067	8.13226e-60	postive
KMT2A	ALMS1-IT1	0.644992	8.47401e-60	postive
KMT2A	AC139887.1	0.644675	1.00808e-59	postive
KMT2A	ABALON	0.642258	3.76427e-59	postive
KMT2A	AC015871.3	0.64211	4.08052e-59	postive
KMT2A	AC020978.3	0.640346	1.05866e-58	postive
KMT2A	AC087222.1	0.640028	1.2563e-58	postive
KMT2A	AC006270.1	0.639307	1.85125e-58	postive
KMT2A	AL359697.1	0.638426	2.96749e-58	postive
KMT2A	AC008735.4	0.637176	5.78445e-58	postive
KMT2A	AC105389.2	0.63604	1.05789e-57	postive
KMT2A	AP001628.1	0.634496	2.39372e-57	postive
KMT2A	AC004067.1	0.634042	3.04074e-57	postive
KMT2A	AC103591.3	0.633796	3.46035e-57	postive
KMT2A	EML4-AS1	0.633758	3.53098e-57	postive
KMT2A	MBNL1-AS1	0.633125	4.92324e-57	postive
KMT2A	AL137003.1	0.631959	9.061e-57	postive
KMT2A	AGAP1-IT1	0.631717	1.02851e-56	postive
KMT2A	AC007552.2	0.629814	2.76644e-56	postive
KMT2A	AC129510.1	0.629161	3.88026e-56	postive
KMT2A	AC008870.2	0.62861	5.1576e-56	postive
KMT2A	MCCC1-AS1	0.628439	5.63305e-56	postive
KMT2A	AL158212.3	0.628225	6.2893e-56	postive
KMT2A	AC092953.2	0.627517	9.0553e-56	postive
KMT2A	AP000240.1	0.627233	1.04769e-55	postive
KMT2A	AP006621.2	0.627103	1.11984e-55	postive
KMT2A	AC010245.2	0.625272	2.857e-55	postive
KMT2A	LINC01534	0.625186	2.98591e-55	postive
KMT2A	AC004253.1	0.625132	3.06796e-55	postive
KMT2A	WARS2-AS1	0.625088	3.13845e-55	postive
KMT2A	AC037198.1	0.624783	3.66481e-55	postive
KMT2A	RAB30-DT	0.624447	4.34766e-55	postive
KMT2A	AP001107.4	0.624339	4.59471e-55	postive
KMT2A	AC012181.2	0.623806	6.02034e-55	postive
KMT2A	CHROMR	0.622346	1.2596e-54	postive
KMT2A	AL031716.1	0.621495	1.9337e-54	postive
KMT2A	AC073073.2	0.619901	4.30094e-54	postive
KMT2A	AC011468.1	0.61885	7.26527e-54	postive
KMT2A	AL031666.1	0.61756	1.3793e-53	postive
KMT2A	AC113139.1	0.616795	2.01427e-53	postive
KMT2A	ATP1B3-AS1	0.615648	3.54762e-53	postive
KMT2A	AL157838.1	0.615285	4.24073e-53	postive
KMT2A	AF131215.5	0.614454	6.37937e-53	postive
KMT2A	AC008537.2	0.613804	8.76947e-53	postive
KMT2A	AC067817.2	0.611862	2.25912e-52	postive
KMT2A	AC048341.1	0.60853	1.1291e-51	postive
KMT2A	ZNF460-AS1	0.606459	3.03953e-51	postive
KMT2A	MED8-AS1	0.605533	4.72316e-51	postive
KMT2A	AC079907.1	0.604887	6.41467e-51	postive
KMT2A	SP2-AS1	0.603617	1.16959e-50	postive
KMT2A	AC025171.4	0.601999	2.50377e-50	postive
KMT2A	AC112722.1	0.600632	4.74592e-50	postive
KMT2A	AC090517.2	0.600169	5.88973e-50	postive
KMT2C	AC008770.3	0.892018	7.89114e-173	postive
KMT2C	AC004492.1	0.886034	2.27358e-167	postive
KMT2C	AC005070.3	0.884879	2.37351e-166	postive
KMT2C	AC108010.1	0.884342	7.01166e-166	postive
KMT2C	AC006059.1	0.881228	3.35007e-163	postive
KMT2C	AL132989.2	0.875636	1.42133e-158	postive
KMT2C	AL049869.3	0.874446	1.28563e-157	postive
KMT2C	CR936218.1	0.873223	1.20618e-156	postive
KMT2C	AC006017.1	0.871778	1.64832e-155	postive
KMT2C	AL049840.7	0.871074	5.8344e-155	postive
KMT2C	GMDS-DT	0.871027	6.34521e-155	postive
KMT2C	Z68871.1	0.87045	1.77475e-154	postive
KMT2C	AC097376.3	0.869622	7.70454e-154	postive
KMT2C	SOS1-IT1	0.86931	1.33583e-153	postive
KMT2C	AL136115.2	0.868813	3.2023e-153	postive
KMT2C	AC234775.3	0.868391	6.70712e-153	postive
KMT2C	AC108449.2	0.868379	6.85052e-153	postive
KMT2C	AL133243.2	0.86784	1.75544e-152	postive
KMT2C	AC018752.1	0.867045	6.97773e-152	postive
KMT2C	AC080162.1	0.866666	1.34315e-151	postive
KMT2C	AC096586.2	0.864767	3.46833e-150	postive
KMT2C	DHDDS-AS1	0.863602	2.48378e-149	postive
KMT2C	AC012557.1	0.862564	1.41479e-148	postive
KMT2C	AL590723.1	0.860003	9.74248e-147	postive
KMT2C	AC002553.2	0.856979	1.29506e-144	postive
KMT2C	AC004918.5	0.856041	5.77046e-144	postive
KMT2C	AP000766.1	0.855493	1.37385e-143	postive
KMT2C	AF129075.2	0.854433	7.28762e-143	postive
KMT2C	FTX	0.852253	2.16264e-141	postive
KMT2C	AC090948.1	0.851457	7.36674e-141	postive
KMT2C	AP001381.1	0.851429	7.68886e-141	postive
KMT2C	AC138932.6	0.851295	9.4329e-141	postive
KMT2C	AC093799.1	0.851282	9.62898e-141	postive
KMT2C	AC138393.3	0.85072	2.27145e-140	postive
KMT2C	AC110792.3	0.848783	4.27171e-139	postive
KMT2C	AL109614.1	0.848629	5.38964e-139	postive
KMT2C	LINC00630	0.848149	1.10618e-138	postive
KMT2C	AL353804.1	0.846741	9.00724e-138	postive
KMT2C	AC021078.1	0.843739	7.35404e-136	postive
KMT2C	AP002336.2	0.842298	5.88902e-135	postive
KMT2C	AC099343.3	0.841989	9.17115e-135	postive
KMT2C	AC010834.3	0.840058	1.43279e-133	postive
KMT2C	PSPC1-AS2	0.839761	2.18073e-133	postive
KMT2C	AP001033.4	0.83947	3.28472e-133	postive
KMT2C	AL133330.1	0.838709	9.5709e-133	postive
KMT2C	AC008115.3	0.837625	4.34437e-132	postive
KMT2C	AC005838.3	0.837413	5.83264e-132	postive
KMT2C	MCM3AP-AS1	0.836853	1.26879e-131	postive
KMT2C	DLEU2	0.83552	7.95125e-131	postive
KMT2C	AC108727.1	0.835359	9.91807e-131	postive
KMT2C	AC020913.3	0.832219	6.98932e-129	postive
KMT2C	AC093788.1	0.83217	7.47009e-129	postive
KMT2C	AL133445.2	0.832108	8.11105e-129	postive
KMT2C	PABPC4-AS1	0.831892	1.08282e-128	postive
KMT2C	AC116366.2	0.829472	2.69175e-127	postive
KMT2C	AC090948.3	0.828903	5.68817e-127	postive
KMT2C	AC127024.4	0.828221	1.38987e-126	postive
KMT2C	AC007038.1	0.827932	2.02801e-126	postive
KMT2C	AF117829.1	0.827561	3.28825e-126	postive
KMT2C	LINC01355	0.826596	1.14968e-125	postive
KMT2C	AC253576.2	0.824878	1.04645e-124	postive
KMT2C	AL136320.1	0.824845	1.09248e-124	postive
KMT2C	AC087286.2	0.824544	1.60459e-124	postive
KMT2C	AC063965.2	0.824465	1.774e-124	postive
KMT2C	HCG18	0.823603	5.307e-124	postive
KMT2C	ANKRD10-IT1	0.823403	6.8411e-124	postive
KMT2C	SAP30L-AS1	0.822562	1.97919e-123	postive
KMT2C	ANKRD44-IT1	0.820696	2.05094e-122	postive
KMT2C	AC131971.1	0.818685	2.47248e-121	postive
KMT2C	NUTM2B-AS1	0.818029	5.53494e-121	postive
KMT2C	CD44-AS1	0.817285	1.37344e-120	postive
KMT2C	AC007546.1	0.815552	1.12469e-119	postive
KMT2C	AC010186.3	0.815469	1.24228e-119	postive
KMT2C	AL162724.2	0.814902	2.46127e-119	postive
KMT2C	AC087286.4	0.814623	3.43789e-119	postive
KMT2C	AC015849.3	0.813775	9.48796e-119	postive
KMT2C	TRAF3IP2-AS1	0.813083	2.16412e-118	postive
KMT2C	GAS5-AS1	0.812608	3.80238e-118	postive
KMT2C	AL354989.1	0.812379	4.99157e-118	postive
KMT2C	MIR29B2CHG	0.811869	9.11928e-118	postive
KMT2C	AP001432.1	0.811115	2.21528e-117	postive
KMT2C	ADAMTSL4-AS1	0.810746	3.41452e-117	postive
KMT2C	AP002907.1	0.810591	4.09824e-117	postive
KMT2C	AP001429.1	0.808653	3.91376e-116	postive
KMT2C	AC005021.1	0.807415	1.6327e-115	postive
KMT2C	AL359076.1	0.806752	3.49022e-115	postive
KMT2C	Z82243.1	0.806417	5.12424e-115	postive
KMT2C	AC019080.5	0.806321	5.71402e-115	postive
KMT2C	LINC00852	0.806297	5.87765e-115	postive
KMT2C	AP005131.7	0.805232	1.97483e-114	postive
KMT2C	AC024075.3	0.804489	4.58072e-114	postive
KMT2C	AC074032.1	0.80332	1.70836e-113	postive
KMT2C	AC090181.2	0.803	2.44691e-113	postive
KMT2C	AP000692.1	0.80221	5.91477e-113	postive
KMT2C	AC022150.4	0.802073	6.89561e-113	postive
KMT2C	AP000866.6	0.801976	7.68248e-113	postive
KMT2C	AF178030.1	0.801428	1.41183e-112	postive
KMT2C	AC090739.1	0.800946	2.40974e-112	postive
KMT2C	CFLAR-AS1	0.799471	1.22582e-111	postive
KMT2C	AC130650.2	0.798602	3.17468e-111	postive
KMT2C	AC078846.1	0.797741	8.11412e-111	postive
KMT2C	ADNP-AS1	0.796383	3.5333e-110	postive
KMT2C	IRF1-AS1	0.79385	5.32634e-109	postive
KMT2C	LINC00513	0.793765	5.83263e-109	postive
KMT2C	AC004884.2	0.793201	1.06175e-108	postive
KMT2C	AC020915.2	0.793044	1.25416e-108	postive
KMT2C	AP005899.1	0.792944	1.3938e-108	postive
KMT2C	AC006270.1	0.792901	1.45794e-108	postive
KMT2C	RRN3P2	0.790109	2.7362e-107	postive
KMT2C	AC010201.2	0.789312	6.26808e-107	postive
KMT2C	FMR1-IT1	0.789281	6.47244e-107	postive
KMT2C	AC007014.2	0.789257	6.64079e-107	postive
KMT2C	MACC1-AS1	0.788995	8.71175e-107	postive
KMT2C	LINC00894	0.786449	1.1953e-105	postive
KMT2C	AL355075.2	0.785551	2.98648e-105	postive
KMT2C	AC090579.1	0.7852	4.26571e-105	postive
KMT2C	AP001160.4	0.784576	8.0285e-105	postive
KMT2C	AC026202.2	0.784527	8.42997e-105	postive
KMT2C	LINC00641	0.782721	5.194e-104	postive
KMT2C	AC016590.2	0.782386	7.25947e-104	postive
KMT2C	AP000873.2	0.781729	1.39874e-103	postive
KMT2C	RAP2C-AS1	0.779795	9.50575e-103	postive
KMT2C	DLEU1	0.778374	3.84121e-102	postive
KMT2C	AC002128.2	0.778231	4.41845e-102	postive
KMT2C	AC139887.4	0.777358	1.03564e-101	postive
KMT2C	AL137779.2	0.777266	1.13246e-101	postive
KMT2C	AC002550.2	0.776843	1.70864e-101	postive
KMT2C	AC105389.2	0.776387	2.66094e-101	postive
KMT2C	AC245014.3	0.776155	3.33082e-101	postive
KMT2C	AL359697.1	0.77611	3.47906e-101	postive
KMT2C	AC025287.3	0.776002	3.8606e-101	postive
KMT2C	AL391834.1	0.775708	5.12944e-101	postive
KMT2C	AC087392.1	0.774471	1.68693e-100	postive
KMT2C	AC016831.1	0.772493	1.11413e-99	postive
KMT2C	AC090425.3	0.768949	3.12598e-98	postive
KMT2C	AL133342.1	0.767673	1.02366e-97	postive
KMT2C	AL021578.1	0.766812	2.26982e-97	postive
KMT2C	AP001469.2	0.765436	8.04109e-97	postive
KMT2C	AL022067.1	0.763278	5.74845e-96	postive
KMT2C	AC138956.1	0.762842	8.52999e-96	postive
KMT2C	AC010226.1	0.761863	2.06363e-95	postive
KMT2C	AC004908.2	0.760803	5.34374e-95	postive
KMT2C	AC104695.4	0.760092	1.0088e-94	postive
KMT2C	AC022400.6	0.758514	4.10307e-94	postive
KMT2C	AC005104.1	0.756934	1.65297e-93	postive
KMT2C	AC127024.5	0.756498	2.42386e-93	postive
KMT2C	TMEM161B-AS1	0.75421	1.7831e-92	postive
KMT2C	NARF-IT1	0.753544	3.17211e-92	postive
KMT2C	AL353804.2	0.753163	4.41037e-92	postive
KMT2C	AL662844.3	0.750261	5.30301e-91	postive
KMT2C	SCAT2	0.74962	9.13721e-91	postive
KMT2C	AC242426.2	0.749583	9.43244e-91	postive
KMT2C	AL596325.2	0.748381	2.60713e-90	postive
KMT2C	AL031670.1	0.748118	3.25387e-90	postive
KMT2C	AC002553.1	0.74802	3.53269e-90	postive
KMT2C	AL513327.1	0.747619	4.94857e-90	postive
KMT2C	AC024075.1	0.74725	6.74965e-90	postive
KMT2C	AC012181.1	0.74706	7.91458e-90	postive
KMT2C	AC037198.2	0.747031	8.10652e-90	postive
KMT2C	AC018682.1	0.746462	1.30554e-89	postive
KMT2C	GARS1-DT	0.746296	1.49955e-89	postive
KMT2C	AL731566.2	0.745604	2.67055e-89	postive
KMT2C	AC011472.4	0.745274	3.5135e-89	postive
KMT2C	AC010168.2	0.744711	5.60943e-89	postive
KMT2C	AL354733.3	0.74365	1.34796e-88	postive
KMT2C	AC092794.1	0.743611	1.3929e-88	postive
KMT2C	AL355488.1	0.743123	2.08168e-88	postive
KMT2C	AL157394.1	0.742806	2.70108e-88	postive
KMT2C	AC007552.2	0.742783	2.75228e-88	postive
KMT2C	AC087286.1	0.740746	1.4562e-87	postive
KMT2C	AC135178.4	0.740309	2.07643e-87	postive
KMT2C	AC022211.2	0.739068	5.67552e-87	postive
KMT2C	AC124312.2	0.73824	1.10614e-86	postive
KMT2C	KDM4A-AS1	0.738231	1.11399e-86	postive
KMT2C	AC083843.3	0.734056	3.10244e-85	postive
KMT2C	AL132780.1	0.732342	1.19355e-84	postive
KMT2C	AC107068.1	0.731502	2.30237e-84	postive
KMT2C	AC120349.1	0.730648	4.47606e-84	postive
KMT2C	AC138956.2	0.730141	6.63209e-84	postive
KMT2C	AC141002.1	0.729818	8.5203e-84	postive
KMT2C	AC037198.1	0.72938	1.19544e-83	postive
KMT2C	AC139887.2	0.729039	1.55545e-83	postive
KMT2C	AC027097.2	0.72825	2.85705e-83	postive
KMT2C	OCIAD1-AS1	0.72738	5.57009e-83	postive
KMT2C	AC139887.1	0.726876	8.19189e-83	postive
KMT2C	EP300-AS1	0.72662	9.95884e-83	postive
KMT2C	AC027277.2	0.725512	2.3161e-82	postive
KMT2C	AC097641.2	0.724151	6.49055e-82	postive
KMT2C	AL359921.1	0.723665	9.3639e-82	postive
KMT2C	AC004477.3	0.723621	9.67849e-82	postive
KMT2C	AL021707.8	0.723069	1.46658e-81	postive
KMT2C	AP001628.1	0.722862	1.71351e-81	postive
KMT2C	AC013403.2	0.722526	2.20472e-81	postive
KMT2C	AC026355.2	0.72116	6.11788e-81	postive
KMT2C	AC026356.1	0.720945	7.18461e-81	postive
KMT2C	AL031666.1	0.71954	2.03805e-80	postive
KMT2C	AC008124.1	0.717317	1.04704e-79	postive
KMT2C	AC016394.3	0.71711	1.21912e-79	postive
KMT2C	AC009054.2	0.716966	1.35368e-79	postive
KMT2C	AP003170.3	0.715952	2.83946e-79	postive
KMT2C	AC245884.8	0.714991	5.71041e-79	postive
KMT2C	AC079684.2	0.714861	6.27381e-79	postive
KMT2C	AL157838.1	0.713028	2.3576e-78	postive
KMT2C	AC103591.3	0.712509	3.42391e-78	postive
KMT2C	AC009318.3	0.712103	4.57908e-78	postive
KMT2C	ZKSCAN2-DT	0.71104	9.79432e-78	postive
KMT2C	AC018809.2	0.710795	1.1658e-77	postive
KMT2C	AC002128.1	0.710254	1.71406e-77	postive
KMT2C	MECOM-AS1	0.70882	4.73486e-77	postive
KMT2C	AC025171.3	0.708803	4.79364e-77	postive
KMT2C	A2M-AS1	0.708752	4.96887e-77	postive
KMT2C	AP001486.2	0.707498	1.20183e-76	postive
KMT2C	PPP3CB-AS1	0.70609	3.22214e-76	postive
KMT2C	NFYC-AS1	0.704415	1.03372e-75	postive
KMT2C	AC015871.3	0.703721	1.67208e-75	postive
KMT2C	AC138207.4	0.703694	1.70301e-75	postive
KMT2C	AC092279.1	0.703126	2.52249e-75	postive
KMT2C	AC009041.3	0.701576	7.31807e-75	postive
KMT2C	AC011442.1	0.701345	8.57375e-75	postive
KMT2C	ATP1B3-AS1	0.700493	1.53462e-74	postive
KMT2C	MIATNB	0.69953	2.95636e-74	postive
KMT2C	LINC01534	0.697727	1.00244e-73	postive
KMT2C	OSMR-AS1	0.697535	1.14075e-73	postive
KMT2C	AC007849.1	0.695896	3.42849e-73	postive
KMT2C	AC087222.1	0.695105	5.81781e-73	postive
KMT2C	AC005519.1	0.69485	6.89738e-73	postive
KMT2C	GAS8-AS1	0.693936	1.26695e-72	postive
KMT2C	AL138921.2	0.693077	2.23807e-72	postive
KMT2C	C1RL-AS1	0.692745	2.7872e-72	postive
KMT2C	AC021851.1	0.691628	5.82216e-72	postive
KMT2C	HIF1A-AS3	0.691272	7.35703e-72	postive
KMT2C	AC073534.2	0.691025	8.6513e-72	postive
KMT2C	AP000240.1	0.690706	1.06644e-71	postive
KMT2C	AL031717.1	0.688642	4.10001e-71	postive
KMT2C	AC090517.2	0.687595	8.08778e-71	postive
KMT2C	AC010618.3	0.687053	1.1478e-70	postive
KMT2C	AC096921.2	0.686217	1.96679e-70	postive
KMT2C	AC053527.2	0.683451	1.15444e-69	postive
KMT2C	AC124319.1	0.682503	2.10891e-69	postive
KMT2C	MCCC1-AS1	0.681448	4.10995e-69	postive
KMT2C	EML4-AS1	0.678668	2.35261e-68	postive
KMT2C	AC011468.1	0.675813	1.38479e-67	postive
KMT2C	RPS6KA2-IT1	0.67468	2.78224e-67	postive
KMT2C	AL031716.1	0.673698	5.08107e-67	postive
KMT2C	SP2-AS1	0.673042	7.58464e-67	postive
KMT2C	SCAANT1	0.672621	9.81041e-67	postive
KMT2C	AP003486.1	0.670827	2.91552e-66	postive
KMT2C	MUC20-OT1	0.668913	9.24805e-66	postive
KMT2C	AC011815.1	0.666918	3.05069e-65	postive
KMT2C	AP000786.1	0.666595	3.69865e-65	postive
KMT2C	AC069023.1	0.666226	4.60735e-65	postive
KMT2C	AC073046.1	0.665655	6.46678e-65	postive
KMT2C	AC004253.1	0.665563	6.82654e-65	postive
KMT2C	AC020978.3	0.664363	1.38837e-64	postive
KMT2C	AL137003.1	0.663131	2.86747e-64	postive
KMT2C	AC067817.2	0.662628	3.85203e-64	postive
KMT2C	AC135050.5	0.662514	4.11943e-64	postive
KMT2C	AC234772.2	0.662	5.56583e-64	postive
KMT2C	AGAP1-IT1	0.659822	1.97899e-63	postive
KMT2C	AC073073.2	0.659736	2.08001e-63	postive
KMT2C	AC093495.1	0.656672	1.21596e-62	postive
KMT2C	ALMS1-IT1	0.656457	1.37519e-62	postive
KMT2C	MIR222HG	0.653965	5.69089e-62	postive
KMT2C	RAB30-DT	0.653811	6.21036e-62	postive
KMT2C	SNHG14	0.653435	7.68422e-62	postive
KMT2C	ZNF460-AS1	0.652972	9.98501e-62	postive
KMT2C	AC079907.1	0.65195	1.77638e-61	postive
KMT2C	MBNL1-AS1	0.651551	2.22333e-61	postive
KMT2C	AL117379.1	0.651295	2.56727e-61	postive
KMT2C	AC010245.2	0.649785	5.97723e-61	postive
KMT2C	AC012181.2	0.647931	1.67681e-60	postive
KMT2C	AC129510.1	0.644741	9.72345e-60	postive
KMT2C	AC015813.1	0.643213	2.24001e-59	postive
KMT2C	AL122035.1	0.643118	2.3586e-59	postive
KMT2C	AC009090.3	0.642668	3.01319e-59	postive
KMT2C	AP006621.2	0.642204	3.87686e-59	postive
KMT2C	OIP5-AS1	0.641008	7.40747e-59	postive
KMT2C	ABALON	0.640644	9.01731e-59	postive
KMT2C	AC012313.5	0.640575	9.36006e-59	postive
KMT2C	CHROMR	0.640289	1.09187e-58	postive
KMT2C	AL356481.1	0.639946	1.31292e-58	postive
KMT2C	AC133644.1	0.637863	4.00917e-58	postive
KMT2C	LINC01376	0.637166	5.81411e-58	postive
KMT2C	SAMD12-AS1	0.636599	7.86053e-58	postive
KMT2C	AC008870.2	0.634256	2.71653e-57	postive
KMT2C	RBMS3-AS3	0.633396	4.269e-57	postive
KMT2C	AC005674.2	0.633391	4.2799e-57	postive
KMT2C	NUTM2A-AS1	0.6304	2.04159e-56	postive
KMT2C	AC022306.2	0.6302	2.26531e-56	postive
KMT2C	AC025178.2	0.628926	4.38014e-56	postive
KMT2C	AC092953.2	0.628723	4.8655e-56	postive
KMT2C	WARS2-AS1	0.627417	9.53404e-56	postive
KMT2C	AF131215.5	0.627386	9.68607e-56	postive
KMT2C	AC008735.4	0.626408	1.59966e-55	postive
KMT2C	AL354696.1	0.626242	1.74126e-55	postive
KMT2C	AC090617.5	0.625998	1.97274e-55	postive
KMT2C	AC025171.4	0.625781	2.20417e-55	postive
KMT2C	AC120053.1	0.623994	5.47406e-55	postive
KMT2C	AC087501.4	0.622312	1.28143e-54	postive
KMT2C	ZNF32-AS2	0.621303	2.12937e-54	postive
KMT2C	LINC01290	0.620766	2.78889e-54	postive
KMT2C	AC011676.1	0.618294	9.58281e-54	postive
KMT2C	UBE2Q1-AS1	0.616996	1.82357e-53	postive
KMT2C	AC004067.1	0.615769	3.34314e-53	postive
KMT2C	AC005479.2	0.615623	3.59173e-53	postive
KMT2C	AC008669.1	0.615474	3.86426e-53	postive
KMT2C	AL158212.3	0.615051	4.75916e-53	postive
KMT2C	ADAMTSL4-AS2	0.614573	6.01557e-53	postive
KMT2C	AC024060.2	0.613897	8.37943e-53	postive
KMT2C	AC048341.1	0.612722	1.4869e-52	postive
KMT2C	COX10-AS1	0.612638	1.54934e-52	postive
KMT2C	AC093726.2	0.611466	2.73864e-52	postive
KMT2C	AC008537.2	0.611291	2.98132e-52	postive
KMT2C	AC010542.6	0.61052	4.32956e-52	postive
KMT2C	AC007991.2	0.60937	7.54157e-52	postive
KMT2C	AL139041.1	0.607588	1.77332e-51	postive
KMT2C	AC112722.1	0.607231	2.1038e-51	postive
KMT2C	AC020915.3	0.607151	2.18532e-51	postive
KMT2C	AL158166.1	0.604297	8.48126e-51	postive
KMT2C	TAPT1-AS1	0.603836	1.05487e-50	postive
KMT2C	AC004596.1	0.602543	1.93947e-50	postive
KMT2C	AC092123.1	0.602022	2.47634e-50	postive
KMT2C	MIR4453HG	0.601244	3.56622e-50	postive
KMT2C	AC073569.2	0.600414	5.25283e-50	postive
KMT2C	AL359715.3	0.600094	6.09847e-50	postive
SETD2	AC108449.2	0.793021	1.28451e-108	postive
SETD2	AC108010.1	0.785914	2.0635e-105	postive
SETD2	AC008770.3	0.775135	8.90688e-101	postive
SETD2	Z68871.1	0.772347	1.27959e-99	postive
SETD2	AP000766.1	0.771088	4.20854e-99	postive
SETD2	AC004492.1	0.761808	2.16853e-95	postive
SETD2	AC022150.4	0.760971	4.59731e-95	postive
SETD2	AC097376.3	0.759868	1.23258e-94	postive
SETD2	AC006059.1	0.757914	6.97744e-94	postive
SETD2	AC096586.2	0.755862	4.2314e-93	postive
SETD2	CR936218.1	0.754736	1.1289e-92	postive
SETD2	AC024075.1	0.753061	4.81542e-92	postive
SETD2	GMDS-DT	0.752065	1.13449e-91	postive
SETD2	AC005070.3	0.748416	2.52981e-90	postive
SETD2	AC018752.1	0.748405	2.55412e-90	postive
SETD2	AC090948.3	0.746841	9.51149e-90	postive
SETD2	ANKRD10-IT1	0.746809	9.7652e-90	postive
SETD2	HCG18	0.746647	1.11867e-89	postive
SETD2	AC024075.3	0.746029	1.87445e-89	postive
SETD2	AL049840.7	0.745572	2.74198e-89	postive
SETD2	MCM3AP-AS1	0.745256	3.56608e-89	postive
SETD2	AC234775.3	0.743698	1.29596e-88	postive
SETD2	AL109614.1	0.74369	1.30432e-88	postive
SETD2	AC090948.1	0.74293	2.43998e-88	postive
SETD2	LINC00852	0.740689	1.52457e-87	postive
SETD2	AL132989.2	0.740506	1.76921e-87	postive
SETD2	AC116366.2	0.738785	7.13169e-87	postive
SETD2	AC127024.4	0.738743	7.3752e-87	postive
SETD2	AC005838.3	0.737878	1.47894e-86	postive
SETD2	FTX	0.737698	1.70897e-86	postive
SETD2	AC007038.1	0.735513	9.78582e-86	postive
SETD2	AC021078.1	0.734251	2.65876e-85	postive
SETD2	PSPC1-AS2	0.73359	4.48043e-85	postive
SETD2	AL353804.1	0.733581	4.5106e-85	postive
SETD2	AC138932.6	0.732967	7.31206e-85	postive
SETD2	DHDDS-AS1	0.731556	2.206e-84	postive
SETD2	AC012557.1	0.731271	2.75576e-84	postive
SETD2	AF129075.2	0.731147	3.03637e-84	postive
SETD2	SOS1-IT1	0.730771	4.06825e-84	postive
SETD2	AC015849.3	0.73061	4.61084e-84	postive
SETD2	AC004918.5	0.729121	1.46073e-83	postive
SETD2	Z82243.1	0.729118	1.46345e-83	postive
SETD2	AL136115.2	0.728311	2.72597e-83	postive
SETD2	AL590723.1	0.728159	3.0655e-83	postive
SETD2	AC080162.1	0.727262	6.0986e-83	postive
SETD2	AC020915.2	0.726946	7.7654e-83	postive
SETD2	AC110792.3	0.72672	9.22848e-83	postive
SETD2	AP000692.1	0.725602	2.16243e-82	postive
SETD2	AL049869.3	0.72556	2.2328e-82	postive
SETD2	AC002553.2	0.724944	3.5621e-82	postive
SETD2	AC006017.1	0.723665	9.36781e-82	postive
SETD2	AC093799.1	0.722874	1.69834e-81	postive
SETD2	NUTM2B-AS1	0.721906	3.50546e-81	postive
SETD2	AL133243.2	0.721362	5.26449e-81	postive
SETD2	AP001033.4	0.720442	1.04372e-80	postive
SETD2	LINC01355	0.719296	2.44045e-80	postive
SETD2	AC093788.1	0.718935	3.18704e-80	postive
SETD2	AC087286.2	0.718791	3.5448e-80	postive
SETD2	AC138393.3	0.717942	6.62069e-80	postive
SETD2	AC016590.2	0.715276	4.6434e-79	postive
SETD2	AP001381.1	0.714795	6.58131e-79	postive
SETD2	AP001432.1	0.711708	6.07861e-78	postive
SETD2	SAP30L-AS1	0.711626	6.44622e-78	postive
SETD2	AC107068.1	0.711261	8.36261e-78	postive
SETD2	DLEU2	0.709365	3.22119e-77	postive
SETD2	AC010201.2	0.708643	5.36615e-77	postive
SETD2	AC090181.2	0.708339	6.64818e-77	postive
SETD2	PABPC4-AS1	0.707119	1.56817e-76	postive
SETD2	AL133330.1	0.706991	1.7152e-76	postive
SETD2	AC010834.3	0.706535	2.36181e-76	postive
SETD2	AC099343.3	0.706488	2.44028e-76	postive
SETD2	LINC00630	0.705399	5.21652e-76	postive
SETD2	AC008115.3	0.704962	7.07413e-76	postive
SETD2	TRAF3IP2-AS1	0.704793	7.95348e-76	postive
SETD2	AC018809.2	0.704059	1.32328e-75	postive
SETD2	AC063965.2	0.702499	3.88284e-75	postive
SETD2	AC253576.2	0.702463	3.98238e-75	postive
SETD2	AC002128.2	0.702444	4.03497e-75	postive
SETD2	MIR29B2CHG	0.702202	4.76308e-75	postive
SETD2	AC108727.1	0.700531	1.49548e-74	postive
SETD2	LINC00641	0.698019	8.2291e-74	postive
SETD2	AC087286.4	0.697277	1.35708e-73	postive
SETD2	AP002336.2	0.69701	1.62403e-73	postive
SETD2	AC090739.1	0.696115	2.96213e-73	postive
SETD2	GAS5-AS1	0.695918	3.37898e-73	postive
SETD2	AL136320.1	0.693998	1.21584e-72	postive
SETD2	AC127024.5	0.693656	1.5252e-72	postive
SETD2	AC005021.1	0.692256	3.85022e-72	postive
SETD2	AC124312.2	0.692172	4.07034e-72	postive
SETD2	CFLAR-AS1	0.692008	4.53471e-72	postive
SETD2	AC020913.3	0.69188	4.93148e-72	postive
SETD2	AC002550.2	0.691686	5.60296e-72	postive
SETD2	AL355488.1	0.691505	6.31077e-72	postive
SETD2	AP000866.6	0.691125	8.10475e-72	postive
SETD2	AC090425.3	0.689026	3.19436e-71	postive
SETD2	AL391834.1	0.688981	3.28871e-71	postive
SETD2	AP001469.2	0.688949	3.35914e-71	postive
SETD2	AC022400.6	0.688775	3.76052e-71	postive
SETD2	AP001486.2	0.688397	4.80938e-71	postive
SETD2	AC007546.1	0.687778	7.17995e-71	postive
SETD2	RRN3P2	0.687454	8.8561e-71	postive
SETD2	AP000873.2	0.687328	9.61028e-71	postive
SETD2	AL355075.2	0.687218	1.032e-70	postive
SETD2	IRF1-AS1	0.686741	1.40395e-70	postive
SETD2	AL162724.2	0.685592	2.94031e-70	postive
SETD2	CD44-AS1	0.684975	4.36555e-70	postive
SETD2	AL359076.1	0.684116	7.56112e-70	postive
SETD2	AF117829.1	0.683942	8.44502e-70	postive
SETD2	AC019080.5	0.683769	9.42912e-70	postive
SETD2	AC135178.4	0.682971	1.56686e-69	postive
SETD2	AC025287.3	0.68289	1.64917e-69	postive
SETD2	LINC00894	0.682746	1.80778e-69	postive
SETD2	ANKRD44-IT1	0.68256	2.03307e-69	postive
SETD2	AL021578.1	0.682265	2.45191e-69	postive
SETD2	AL133445.2	0.681832	3.22381e-69	postive
SETD2	AP005131.7	0.681793	3.30507e-69	postive
SETD2	AL354989.1	0.681358	4.34936e-69	postive
SETD2	AP005899.1	0.681309	4.48548e-69	postive
SETD2	AC090579.1	0.68087	5.91708e-69	postive
SETD2	AC026202.2	0.680373	8.08712e-69	postive
SETD2	RAP2C-AS1	0.680235	8.81936e-69	postive
SETD2	AC010168.2	0.679802	1.15753e-68	postive
SETD2	AL731566.2	0.677753	4.16082e-68	postive
SETD2	AC010186.3	0.677348	5.35419e-68	postive
SETD2	AC141002.1	0.676362	9.85962e-68	postive
SETD2	ADNP-AS1	0.675272	1.93246e-67	postive
SETD2	AC130650.2	0.674131	3.89609e-67	postive
SETD2	AC096921.2	0.673641	5.26175e-67	postive
SETD2	AC139887.2	0.673521	5.66089e-67	postive
SETD2	AC078846.1	0.673256	6.6564e-67	postive
SETD2	AC004908.2	0.671627	1.7953e-66	postive
SETD2	ADAMTSL4-AS1	0.671521	1.9142e-66	postive
SETD2	AC087392.1	0.670218	4.21388e-66	postive
SETD2	AC138956.2	0.67017	4.33793e-66	postive
SETD2	AP001160.4	0.669803	5.41213e-66	postive
SETD2	AC002553.1	0.669167	7.93555e-66	postive
SETD2	AC139887.4	0.668021	1.57875e-65	postive
SETD2	AL662844.3	0.667933	1.66396e-65	postive
SETD2	AL353804.2	0.66753	2.11779e-65	postive
SETD2	AC093495.1	0.667356	2.34991e-65	postive
SETD2	AC008124.1	0.66695	2.99271e-65	postive
SETD2	AC105389.2	0.66648	3.96119e-65	postive
SETD2	AC131971.1	0.665387	7.58071e-65	postive
SETD2	AP002907.1	0.664405	1.35489e-64	postive
SETD2	AP001429.1	0.662604	3.90798e-64	postive
SETD2	AC245014.3	0.662437	4.3094e-64	postive
SETD2	MACC1-AS1	0.661272	8.51349e-64	postive
SETD2	AC087286.1	0.66093	1.03924e-63	postive
SETD2	LINC00513	0.660544	1.3009e-63	postive
SETD2	AC027097.2	0.659801	2.00297e-63	postive
SETD2	AC005104.1	0.658792	3.59118e-63	postive
SETD2	AL354733.3	0.658507	4.23282e-63	postive
SETD2	NARF-IT1	0.657227	8.84496e-63	postive
SETD2	GARS1-DT	0.656934	1.0464e-62	postive
SETD2	AL031670.1	0.656784	1.1404e-62	postive
SETD2	AP003170.3	0.656004	1.78231e-62	postive
SETD2	TMEM161B-AS1	0.655705	2.11405e-62	postive
SETD2	FMR1-IT1	0.655483	2.40049e-62	postive
SETD2	AP001628.1	0.655095	2.9937e-62	postive
SETD2	DLEU1	0.655092	2.99864e-62	postive
SETD2	C1RL-AS1	0.654645	3.86696e-62	postive
SETD2	AC006270.1	0.652329	1.43521e-61	postive
SETD2	AC027277.2	0.650792	3.40364e-61	postive
SETD2	AC004884.2	0.649451	7.20176e-61	postive
SETD2	AC012181.1	0.647507	2.12116e-60	postive
SETD2	AC074032.1	0.647393	2.25858e-60	postive
SETD2	AP003486.1	0.646858	3.03599e-60	postive
SETD2	AC120349.1	0.646326	4.07062e-60	postive
SETD2	AC037198.2	0.645695	5.76183e-60	postive
SETD2	AC138956.1	0.64494	8.71818e-60	postive
SETD2	AC016831.1	0.644838	9.22311e-60	postive
SETD2	AL137779.2	0.643488	1.92897e-59	postive
SETD2	KDM4A-AS1	0.643374	2.05171e-59	postive
SETD2	AC083843.3	0.643261	2.1819e-59	postive
SETD2	AC007014.2	0.642825	2.76753e-59	postive
SETD2	AL133342.1	0.642582	3.15695e-59	postive
SETD2	AC242426.2	0.642154	3.98283e-59	postive
SETD2	PPP3CB-AS1	0.641585	5.42192e-59	postive
SETD2	AL138921.2	0.641481	5.73616e-59	postive
SETD2	AL513327.1	0.641224	6.59133e-59	postive
SETD2	AF178030.1	0.640677	8.85924e-59	postive
SETD2	AL359697.1	0.640568	9.3924e-59	postive
SETD2	AC104695.4	0.640535	9.56e-59	postive
SETD2	AC015871.3	0.640428	1.01315e-58	postive
SETD2	AL132780.1	0.640084	1.21918e-58	postive
SETD2	AC139887.1	0.640001	1.27511e-58	postive
SETD2	AC011472.4	0.639022	2.15715e-58	postive
SETD2	SNHG14	0.638859	2.35428e-58	postive
SETD2	AC010226.1	0.638719	2.53774e-58	postive
SETD2	AL596325.2	0.638436	2.95193e-58	postive
SETD2	AC073046.1	0.638368	3.06233e-58	postive
SETD2	AC005519.1	0.6383	3.1746e-58	postive
SETD2	AL359921.1	0.637527	4.79803e-58	postive
SETD2	AC011468.1	0.637113	5.98059e-58	postive
SETD2	AL021707.8	0.635883	1.14974e-57	postive
SETD2	OCIAD1-AS1	0.634549	2.32793e-57	postive
SETD2	AC007552.2	0.634049	3.02877e-57	postive
SETD2	AC002128.1	0.633614	3.808e-57	postive
SETD2	AC004477.3	0.631951	9.10226e-57	postive
SETD2	AC097641.2	0.631593	1.09698e-56	postive
SETD2	NFYC-AS1	0.630859	1.60793e-56	postive
SETD2	AC012313.5	0.630334	2.11291e-56	postive
SETD2	AC013403.2	0.629477	3.29445e-56	postive
SETD2	AC245884.8	0.628873	4.50349e-56	postive
SETD2	OIP5-AS1	0.628345	5.91238e-56	postive
SETD2	AC037198.1	0.628164	6.49151e-56	postive
SETD2	AC092794.1	0.62732	1.00181e-55	postive
SETD2	MECOM-AS1	0.627085	1.13054e-55	postive
SETD2	AL022067.1	0.627048	1.15189e-55	postive
SETD2	AC018682.1	0.624535	4.15715e-55	postive
SETD2	AC009318.3	0.623203	8.17067e-55	postive
SETD2	AL157394.1	0.622728	1.03888e-54	postive
SETD2	EP300-AS1	0.622205	1.35287e-54	postive
SETD2	AC022211.2	0.622109	1.41975e-54	postive
SETD2	AL031717.1	0.622021	1.4843e-54	postive
SETD2	GAS8-AS1	0.62161	1.82524e-54	postive
SETD2	A2M-AS1	0.619335	5.70654e-54	postive
SETD2	ZKSCAN2-DT	0.618606	8.20628e-54	postive
SETD2	MCCC1-AS1	0.61741	1.48611e-53	postive
SETD2	SCAT2	0.616511	2.31845e-53	postive
SETD2	AC007849.1	0.616446	2.39338e-53	postive
SETD2	WARS2-AS1	0.615789	3.30984e-53	postive
SETD2	ABALON	0.615485	3.84322e-53	postive
SETD2	AC010618.3	0.613429	1.05322e-52	postive
SETD2	AC138207.4	0.612905	1.35993e-52	postive
SETD2	AC079684.2	0.612656	1.53586e-52	postive
SETD2	MUC20-OT1	0.611837	2.28768e-52	postive
SETD2	AC012467.2	0.611657	2.49632e-52	postive
SETD2	MIATNB	0.609851	5.98065e-52	postive
SETD2	AP000240.1	0.609709	6.40311e-52	postive
SETD2	AC025171.3	0.609304	7.78259e-52	postive
SETD2	LINC01534	0.606164	3.49786e-51	postive
SETD2	AL157838.1	0.604355	8.25332e-51	postive
SETD2	AL031666.1	0.604301	8.46679e-51	postive
SETD2	AL158212.3	0.602595	1.8926e-50	postive
SETD2	ALMS1-IT1	0.602455	2.02072e-50	postive
SETD2	AC016394.3	0.601905	2.61596e-50	postive
SETD2	AC092279.1	0.600671	4.66034e-50	postive
SETD2	AC026356.1	0.600542	4.94857e-50	postive
