# Supplementary material for: H3K4me3-related lncRNAs signature and comprehensive analysis of H3K4me3 regulating tumor immunity in lung adenocarcinoma
Source: Respir Res. 2023 May 3;24:122. doi: 10.1186/s12931-023-02418-1 (PMC10155324; doi:10.1186/s12931-023-02418-1)
Supplement: Supplementary file 3 — Supplementary Material 3 [file 12931_2023_2418_MOESM3_ESM.xlsx]

## Sheet: Sheet1
Table S2. Prognostic analysis of 568 H3K4me3-related lncRNAs using a univariate Cox regression model
gene	HR	HR.95L	HR.95H	pvalue
AL606489.1	1.25312	1.11977	1.40235	8.4763e-05
AC008764.2	0.845158	0.760158	0.939663	0.00186644
TMPO-AS1	1.27506	1.08768	1.49473	0.00273322
AC099850.4	1.03374	1.01122	1.05676	0.00314766
AC024075.1	0.806373	0.690753	0.941345	0.00642128
AC087752.3	0.688528	0.525585	0.901988	0.00675579
SH3BP5-AS1	0.851356	0.756284	0.958381	0.00773157
AC090617.5	0.757715	0.616749	0.9309	0.00824806
AF131215.5	0.72631	0.570109	0.925306	0.00964487
AC026355.2	0.879216	0.79625	0.970827	0.0109147
AC024075.3	0.748897	0.597856	0.938098	0.0118702
AP002840.2	0.785672	0.651046	0.948137	0.011893
AF131215.6	0.679872	0.503169	0.918628	0.0119824
AL662844.4	0.650267	0.464345	0.910633	0.0122516
AC011477.2	0.845541	0.74085	0.965027	0.0128524
AC087501.4	0.46368	0.252056	0.852981	0.0134629
LINC00654	0.768021	0.622211	0.948	0.014007
EBLN3P	0.955529	0.921231	0.991105	0.0147267
PAN3-AS1	0.567293	0.359682	0.89474	0.0147535
AC123595.1	0.632404	0.436219	0.916821	0.0155942
AL137003.1	0.789427	0.65066	0.95779	0.0165208
AL356481.1	0.517179	0.299355	0.893501	0.0180968
AL031667.3	1.1371	1.02179	1.26542	0.0185168
LINC00426	0.62469	0.42112	0.926667	0.0193611
ABALON	1.3887	1.05209	1.833	0.0204241
AC026202.2	0.712373	0.532036	0.953836	0.0227667
LINC00663	0.555764	0.335131	0.921649	0.0228393
ZSCAN16-AS1	0.880889	0.786913	0.986088	0.0275699
AC022400.6	0.700218	0.509936	0.961504	0.027623
AC024060.2	0.915495	0.845133	0.991716	0.0304766
EP300-AS1	0.831072	0.702447	0.983248	0.0310149
AP001486.2	0.630733	0.413777	0.961446	0.0321321
AC090948.1	0.737905	0.558547	0.974858	0.032421
AC005034.4	1.07138	1.00531	1.14179	0.0337592
ATP13A4-AS1	0.883303	0.787366	0.990928	0.0344032
AC006017.1	0.685354	0.48061	0.97732	0.0369183
SEMA3F-AS1	0.665383	0.45382	0.975572	0.0369211
AL355075.2	0.818529	0.677601	0.988767	0.0377889
AC015982.2	0.790428	0.632505	0.987782	0.0386342
LANCL1-AS1	0.671958	0.460536	0.980439	0.0391652
AC060780.1	0.841246	0.713651	0.991655	0.0394159
AC008124.1	0.723793	0.532113	0.98452	0.0394606
LINC01138	1.17788	1.00554	1.37976	0.0425215
IRF1-AS1	0.79025	0.628381	0.993816	0.0441136
AC010618.3	0.567793	0.326441	0.987584	0.0450483
ZNF790-AS1	0.84578	0.717828	0.996539	0.0453506
AC022400.1	0.754878	0.572891	0.994676	0.0457286
AC103591.3	0.874798	0.767129	0.997579	0.0459192
CBR3-AS1	0.765728	0.587506	0.998014	0.0483054
AL031666.1	0.794379	0.63203	0.998431	0.0484475
AC084117.1	1.10422	1.0006	1.21857	0.0486191
AC025287.3	0.724077	0.524862	0.998905	0.0492251
LINC01290	0.630357	0.39756	0.999473	0.0497385
FMR1-IT1	0.786329	0.618098	1.00035	0.0503327
AC097376.3	0.63277	0.399778	1.00155	0.0507782
ADNP-AS1	0.821233	0.673698	1.00108	0.0512571
AC010618.2	0.67227	0.450235	1.0038	0.0522089
AL078581.2	0.723842	0.521572	1.00455	0.0532625
RAB30-DT	0.918434	0.842271	1.00148	0.0540523
A2M-AS1	0.567357	0.318615	1.01029	0.054206
AC012181.2	0.856282	0.730545	1.00366	0.0555081
RRN3P2	0.652954	0.421438	1.01165	0.0563773
AC024361.1	0.828116	0.681438	1.00637	0.0579375
AC012181.1	0.848232	0.715258	1.00593	0.0584845
AC010542.6	0.941511	0.884486	1.00221	0.0586792
AC137932.3	0.728694	0.524313	1.01274	0.0594896
PAXIP1-AS2	0.834121	0.689944	1.00843	0.0610278
NFYC-AS1	0.78456	0.608561	1.01146	0.0611979
ACBD3-AS1	0.928848	0.859323	1.004	0.0629684
RAP2C-AS1	0.608132	0.357937	1.03321	0.0658938
AL139287.1	0.967151	0.933224	1.00231	0.0667575
AC093495.1	0.697475	0.473761	1.02683	0.0678813
EML4-AS1	0.660271	0.422226	1.03252	0.0688094
AC138956.2	0.808541	0.642327	1.01776	0.0702964
AL354989.1	0.721664	0.506215	1.02881	0.0713914
AC104083.1	0.960433	0.919145	1.00358	0.0717461
MIR155HG	0.886339	0.777199	1.01081	0.0719147
AC025171.2	0.867732	0.74259	1.01396	0.0741877
LOH12CR2	0.655652	0.411993	1.04342	0.0749637
AC091057.1	1.31009	0.971256	1.76712	0.0769022
C2orf27A	1.20052	0.980014	1.47064	0.0775654
LINC01876	1.1229	0.987162	1.2773	0.0778331
AC018809.2	0.656832	0.410875	1.05002	0.079082
AL136295.6	0.834204	0.680579	1.02251	0.0808731
MIR600HG	0.82397	0.662392	1.02496	0.0821099
AC015871.3	0.900461	0.799298	1.01443	0.0846388
AC124045.1	0.725033	0.503029	1.04501	0.0847262
AC234775.3	0.697428	0.46178	1.05333	0.086715
ZNF32-AS2	0.825984	0.662653	1.02957	0.0889978
LINC00893	0.831363	0.671604	1.02912	0.0898298
AC012467.2	0.808138	0.631812	1.03367	0.0898382
GMDS-DT	0.601119	0.33326	1.08427	0.0908124
AC079907.1	0.688976	0.446674	1.06272	0.092015
THUMPD3-AS1	0.913261	0.82143	1.01536	0.0933295
AL357140.2	0.701289	0.462962	1.0623	0.0939918
AL603839.3	0.784941	0.590934	1.04264	0.0945859
KDM4A-AS1	0.723365	0.494609	1.05792	0.0949862
AC010615.2	0.825612	0.658031	1.03587	0.0978226
AC013403.2	0.717317	0.482779	1.0658	0.100063
LINC00339	0.976553	0.949294	1.00459	0.10045
AC090589.3	0.898839	0.790961	1.02143	0.102065
AC232271.1	0.807867	0.62547	1.04345	0.102224
AC138956.1	0.741953	0.518583	1.06153	0.102425
AL117379.1	0.887502	0.768775	1.02456	0.103361
AC004943.2	1.26137	0.953194	1.66918	0.104253
AC025178.2	0.740341	0.515081	1.06411	0.104326
AC005674.2	0.731703	0.501457	1.06767	0.105161
AC006547.1	0.811772	0.630466	1.04522	0.10587
AC073896.3	0.793485	0.599111	1.05092	0.106632
AL353804.1	0.885965	0.764384	1.02688	0.107898
AC008870.2	0.817691	0.639756	1.04511	0.107938
AC048382.2	0.819536	0.642752	1.04494	0.108418
STAG3L5P-PVRIG2P-PILRB	0.790656	0.593039	1.05412	0.109432
AC083843.3	0.92142	0.833302	1.01886	0.110551
LINC00476	0.630485	0.35777	1.11108	0.110579
AL031600.1	0.893759	0.778512	1.02607	0.110795
AL358472.2	0.745041	0.517109	1.07344	0.114197
AC092279.1	0.933588	0.856602	1.01749	0.117576
AC112722.1	0.772777	0.559261	1.06781	0.118215
HCG27	0.834972	0.664995	1.0484	0.12042
AC018521.6	0.778573	0.567691	1.06779	0.120428
AC008669.1	0.784207	0.576676	1.06642	0.121162
AC004982.1	0.855843	0.701816	1.04368	0.124123
TRAF3IP2-AS1	0.628573	0.347325	1.13756	0.125004
AC005253.1	0.765179	0.542065	1.08013	0.128076
AC007546.1	0.779921	0.56556	1.07553	0.129544
AC093110.1	0.881622	0.747156	1.04029	0.135651
AL031716.1	0.835269	0.658399	1.05965	0.138156
AL359921.1	0.798803	0.592862	1.07628	0.139752
AC005479.1	0.858437	0.700982	1.05126	0.139823
GARS1-DT	0.877255	0.73662	1.04474	0.141836
MED8-AS1	0.849968	0.683225	1.05741	0.144571
LINC00852	0.708215	0.445394	1.12612	0.144842
AC121761.2	0.802408	0.59473	1.08261	0.149707
AL662844.3	0.792869	0.577848	1.0879	0.150437
AC027097.2	0.689168	0.414492	1.14586	0.151265
DHDDS-AS1	0.795967	0.582823	1.08706	0.151282
MCCC1-AS1	0.884667	0.747847	1.04652	0.152846
LINC01094	0.923312	0.827602	1.03009	0.153005
AC026368.1	1.06135	0.977736	1.15211	0.15498
AL390728.6	0.974162	0.939466	1.01014	0.157133
AC125257.1	0.953488	0.892556	1.01858	0.157479
AL731567.1	0.892911	0.763054	1.04487	0.157776
TYMSOS	1.09045	0.966771	1.22996	0.158601
AP000759.1	1.03512	0.986535	1.0861	0.159347
Z68871.1	0.769059	0.533414	1.10881	0.159524
CHROMR	0.911413	0.800854	1.03724	0.159762
MRPL20-AS1	0.965648	0.91968	1.01391	0.160108
AC008770.3	0.773012	0.539392	1.10782	0.160832
HCG18	0.883286	0.742568	1.05067	0.161006
AL731566.2	0.734828	0.476837	1.13241	0.162587
AC073073.2	0.640317	0.342382	1.19751	0.162816
AL391834.2	0.912203	0.801733	1.03789	0.162946
AC116366.2	0.833182	0.644499	1.0771	0.163612
AC012557.1	0.847517	0.671249	1.07007	0.164323
AC010245.2	0.792695	0.571335	1.09982	0.164379
AL138921.2	0.723225	0.457092	1.14431	0.166315
AC090517.2	0.821244	0.621015	1.08603	0.167229
AC025171.4	0.901748	0.778193	1.04492	0.168963
AP000866.6	0.836571	0.648498	1.07919	0.169624
PPP3CB-AS1	0.794454	0.571443	1.1045	0.171081
AL132780.1	0.756762	0.507273	1.12896	0.172052
AC002553.2	0.91596	0.807416	1.0391	0.17256
AL021878.2	0.809031	0.596532	1.09723	0.172841
AC027117.1	0.981276	0.954909	1.00837	0.173786
AC108010.1	0.929759	0.836972	1.03283	0.174553
IGBP1-AS1	0.786248	0.555071	1.11371	0.175823
MIR29B2CHG	0.893841	0.759647	1.05174	0.176323
SOS1-IT1	0.874142	0.718488	1.06352	0.1788
AP000692.1	0.796305	0.570044	1.11237	0.181704
POLH-AS1	0.773645	0.530044	1.1292	0.183461
AC004918.5	0.931961	0.839625	1.03445	0.185613
NARF-IT1	0.847315	0.662944	1.08296	0.185713
AC005479.2	0.8868	0.741938	1.05995	0.186768
AC009318.3	1.19146	0.918205	1.54604	0.187519
LINC00265	0.92206	0.817125	1.04047	0.188049
SNHG14	0.859198	0.683956	1.07934	0.192255
AC067817.2	0.797071	0.565639	1.12319	0.194946
AC006504.7	0.898501	0.764059	1.0566	0.195587
AC090948.3	0.862128	0.688243	1.07995	0.196783
AC016957.2	0.816598	0.59992	1.11153	0.197802
AC074032.1	0.853079	0.668096	1.08928	0.202586
AL354733.3	0.892536	0.749314	1.06313	0.202679
PSPC1-AS2	0.879576	0.721764	1.07189	0.203436
AC005070.3	0.835954	0.633761	1.10265	0.204696
DUBR	0.825997	0.61471	1.10991	0.204731
AC025857.2	0.972452	0.931073	1.01567	0.207983
PTOV1-AS2	0.961381	0.904201	1.02218	0.208089
AC099343.3	0.854835	0.669388	1.09166	0.208723
AC004908.1	0.866333	0.692233	1.08422	0.210007
AC138207.4	0.874764	0.709435	1.07862	0.210625
AC139887.4	0.925087	0.817934	1.04628	0.215077
AC020978.3	0.852064	0.661315	1.09783	0.21567
OCIAD1-AS1	0.861576	0.679796	1.09197	0.21784
AL512413.1	1.06869	0.961522	1.1878	0.217881
AC092747.4	1.04608	0.973588	1.12397	0.218899
AL021578.1	0.90367	0.768741	1.06228	0.219574
AF129075.2	0.80824	0.575307	1.13548	0.219663
LINC01128	0.790716	0.54329	1.15082	0.220078
LINC00630	0.75826	0.485642	1.18392	0.223488
AC025165.4	0.833251	0.620908	1.11821	0.224181
AL353804.2	0.879538	0.714902	1.08209	0.224793
AC011815.1	0.808815	0.57394	1.13981	0.225396
AC005670.3	0.83649	0.626073	1.11763	0.227157
AC009022.1	0.914737	0.791315	1.05741	0.228162
AC124319.1	0.950798	0.875635	1.03241	0.229832
LINC01655	0.963322	0.906317	1.02391	0.229878
AL031717.1	0.850488	0.65265	1.1083	0.230603
PABPC4-AS1	0.900297	0.757025	1.07069	0.234968
AC016394.3	0.909584	0.777189	1.06453	0.237693
LINC00662	0.896482	0.746178	1.07706	0.243167
AC012313.5	0.77555	0.504418	1.19242	0.246812
AC138393.3	0.883174	0.715629	1.08994	0.247066
LINC02398	0.925982	0.812796	1.05493	0.247648
MUC20-OT1	0.914044	0.784506	1.06497	0.249051
LINC01389	1.11972	0.921547	1.36051	0.25518
AL133330.1	0.869661	0.681755	1.10936	0.260852
AP000766.1	0.778109	0.501931	1.20625	0.262014
AC024909.1	0.834712	0.60815	1.14568	0.26347
AL133342.1	0.847978	0.633826	1.13449	0.266852
AC004148.1	0.95278	0.874652	1.03789	0.26782
LINC01089	0.93611	0.832757	1.05229	0.268687
AC019131.2	0.846996	0.630568	1.13771	0.270025
AC004492.1	0.900278	0.746831	1.08525	0.270523
AL391834.1	0.913289	0.777146	1.07328	0.270775
TMEM161B-AS1	0.887486	0.717295	1.09806	0.271844
AC138932.6	0.875488	0.690304	1.11035	0.272785
AC073569.2	1.16064	0.888473	1.51619	0.274544
AC037459.2	0.848751	0.63229	1.13932	0.274967
AC084018.1	0.954523	0.877811	1.03794	0.276227
AC110792.3	0.881194	0.701345	1.10716	0.277514
AC008966.1	0.864549	0.664225	1.12529	0.279144
AC021851.1	0.817189	0.566635	1.17853	0.27985
ZKSCAN2-DT	0.885908	0.711141	1.10363	0.279917
AC015849.3	0.954302	0.87601	1.03959	0.284186
AC025171.5	0.864827	0.662658	1.12867	0.285076
AC005586.1	0.883496	0.703615	1.10936	0.286229
AC025165.5	0.947051	0.856292	1.04743	0.289858
DGUOK-AS1	0.933318	0.820826	1.06123	0.292289
MIR222HG	0.950617	0.8648	1.04495	0.294126
AC004241.3	0.872077	0.674783	1.12706	0.295578
AC020913.3	0.923414	0.795331	1.07212	0.29563
AP003170.3	0.901256	0.741402	1.09558	0.296647
COX10-AS1	0.768238	0.46812	1.26077	0.296876
AC016394.2	0.918008	0.781146	1.07885	0.299001
HMGN3-AS1	0.905213	0.750072	1.09244	0.299172
AP002907.1	0.905378	0.750323	1.09247	0.299668
AC078846.1	0.813364	0.548378	1.2064	0.304393
AC009090.3	0.83939	0.59939	1.17549	0.308218
AC109460.2	0.901312	0.737743	1.10115	0.30918
AC010186.3	0.961609	0.891693	1.03701	0.309409
AC093726.1	0.940483	0.835414	1.05877	0.310013
AL354696.1	0.825963	0.570562	1.19569	0.311036
AL157394.1	0.884104	0.695433	1.12396	0.314518
AC139795.2	0.901436	0.735996	1.10406	0.315849
AGBL5-IT1	0.890475	0.709461	1.11767	0.317084
AC093484.4	0.92203	0.786401	1.08105	0.317329
AC018752.1	0.910085	0.755904	1.09571	0.319822
AC026356.1	1.08998	0.918949	1.29283	0.322492
AL132657.1	0.823186	0.559168	1.21186	0.324086
AP003486.1	0.916842	0.771388	1.08972	0.324591
AC005519.1	0.857794	0.632158	1.16396	0.32463
SCAANT1	0.902443	0.735394	1.10744	0.325679
TMEM147-AS1	0.936614	0.821425	1.06796	0.32806
AC104463.2	0.892825	0.7111	1.12099	0.328902
AP001429.1	0.945955	0.84578	1.058	0.330637
AC087222.1	0.929522	0.801912	1.07744	0.332039
HCG11	0.957594	0.877175	1.04539	0.33294
AC104695.4	1.01598	0.983837	1.04918	0.33375
LINC00641	0.9359	0.818128	1.07063	0.33433
AL031282.2	0.813837	0.535685	1.23642	0.334344
AC083900.1	0.903101	0.733558	1.11183	0.336691
AC020915.3	1.12399	0.88538	1.42689	0.337038
TRIM52-AS1	0.976911	0.931169	1.0249	0.339704
AL132989.2	0.915745	0.763357	1.09855	0.343235
AC073575.4	0.823328	0.550129	1.2322	0.344669
AC073842.2	0.920624	0.774855	1.09382	0.34703
AP001528.1	1.11464	0.888301	1.39866	0.348656
SP2-AS1	0.883538	0.681644	1.14523	0.349552
AC092119.2	0.897632	0.71511	1.12674	0.351789
AC011676.1	1.14496	0.860507	1.52345	0.352895
SAMD12-AS1	0.86803	0.643812	1.17034	0.353256
BAALC-AS1	0.832954	0.565763	1.22633	0.35437
CR936218.1	0.949518	0.85064	1.05989	0.355862
AC009054.2	0.907973	0.737532	1.1178	0.362769
AC116914.2	0.931453	0.79847	1.08658	0.366285
AL157838.1	0.919298	0.765778	1.1036	0.366741
AC004908.3	0.893804	0.700319	1.14074	0.367058
AC021078.1	0.969295	0.905785	1.03726	0.367059
CAPN10-DT	0.874078	0.652116	1.17159	0.367881
AP001107.4	0.885554	0.679596	1.15393	0.368172
AC080162.1	0.92944	0.792225	1.09042	0.369274
AC011442.1	0.899643	0.713169	1.13488	0.372194
AGAP1-IT1	1.08032	0.910713	1.28152	0.375271
MCM3AP-AS1	0.856171	0.60484	1.21194	0.381125
AC127024.5	0.956588	0.865907	1.05677	0.382436
AC007038.1	0.941232	0.820958	1.07913	0.385246
AC026704.1	0.894564	0.695534	1.15055	0.385523
AC002550.2	0.903445	0.716838	1.13863	0.389696
MAGI2-AS3	0.928278	0.783297	1.10009	0.390362
MKLN1-AS	1.11686	0.867756	1.43748	0.390698
AC104819.3	0.862349	0.614448	1.21027	0.391781
DLEU2	0.934821	0.799818	1.09261	0.397011
AL133445.2	0.941196	0.817934	1.08303	0.397442
AC141002.1	0.868704	0.624593	1.20822	0.403033
WARS2-AS1	1.09306	0.887166	1.34673	0.403372
MIR4453HG	0.905644	0.717733	1.14275	0.403547
AC135050.5	0.941525	0.817084	1.08492	0.404804
AC019080.5	0.913902	0.73941	1.12957	0.404921
AC105389.2	0.896504	0.692678	1.16031	0.406441
AC002398.1	1.0438	0.94311	1.15525	0.4075
AP000873.2	0.879469	0.648877	1.19201	0.407748
SNHG16	0.975637	0.920287	1.03432	0.407851
AC113139.1	0.894663	0.686601	1.16578	0.409831
AC004253.1	0.919716	0.753465	1.12265	0.410685
AL135999.1	0.931702	0.787015	1.10299	0.41132
AC127024.4	0.947291	0.832425	1.07801	0.411622
AC108449.2	0.960392	0.87134	1.05855	0.415648
AC096921.2	0.851149	0.576683	1.25625	0.417123
AC006059.1	0.912112	0.730186	1.13936	0.417662
AC093788.1	0.91481	0.737458	1.13481	0.418069
AC010168.2	0.897526	0.6902	1.16713	0.41982
AC022150.4	1.05502	0.925834	1.20223	0.421595
AL139041.1	0.929722	0.778171	1.11079	0.422182
AC073534.2	0.925501	0.766012	1.1182	0.422389
AC018682.1	0.917863	0.744155	1.13212	0.423312
AC124312.2	0.884369	0.653681	1.19647	0.425558
MBNL1-AS1	0.853225	0.577345	1.26093	0.425725
LINC01535	0.911991	0.726915	1.14419	0.425995
AC037198.2	0.916823	0.739481	1.1367	0.428496
AC092794.1	1.05396	0.925019	1.20088	0.429899
SRD5A3-AS1	0.927	0.767607	1.11949	0.431028
AC022098.1	0.776068	0.412178	1.46122	0.432319
LINC01534	0.881497	0.643364	1.20777	0.432431
AC005838.3	0.926594	0.765477	1.12162	0.434049
LINC02035	0.930386	0.774906	1.11706	0.439285
AC018645.3	1.01434	0.97823	1.05179	0.441312
AC139887.1	0.956912	0.85487	1.07113	0.443948
AC007991.2	0.985937	0.950749	1.02243	0.444958
AC004884.2	0.96763	0.888857	1.05338	0.447537
AC093799.1	0.901725	0.689366	1.1795	0.450241
AL049869.3	0.949715	0.830136	1.08652	0.452391
ANKRD44-IT1	0.952553	0.838733	1.08182	0.454049
AL355574.1	1.04183	0.935432	1.16033	0.45592
FAM160A1-DT	0.928425	0.762499	1.13046	0.459727
AC078883.1	0.882465	0.633126	1.23	0.460489
LINC00513	0.9696	0.8932	1.05253	0.460979
LINC01355	0.944393	0.810606	1.10026	0.462912
FTX	0.958394	0.855115	1.07415	0.465105
CD27-AS1	0.977676	0.919422	1.03962	0.47134
AL049840.7	0.96575	0.877879	1.06241	0.473972
AC010226.1	0.867587	0.587489	1.28123	0.475172
AL445493.3	0.949665	0.82394	1.09458	0.47598
AC063965.2	0.97274	0.900897	1.05031	0.480163
AP000786.1	0.94164	0.796585	1.11311	0.481111
AC092295.2	1.07523	0.878072	1.31665	0.482786
NUTM2B-AS1	0.885908	0.631455	1.2429	0.483145
ANKRD10-IT1	0.992647	0.972006	1.01373	0.491174
MELTF-AS1	1.02457	0.956148	1.0979	0.491199
AC137894.1	0.925305	0.741472	1.15471	0.492095
AC234772.2	0.976362	0.911808	1.04548	0.493061
THAP9-AS1	0.986158	0.947528	1.02636	0.4942
AL513534.3	1.09479	0.843935	1.42022	0.495192
LINC00653	0.883486	0.618403	1.2622	0.496115
AP001160.4	0.932461	0.761904	1.1412	0.49747
OSMR-AS1	0.911706	0.697888	1.19103	0.497834
AC139887.2	0.945643	0.803649	1.11272	0.50077
AC096586.2	0.926201	0.739651	1.1598	0.504088
AP000240.1	1.05599	0.898384	1.24124	0.508878
AL928654.2	0.981263	0.927574	1.03806	0.509981
AL109761.1	0.943099	0.79073	1.12483	0.514654
AC008115.3	0.956329	0.836117	1.09383	0.514725
AL133410.1	0.922252	0.721615	1.17867	0.517881
LINC02100	1.03949	0.923232	1.17039	0.522147
AP005131.7	0.932106	0.751515	1.15609	0.522246
AC037198.1	0.990839	0.963268	1.0192	0.522709
AL031673.1	0.961033	0.850692	1.08569	0.522982
AL445222.2	1.09646	0.824431	1.45825	0.526763
AC011472.4	0.906062	0.666524	1.23169	0.528873
AC092123.1	1.1225	0.783104	1.60899	0.529311
TRAPPC12-AS1	1.06765	0.868688	1.31218	0.533871
AL035071.1	1.02346	0.95117	1.10125	0.534931
AF178030.1	0.966956	0.86946	1.07538	0.535472
AC104794.3	0.978262	0.912362	1.04892	0.536793
AC083862.1	1.0946	0.821654	1.45821	0.536804
AC005229.4	1.05258	0.893721	1.23968	0.539267
LINC00894	0.907566	0.664381	1.23976	0.542225
AC079684.2	0.942246	0.777321	1.14216	0.544534
AL133243.2	0.965965	0.863553	1.08052	0.544784
AL513327.1	0.960352	0.842448	1.09476	0.544955
ATP1B3-AS1	0.974529	0.895868	1.0601	0.547943
AC010201.2	0.905469	0.65459	1.2525	0.548583
AL035409.1	0.889522	0.606724	1.30413	0.548701
RPS6KA2-IT1	0.954479	0.818257	1.11338	0.553194
KIF1C-AS1	0.920729	0.697355	1.21565	0.560201
AC108727.1	0.944512	0.778379	1.1461	0.563015
AL136320.1	0.980585	0.917139	1.04842	0.565648
AC010883.1	0.939205	0.755455	1.16765	0.572309
AC132872.3	0.975192	0.893418	1.06445	0.573996
AC090739.1	0.971424	0.877907	1.0749	0.574546
TAPT1-AS1	0.951183	0.79811	1.13361	0.576112
AC131971.1	0.970768	0.874497	1.07764	0.577683
AP001469.2	0.9184	0.676638	1.24654	0.584986
AC007014.2	0.930166	0.715942	1.20849	0.587795
AC242426.2	0.93237	0.723223	1.202	0.588977
GABPB1-AS1	0.965624	0.850217	1.0967	0.590134
GAS8-AS1	0.930401	0.71437	1.21176	0.592553
AC008735.2	0.980902	0.913945	1.05276	0.59296
AL136115.2	0.963821	0.841354	1.10412	0.595096
LENG8-AS1	1.03124	0.920392	1.15544	0.595957
AC090181.2	0.98433	0.928307	1.04373	0.597325
MIATNB	0.917484	0.664882	1.26606	0.600171
AC093726.2	0.934455	0.725187	1.20411	0.600233
AC135178.4	0.86743	0.508876	1.47862	0.601216
AP001432.1	0.920687	0.673858	1.25793	0.603803
AC010834.3	0.973918	0.878593	1.07959	0.615061
MACC1-AS1	0.975092	0.883669	1.07597	0.615552
AC007849.1	1.01845	0.947318	1.09493	0.62062
AC083880.1	0.957004	0.80181	1.14224	0.626386
AC048341.2	1.01649	0.949851	1.08781	0.636355
UBE2Q1-AS1	1.07101	0.804368	1.42605	0.638604
AC245884.8	0.946257	0.751203	1.19196	0.639049
CFLAR-AS1	0.974992	0.877038	1.08389	0.639197
AC012640.4	0.983203	0.915868	1.05549	0.639789
AP002336.2	0.942026	0.727025	1.22061	0.6514
NUTM2A-AS1	0.93736	0.706898	1.24296	0.653212
AC253576.2	0.969518	0.846846	1.10996	0.653791
CCDC18-AS1	0.987263	0.933331	1.04431	0.654691
AL022328.3	0.95861	0.795856	1.15465	0.656127
STARD7-AS1	0.933887	0.690928	1.26228	0.656385
AC002553.1	0.968072	0.837015	1.11965	0.661953
AP001381.1	0.969367	0.841863	1.11618	0.665452
AP001330.4	0.933836	0.683096	1.27661	0.66784
AC009948.3	0.951517	0.75699	1.19603	0.670187
PPP1R26-AS1	0.916593	0.613454	1.36953	0.670776
FAM111A-DT	0.966531	0.824718	1.13273	0.674123
AC139149.1	0.94407	0.721493	1.23531	0.674818
TBILA	0.967347	0.824701	1.13467	0.683385
AC090425.3	1.08649	0.726367	1.62515	0.686381
C1RL-AS1	0.959858	0.785297	1.17322	0.689114
AC093297.2	1.01579	0.940103	1.09756	0.691746
AL359076.1	0.986303	0.921224	1.05598	0.692093
RBMS3-AS3	0.944811	0.713143	1.25174	0.692444
AC145423.2	0.946448	0.720389	1.24344	0.692652
AC004067.1	0.945388	0.715398	1.24932	0.692945
AC002128.2	1.05176	0.815896	1.3558	0.696915
AC004596.1	0.933516	0.659616	1.32115	0.697827
AL162724.2	0.977957	0.873318	1.09513	0.699462
AC025171.3	0.950749	0.734888	1.23002	0.700703
ALMS1-IT1	1.05167	0.812595	1.36109	0.701808
AC010761.1	1.0176	0.929467	1.11409	0.705847
AP001628.1	0.961437	0.782786	1.18086	0.707699
AL355488.1	0.979551	0.879172	1.09139	0.70799
AL158166.1	0.983612	0.901713	1.07295	0.709505
AC022211.2	0.968772	0.81945	1.1453	0.71029
GPRC5D-AS1	1.04257	0.835481	1.30098	0.712143
AC018653.3	1.02314	0.903771	1.15828	0.71775
ASH1L-AS1	0.974182	0.845253	1.12278	0.717999
AL359697.1	0.962335	0.78131	1.1853	0.718033
AC053527.2	1.03254	0.867576	1.22887	0.718448
AL590723.1	0.968818	0.815496	1.15097	0.718553
AL122035.1	1.03557	0.855308	1.25382	0.720205
AC120053.1	0.987537	0.92125	1.05859	0.723512
AC129510.1	0.970802	0.823736	1.14412	0.723672
AC087286.4	0.977914	0.863768	1.10714	0.724335
AZIN1-AS1	0.968929	0.80968	1.1595	0.730435
DLEU1	0.95856	0.753231	1.21986	0.730758
ZFPM2-AS1	0.987245	0.917241	1.06259	0.732283
AL021707.4	0.950489	0.70833	1.27544	0.73503
AC007406.5	0.978346	0.855658	1.11863	0.748804
AC005104.1	0.980181	0.8643	1.1116	0.755169
AL022067.1	0.974597	0.828199	1.14687	0.756689
AC048341.1	0.950031	0.683074	1.32132	0.760707
SAP30L-AS1	0.970303	0.796522	1.182	0.764638
AC087286.1	1.01214	0.935185	1.09544	0.764815
AC016831.1	1.01539	0.918261	1.12279	0.765916
HM13-IT1	0.979696	0.854552	1.12317	0.76862
AC073046.1	0.975381	0.823613	1.15511	0.772675
ARHGAP31-AS1	1.03422	0.823007	1.29963	0.772827
ZNF460-AS1	1.0513	0.748394	1.47681	0.77295
AC090579.1	0.960546	0.729023	1.2656	0.77483
AC012073.1	1.01671	0.9066	1.1402	0.776869
AP001033.4	0.983514	0.875032	1.10544	0.780412
AC087286.2	0.988459	0.909053	1.0748	0.785859
AP003352.1	0.987374	0.900806	1.08226	0.786073
HIF1A-AS3	0.996254	0.969198	1.02406	0.78933
AC124016.3	1.02752	0.841539	1.25461	0.789849
AC004908.2	0.969315	0.770729	1.21907	0.789893
DNAJC3-DT	0.977281	0.824997	1.15767	0.790315
LINC01521	1.04074	0.766779	1.41259	0.797782
AC107068.1	0.965143	0.731277	1.2738	0.802124
AC004477.3	0.95227	0.647841	1.39975	0.803481
JPX	0.990288	0.914343	1.07254	0.810527
AL158212.3	1.02914	0.813629	1.30172	0.810675
RUSC1-AS1	0.989311	0.905571	1.0808	0.811774
SCAT2	0.980074	0.829571	1.15788	0.812957
AC068792.1	0.969116	0.741092	1.2673	0.818713
AC007552.2	0.993072	0.935066	1.05468	0.820892
AC009237.15	0.993876	0.941311	1.04938	0.824642
AC011476.3	0.963121	0.689558	1.34521	0.825547
AC015813.1	1.00629	0.951491	1.06424	0.826343
Z82243.1	1.02124	0.843893	1.23586	0.82901
AC080013.4	1.01034	0.919314	1.11037	0.830968
AC008735.4	0.963882	0.684464	1.35737	0.833188
AL049840.5	0.984943	0.851853	1.13883	0.837707
AC016590.2	1.01741	0.861596	1.20139	0.838775
AC022150.2	0.981655	0.821106	1.1736	0.838977
AC097641.2	0.971751	0.736296	1.2825	0.839588
CD44-AS1	0.988315	0.875462	1.11572	0.849316
AC092953.2	1.03027	0.75727	1.4017	0.849407
LINC01376	0.975906	0.752299	1.26598	0.854259
AL359715.3	0.963025	0.644019	1.44005	0.854382
EGOT	0.981716	0.804096	1.19857	0.856199
AC244197.2	0.983413	0.820214	1.17908	0.856637
AP005899.1	0.987119	0.856401	1.13779	0.858027
OIP5-AS1	0.995847	0.951106	1.04269	0.859158
SNHG1	1.00152	0.98471	1.01862	0.860204
LINC00467	1.00586	0.941299	1.07485	0.862926
MIAT	1.00268	0.972596	1.03369	0.863358
HECW2-AS1	0.978322	0.758881	1.26122	0.865705
AC011468.1	0.98955	0.869429	1.12627	0.873594
AC245060.2	1.02731	0.734368	1.43711	0.874999
AC105206.2	1.02721	0.716507	1.47265	0.883852
AC069023.1	0.994453	0.917148	1.07828	0.892841
AC002128.1	0.984022	0.766058	1.264	0.89967
AL021707.8	1.00814	0.884981	1.14844	0.902912
MECOM-AS1	0.992583	0.876974	1.12343	0.906208
AC024560.3	0.981797	0.723122	1.333	0.906271
AC131009.3	1.00681	0.898324	1.12839	0.907148
AC079210.1	0.993428	0.886432	1.11334	0.909708
AC006270.1	0.997381	0.951604	1.04536	0.912894
AC006001.2	0.991879	0.851141	1.15589	0.916823
AL121584.1	0.997481	0.950148	1.04717	0.919024
AC120349.1	1.00936	0.842635	1.20908	0.919425
AC020907.4	0.995403	0.909459	1.08947	0.920341
AL031670.1	1.01031	0.823335	1.23975	0.921726
SNHG4	1.00501	0.909627	1.11039	0.921757
AC020915.2	1.01325	0.775152	1.32449	0.923256
AL596325.2	1.00681	0.872402	1.16193	0.926033
AC087392.1	0.99267	0.846415	1.1642	0.927914
AP001469.3	0.990813	0.801025	1.22557	0.932203
AC012360.3	0.98902	0.741725	1.31877	0.940054
AC008537.2	1.00736	0.829621	1.22317	0.940991
AL137779.2	0.989418	0.737061	1.32818	0.943547
AP006621.2	0.997128	0.907169	1.09601	0.952464
AC005021.1	0.995098	0.846011	1.17046	0.95268
AC133644.1	1.00467	0.843152	1.19712	0.958481
AC020594.1	1.0062	0.792104	1.27816	0.959613
AC245014.3	1.0041	0.850902	1.18487	0.961384
AL109614.1	0.995621	0.833165	1.18975	0.961492
AC006042.1	1.00112	0.954782	1.0497	0.963159
AC022306.2	0.996066	0.829551	1.19601	0.966313
ADAMTSL4-AS1	0.995625	0.80724	1.22797	0.967319
AC004803.1	0.993446	0.713505	1.38322	0.968943
LUCAT1	0.999357	0.962959	1.03713	0.972882
AC009041.3	0.997255	0.813686	1.22224	0.978871
ADAMTSL4-AS2	0.998474	0.886794	1.12422	0.979867
AC006213.4	1.00287	0.791315	1.27098	0.981094
AC093010.2	1.00026	0.977055	1.02401	0.982742
GAS5-AS1	1.00163	0.842814	1.19038	0.985224
AP000442.1	1.00276	0.700498	1.43546	0.987965
AL138756.1	1.00142	0.821179	1.22121	0.988845
AC027277.2	0.998903	0.82413	1.21074	0.991075
UBE2D3-AS1	0.998541	0.763046	1.30671	0.99151
AF117829.1	1.00022	0.858097	1.16589	0.997736
AC073957.3	1.00008	0.860277	1.16261	0.999144
AC104113.1	0.999878	0.718352	1.39173	0.999422
AC130650.2	0.999979	0.856206	1.16789	0.999786
