# Supplementary material for: H3K4me3-related lncRNAs signature and comprehensive analysis of H3K4me3 regulating tumor immunity in lung adenocarcinoma
Source: Respir Res. 2023 May 3;24:122. doi: 10.1186/s12931-023-02418-1 (PMC10155324; doi:10.1186/s12931-023-02418-1)
Supplement: Supplementary file 4 — Supplementary Material 4 [file 12931_2023_2418_MOESM4_ESM.xlsx]

## Sheet: Sheet1
Table S3. Intersection genes between the three identified clusters
Intersection group	Intersection gene	logFC	logCPM	PValue	FDR
cluster1_vs_cluster2	ITLN1	-5.69482	6.54038	2.93002e-51	3.8146e-47
cluster1_vs_cluster2	HIST1H4C	-4.05656	3.89007	1.06513e-46	6.93343e-43
cluster1_vs_cluster2	HIST1H1B	-4.39679	4.10407	2.83603e-46	1.23074e-42
cluster1_vs_cluster2	HIST1H1E	-3.19528	4.29502	4.37412e-43	1.42367e-39
cluster1_vs_cluster2	HIST1H4D	-3.79967	4.0545	3.7859e-40	9.85773e-37
cluster1_vs_cluster2	HIST1H3B	-3.34257	3.81331	1.78206e-35	3.86677e-32
cluster1_vs_cluster2	HIST1H1D	-3.11534	3.96671	1.1737e-34	2.18292e-31
cluster1_vs_cluster2	HIST1H3C	-3.27429	3.55932	5.55012e-34	9.03212e-31
cluster1_vs_cluster2	HIST1H3F	-3.62548	3.52628	1.45635e-32	2.1067e-29
cluster1_vs_cluster2	HIST1H4B	-3.2532	3.38524	2.75308e-32	3.39479e-29
cluster1_vs_cluster2	HIST2H2AB	-3.15534	3.40542	2.86832e-32	3.39479e-29
cluster1_vs_cluster2	HIST1H2BI	-3.73386	3.47797	4.33967e-32	4.70818e-29
cluster1_vs_cluster2	HIST1H4E	-2.86606	4.47004	2.15336e-31	2.15651e-28
cluster1_vs_cluster2	PRG4	-2.67577	4.6774	6.19086e-29	5.75705e-26
cluster1_vs_cluster2	NPY	-5.27716	5.07712	9.01725e-28	7.82637e-25
cluster1_vs_cluster2	SPINK4	-4.26844	6.02492	1.45325e-27	1.1825e-24
cluster1_vs_cluster2	DKK4	-4.34695	3.95063	2.8126e-27	2.15395e-24
cluster1_vs_cluster2	HIST1H4F	-4.26204	3.4734	3.32523e-27	2.40506e-24
cluster1_vs_cluster2	ALB	5.28445	7.06568	2.60705e-25	1.78638e-22
cluster1_vs_cluster2	HIST2H2AC	-1.66064	4.19345	5.73388e-23	3.73247e-20
cluster1_vs_cluster2	LRRC38	3.69842	3.47681	4.19787e-21	2.60248e-18
cluster1_vs_cluster2	SERPINE2	-1.25199	4.54995	3.90371e-20	2.31011e-17
cluster1_vs_cluster2	DEFA5	-5.63455	4.96385	1.55231e-19	8.78675e-17
cluster1_vs_cluster2	FABP7	-3.1854	3.75663	1.49042e-18	8.08491e-16
cluster1_vs_cluster2	GCG	-3.8199	3.4081	2.37621e-18	1.23744e-15
cluster1_vs_cluster2	HIST1H2BE	-1.8453	3.49609	3.23832e-18	1.62153e-15
cluster1_vs_cluster2	WFDC5	4.05966	4.1703	9.70637e-18	4.68027e-15
cluster1_vs_cluster2	HIST1H2AD	-1.74481	4.00233	1.68576e-16	7.83818e-14
cluster1_vs_cluster2	INPPL1	0.465457	6.60468	9.18207e-16	4.12211e-13
cluster1_vs_cluster2	HIST1H2BO	-1.59365	3.44715	1.80631e-15	7.83879e-13
cluster1_vs_cluster2	NXF1	0.322333	5.67781	3.36698e-15	1.41402e-12
cluster1_vs_cluster2	RGL3	0.679659	4.9419	3.6319e-15	1.47761e-12
cluster1_vs_cluster2	ENGASE	0.639246	4.71724	6.07359e-15	2.39612e-12
cluster1_vs_cluster2	AFP	3.62181	3.76888	7.78795e-15	2.9821e-12
cluster1_vs_cluster2	HIST1H2AI	-1.41266	3.88879	1.15275e-14	4.28788e-12
cluster1_vs_cluster2	NNAT	-1.3553	3.48898	2.17953e-14	7.88202e-12
cluster1_vs_cluster2	KRT5	-2.21705	5.84512	2.33348e-14	8.21069e-12
cluster1_vs_cluster2	CGB5	-3.17223	3.91979	2.45683e-14	8.41723e-12
cluster1_vs_cluster2	CACNA1H	1.19739	3.78457	7.92459e-14	2.60304e-11
cluster1_vs_cluster2	RAB40C	0.513136	5.85123	7.99767e-14	2.60304e-11
cluster1_vs_cluster2	NOXA1	0.695908	5.29267	1.9754e-13	6.27263e-11
cluster1_vs_cluster2	SGSM2	0.530749	4.92241	2.15918e-13	6.69293e-11
cluster1_vs_cluster2	HIST1H2BF	-1.64032	3.62227	2.46277e-13	7.45646e-11
cluster1_vs_cluster2	RHOT2	0.402334	5.9107	3.18031e-13	9.41009e-11
cluster1_vs_cluster2	KRT13	-2.1553	4.24263	6.32419e-13	1.82966e-10
cluster1_vs_cluster2	TSC2	0.351365	5.28993	8.01984e-13	2.26979e-10
cluster1_vs_cluster2	HIST1H2BH	-1.47436	4.09627	1.58719e-12	4.39651e-10
cluster1_vs_cluster2	SRRM2	0.439654	7.46456	1.778e-12	4.82244e-10
cluster1_vs_cluster2	D2HGDH	0.542688	4.6707	1.82148e-12	4.83956e-10
cluster1_vs_cluster2	HEXDC	0.544891	5.04629	2.38732e-12	6.2161e-10
cluster1_vs_cluster2	GSTO1	-0.506479	7.66609	2.55813e-12	6.53026e-10
cluster1_vs_cluster2	HIST1H2AM	-1.22862	3.52502	2.67555e-12	6.69865e-10
cluster1_vs_cluster2	ANKRD36C	-1.3593	3.43965	3.1852e-12	7.82418e-10
cluster1_vs_cluster2	GIGYF1	0.458548	5.55704	3.91544e-12	9.43983e-10
cluster1_vs_cluster2	MROH1	0.44352	4.85909	4.48813e-12	1.06238e-09
cluster1_vs_cluster2	ACAP3	0.478552	4.66901	6.39518e-12	1.48676e-09
cluster1_vs_cluster2	MUCL1	2.13713	3.71018	8.84898e-12	2.02114e-09
cluster1_vs_cluster2	TELO2	0.380735	5.40583	9.22147e-12	2.0699e-09
cluster1_vs_cluster2	PIGQ	0.390585	5.196	1.01463e-11	2.23889e-09
cluster1_vs_cluster2	CPSF1	0.424484	6.20611	1.19455e-11	2.59196e-09
cluster1_vs_cluster2	EVI2A	-0.635481	5.00052	1.4121e-11	3.0138e-09
cluster1_vs_cluster2	MIB2	0.485988	4.29521	1.49646e-11	3.14232e-09
cluster1_vs_cluster2	CRACR2B	0.693884	5.38516	1.70342e-11	3.52012e-09
cluster1_vs_cluster2	ZNF692	0.531512	5.15432	1.76461e-11	3.58961e-09
cluster1_vs_cluster2	AXIN1	0.333347	4.98958	2.26915e-11	4.54494e-09
cluster1_vs_cluster2	IDUA	0.576611	4.69819	2.39418e-11	4.72271e-09
cluster1_vs_cluster2	C3orf38	-0.367141	4.79237	2.73201e-11	5.30866e-09
cluster1_vs_cluster2	BICDL2	0.605911	4.90679	2.93374e-11	5.61682e-09
cluster1_vs_cluster2	RHPN1	0.646487	5.33634	3.47322e-11	6.55331e-09
cluster1_vs_cluster2	SLC38A10	0.36205	6.693	3.56066e-11	6.62232e-09
cluster1_vs_cluster2	WDR90	0.530058	4.1945	3.67721e-11	6.74276e-09
cluster1_vs_cluster2	SNRNP70	0.364934	7.0085	4.62083e-11	8.35536e-09
cluster1_vs_cluster2	PLEKHH3	0.38986	4.93694	6.57814e-11	1.17316e-08
cluster1_vs_cluster2	FN3K	0.49032	5.05526	7.66803e-11	1.34906e-08
cluster1_vs_cluster2	AL365205.1	0.648917	4.15271	8.73269e-11	1.51588e-08
cluster1_vs_cluster2	SELENOT	-0.409384	6.73066	1.12296e-10	1.92366e-08
cluster1_vs_cluster2	CDK5RAP3	0.437523	6.25077	1.14118e-10	1.92948e-08
cluster1_vs_cluster2	PPP1R26	0.37222	4.9732	1.28198e-10	2.13975e-08
cluster1_vs_cluster2	OLFM4	-2.50701	4.52325	1.43882e-10	2.37115e-08
cluster1_vs_cluster2	CYHR1	0.372698	4.91036	1.58269e-10	2.57562e-08
cluster1_vs_cluster2	CNKSR1	0.387446	5.38593	2.09234e-10	3.33499e-08
cluster1_vs_cluster2	THBS4	-1.33371	4.45244	2.10054e-10	3.33499e-08
cluster1_vs_cluster2	AKAP17A	0.398437	5.6164	2.26742e-10	3.55657e-08
cluster1_vs_cluster2	GC	3.07189	3.45468	2.45611e-10	3.80667e-08
cluster1_vs_cluster2	SIN3B	0.344524	4.79209	2.59457e-10	3.97396e-08
cluster1_vs_cluster2	TNFSF13B	-0.55735	4.94446	3.38642e-10	5.1265e-08
cluster1_vs_cluster2	KIFC2	0.651214	4.59468	3.92545e-10	5.87419e-08
cluster1_vs_cluster2	KAT2A	0.419248	6.23781	3.9975e-10	5.91402e-08
cluster1_vs_cluster2	SGSH	0.314988	5.10377	4.6272e-10	6.76871e-08
cluster1_vs_cluster2	ANKRD13D	0.340748	4.85771	4.72128e-10	6.82959e-08
cluster1_vs_cluster2	SGSM3	0.366565	5.89577	4.85197e-10	6.94151e-08
cluster1_vs_cluster2	PTGIS	-0.772839	4.7032	6.43773e-10	8.94616e-08
cluster1_vs_cluster2	CD48	-0.659818	5.06728	6.45318e-10	8.94616e-08
cluster1_vs_cluster2	RGL2	0.361615	6.30935	6.45932e-10	8.94616e-08
cluster1_vs_cluster2	MSTN	2.16614	3.47871	6.89588e-10	9.45026e-08
cluster1_vs_cluster2	MAPK8IP3	0.541024	4.9369	8.42988e-10	1.1363e-07
cluster1_vs_cluster2	RAB32	-0.483531	6.24573	8.46619e-10	1.1363e-07
cluster1_vs_cluster2	NR4A1	0.830919	6.10559	9.21195e-10	1.22378e-07
cluster1_vs_cluster2	YEATS4	-0.602165	5.65962	9.94777e-10	1.30102e-07
cluster1_vs_cluster2	SH2B1	0.378152	5.04418	9.99321e-10	1.30102e-07
cluster1_vs_cluster2	DDX39B	0.47674	5.88286	1.01672e-09	1.30763e-07
cluster1_vs_cluster2	PRB3	1.42814	3.46751	1.02449e-09	1.30763e-07
cluster1_vs_cluster2	LENG8	0.519935	6.48319	1.09155e-09	1.37969e-07
cluster1_vs_cluster2	ANO8	0.477045	4.4183	1.22719e-09	1.53622e-07
cluster1_vs_cluster2	DPH3	-0.308989	5.0937	1.28634e-09	1.59494e-07
cluster1_vs_cluster2	ZNF205	0.327358	4.90582	1.30492e-09	1.60271e-07
cluster1_vs_cluster2	PABPC1L	0.619381	5.07577	1.67772e-09	2.04133e-07
cluster1_vs_cluster2	CCDC9	0.310649	5.13521	1.73279e-09	2.08882e-07
cluster1_vs_cluster2	CNIH1	-0.369398	6.21395	1.75537e-09	2.09255e-07
cluster1_vs_cluster2	SPP1	-0.925224	9.98988	1.76804e-09	2.09255e-07
cluster1_vs_cluster2	CCNL2	0.495387	6.22959	1.81672e-09	2.1308e-07
cluster1_vs_cluster2	NRBP2	0.523475	5.25908	1.87855e-09	2.18365e-07
cluster1_vs_cluster2	STMN2	-1.41949	3.38761	2.36089e-09	2.72003e-07
cluster1_vs_cluster2	ACTR3	-0.266039	6.45003	2.41763e-09	2.76098e-07
cluster1_vs_cluster2	TAC1	-2.85308	3.93258	2.60929e-09	2.95394e-07
cluster1_vs_cluster2	SELENOO	0.362026	5.23467	2.64008e-09	2.96303e-07
cluster1_vs_cluster2	MAPK15	0.819582	4.54107	2.89743e-09	3.22407e-07
cluster1_vs_cluster2	ABCC6	0.595494	4.09353	2.95137e-09	3.25337e-07
cluster1_vs_cluster2	CDK10	0.399883	5.11314	2.97374e-09	3.25337e-07
cluster1_vs_cluster2	KLHL17	0.483486	4.14885	3.05242e-09	3.31162e-07
cluster1_vs_cluster2	PGGHG	0.841246	6.83531	3.20313e-09	3.44641e-07
cluster1_vs_cluster2	SCNN1D	0.78271	3.46307	3.27607e-09	3.496e-07
cluster1_vs_cluster2	CALB2	-1.26885	4.00832	3.39381e-09	3.59219e-07
cluster1_vs_cluster2	NRAS	-0.321565	6.2126	3.72265e-09	3.90849e-07
cluster1_vs_cluster2	TUBGCP6	0.412689	4.90741	4.20121e-09	4.37565e-07
cluster1_vs_cluster2	FAAH	0.441469	5.27343	4.24664e-09	4.38786e-07
cluster1_vs_cluster2	GYG1	-0.305688	5.73587	4.34353e-09	4.42221e-07
cluster1_vs_cluster2	KLK5	-2.02188	4.04683	4.34782e-09	4.42221e-07
cluster1_vs_cluster2	PIDD1	0.464044	4.17505	4.45547e-09	4.4383e-07
cluster1_vs_cluster2	OPLAH	0.520834	5.03585	4.46076e-09	4.4383e-07
cluster1_vs_cluster2	RAB17	0.431533	5.04433	4.46591e-09	4.4383e-07
cluster1_vs_cluster2	NUMA1	0.302803	5.98483	4.81824e-09	4.75217e-07
cluster1_vs_cluster2	MYO15B	0.638214	4.21476	5.06357e-09	4.95659e-07
cluster1_vs_cluster2	HOOK2	0.372026	4.99267	5.2936e-09	5.14309e-07
cluster1_vs_cluster2	TCIRG1	0.381035	6.79968	5.6566e-09	5.45506e-07
cluster1_vs_cluster2	CAPZA1	-0.253632	7.38481	5.96908e-09	5.71408e-07
cluster1_vs_cluster2	ATG16L2	0.548075	4.11053	6.13564e-09	5.78299e-07
cluster1_vs_cluster2	MAN2C1	0.365494	4.78271	6.20453e-09	5.78299e-07
cluster1_vs_cluster2	FAM193B	0.428947	4.89025	6.21098e-09	5.78299e-07
cluster1_vs_cluster2	SLC26A11	0.360327	4.63943	6.21874e-09	5.78299e-07
cluster1_vs_cluster2	IBSP	-1.14868	3.62412	6.51944e-09	6.01962e-07
cluster1_vs_cluster2	UBA2	-0.338321	6.53527	7.24572e-09	6.6431e-07
cluster1_vs_cluster2	PPP1R12C	0.313331	5.06188	7.36873e-09	6.70863e-07
cluster1_vs_cluster2	PLA2G6	0.600342	3.95725	7.64826e-09	6.91477e-07
cluster1_vs_cluster2	ROGDI	0.35057	5.24271	7.70304e-09	6.91627e-07
cluster1_vs_cluster2	WISP1	-0.594477	4.31434	7.79502e-09	6.95092e-07
cluster1_vs_cluster2	OSBPL8	-0.330076	5.14077	7.95917e-09	7.04901e-07
cluster1_vs_cluster2	EPOR	0.443294	4.49715	8.10367e-09	7.12849e-07
cluster1_vs_cluster2	LXN	-0.407664	5.63025	8.2465e-09	7.20544e-07
cluster1_vs_cluster2	SLC22A31	0.895745	7.48882	8.40714e-09	7.29683e-07
cluster1_vs_cluster2	CHD3	0.33328	6.09862	8.49123e-09	7.32101e-07
cluster1_vs_cluster2	FAM160A2	0.279589	5.14761	8.81491e-09	7.55009e-07
cluster1_vs_cluster2	ZNF513	0.317134	5.21902	8.89885e-09	7.57217e-07
cluster1_vs_cluster2	CLCN7	0.293455	5.43425	9.13485e-09	7.71647e-07
cluster1_vs_cluster2	NISCH	0.307193	5.28195	9.18698e-09	7.71647e-07
cluster1_vs_cluster2	TRPM4	0.497331	5.20965	1.02634e-08	8.56533e-07
cluster1_vs_cluster2	TAOK2	0.282369	5.24534	1.19419e-08	9.87841e-07
cluster1_vs_cluster2	CAPN15	0.318922	4.98946	1.19885e-08	9.87841e-07
cluster1_vs_cluster2	CCL24	-0.881798	3.90088	1.23844e-08	1.01404e-06
cluster1_vs_cluster2	SCRIB	0.409077	6.32065	1.24624e-08	1.01405e-06
cluster1_vs_cluster2	TAF1C	0.355887	5.02816	1.31181e-08	1.06078e-06
cluster1_vs_cluster2	CSAD	0.525202	4.32265	1.32441e-08	1.06435e-06
cluster1_vs_cluster2	SRGN	-0.564682	8.90563	1.34556e-08	1.07471e-06
cluster1_vs_cluster2	SAFB2	0.266602	5.13472	1.3573e-08	1.07748e-06
cluster1_vs_cluster2	CCS	0.287109	5.83668	1.42019e-08	1.12057e-06
cluster1_vs_cluster2	ADCK5	0.445623	4.70663	1.48814e-08	1.16712e-06
cluster1_vs_cluster2	SREBF1	0.410082	6.07428	1.52725e-08	1.18583e-06
cluster1_vs_cluster2	CAMSAP3	0.379027	4.94955	1.53023e-08	1.18583e-06
cluster1_vs_cluster2	HSPA6	0.785909	4.9973	1.5446e-08	1.18989e-06
cluster1_vs_cluster2	FGL2	-0.610088	5.5646	1.58593e-08	1.21454e-06
cluster1_vs_cluster2	MZF1	0.43768	4.11677	1.71405e-08	1.30499e-06
cluster1_vs_cluster2	ARHGEF1	0.344916	5.92969	1.85783e-08	1.40232e-06
cluster1_vs_cluster2	RASSF7	0.450339	6.72446	1.86344e-08	1.40232e-06
cluster1_vs_cluster2	DHX34	0.349665	4.60926	2.0074e-08	1.50197e-06
cluster1_vs_cluster2	LLGL2	0.386208	6.23077	2.10079e-08	1.56287e-06
cluster1_vs_cluster2	GLI4	0.428284	4.47834	2.14268e-08	1.58214e-06
cluster1_vs_cluster2	ARFGAP1	0.337362	6.01392	2.15972e-08	1.58214e-06
cluster1_vs_cluster2	PRCP	-0.31148	5.05759	2.16315e-08	1.58214e-06
cluster1_vs_cluster2	CLK2	0.316152	5.83451	2.19972e-08	1.5999e-06
cluster1_vs_cluster2	PARP10	0.377623	5.92074	2.26719e-08	1.63981e-06
cluster1_vs_cluster2	TMEM175	0.334961	5.02301	2.29722e-08	1.65235e-06
cluster1_vs_cluster2	UBD	-0.816754	5.77556	2.43205e-08	1.73972e-06
cluster1_vs_cluster2	MED25	0.273874	5.21222	2.45685e-08	1.74785e-06
cluster1_vs_cluster2	CXCL13	-0.840239	6.58368	2.52238e-08	1.78472e-06
cluster1_vs_cluster2	GGH	-0.699187	5.41328	2.58257e-08	1.81743e-06
cluster1_vs_cluster2	INTS11	0.253619	5.51185	2.65174e-08	1.85607e-06
cluster1_vs_cluster2	CCDC90B	-0.362595	4.54496	2.82745e-08	1.96848e-06
cluster1_vs_cluster2	RNF207	0.545504	3.86074	2.9272e-08	2.02709e-06
cluster1_vs_cluster2	CCL8	-0.7571	4.40911	3.37472e-08	2.32463e-06
cluster1_vs_cluster2	NUDT2	-0.408166	5.41479	3.41439e-08	2.33958e-06
cluster1_vs_cluster2	MYL6	-0.317416	9.3184	3.48087e-08	2.37264e-06
cluster1_vs_cluster2	TMEM80	0.479598	4.69669	3.67929e-08	2.49483e-06
cluster1_vs_cluster2	OGN	-0.947669	3.84671	3.99812e-08	2.69697e-06
cluster1_vs_cluster2	ARAP1	0.280646	5.97043	4.07654e-08	2.7357e-06
cluster1_vs_cluster2	E4F1	0.335934	4.54172	4.38842e-08	2.92989e-06
cluster1_vs_cluster2	SPPL2B	0.379005	4.85628	4.45088e-08	2.95643e-06
cluster1_vs_cluster2	PPP1R16A	0.418588	4.84998	4.52356e-08	2.98945e-06
cluster1_vs_cluster2	LYZ	-0.763232	10.1214	4.615e-08	3.03448e-06
cluster1_vs_cluster2	ICAM5	0.697152	4.04574	4.65966e-08	3.04845e-06
cluster1_vs_cluster2	DUS1L	0.313689	6.23394	4.81556e-08	3.13469e-06
cluster1_vs_cluster2	ZNF444	0.333087	4.74387	4.87048e-08	3.14453e-06
cluster1_vs_cluster2	BCL2A1	-0.5341	5.36339	4.90739e-08	3.14453e-06
cluster1_vs_cluster2	CNTROB	0.330222	5.00233	4.91687e-08	3.14453e-06
cluster1_vs_cluster2	CXCL6	-1.06187	4.01018	4.9273e-08	3.14453e-06
cluster1_vs_cluster2	EPS8L2	0.360891	6.43427	5.12255e-08	3.25319e-06
cluster1_vs_cluster2	ALS2CL	0.56718	4.54624	5.23445e-08	3.30812e-06
cluster1_vs_cluster2	GGA1	0.301814	5.01144	5.31024e-08	3.33981e-06
cluster1_vs_cluster2	AP1G2	0.374981	5.03026	5.40772e-08	3.38476e-06
cluster1_vs_cluster2	LPIN3	0.399232	4.63599	5.65681e-08	3.52373e-06
cluster1_vs_cluster2	SYTL1	0.461537	5.25572	5.75089e-08	3.56528e-06
cluster1_vs_cluster2	EIF2S1	-0.260615	5.75926	5.82705e-08	3.5879e-06
cluster1_vs_cluster2	KDM6B	0.31128	5.18298	5.8425e-08	3.5879e-06
cluster1_vs_cluster2	CACNB1	0.569188	4.10709	6.02351e-08	3.6817e-06
cluster1_vs_cluster2	INO80E	0.285555	5.03399	6.10166e-08	3.71203e-06
cluster1_vs_cluster2	NEIL1	0.535822	3.94542	6.1575e-08	3.72858e-06
cluster1_vs_cluster2	VGF	-1.49125	4.04972	6.23257e-08	3.75657e-06
cluster1_vs_cluster2	TEPSIN	0.411666	4.10516	6.39159e-08	3.83466e-06
cluster1_vs_cluster2	FAM83E	0.527701	5.90448	6.66294e-08	3.97912e-06
cluster1_vs_cluster2	KRT14	-1.75066	4.8524	6.82063e-08	4.0547e-06
cluster1_vs_cluster2	ANO9	0.533499	4.89789	6.88036e-08	4.07161e-06
cluster1_vs_cluster2	RPS29	-0.409006	6.95503	7.01002e-08	4.1131e-06
cluster1_vs_cluster2	RAP1B	-0.442924	4.23835	7.01366e-08	4.1131e-06
cluster1_vs_cluster2	MTMR6	-0.301729	4.98475	7.13843e-08	4.1675e-06
cluster1_vs_cluster2	PLEK2	-0.551488	5.69298	7.28072e-08	4.23159e-06
cluster1_vs_cluster2	ADAMDEC1	-0.763478	4.70328	7.46523e-08	4.31955e-06
cluster1_vs_cluster2	TJAP1	0.300015	4.73528	7.6078e-08	4.38257e-06
cluster1_vs_cluster2	CLEC4E	-0.694373	3.70107	7.69395e-08	4.41266e-06
cluster1_vs_cluster2	GMFB	-0.297133	5.27218	7.83643e-08	4.47258e-06
cluster1_vs_cluster2	PGC	1.76401	11.4778	7.86713e-08	4.47258e-06
cluster1_vs_cluster2	SULF2	-0.531076	5.25385	8.09482e-08	4.58202e-06
cluster1_vs_cluster2	POLM	0.31126	4.76822	8.14453e-08	4.5902e-06
cluster1_vs_cluster2	FBRSL1	0.323183	4.92811	8.3217e-08	4.66984e-06
cluster1_vs_cluster2	CC2D1A	0.266389	5.3569	8.76262e-08	4.89616e-06
cluster1_vs_cluster2	CLEC4A	-0.520208	4.56121	9.3988e-08	5.22918e-06
cluster1_vs_cluster2	KIAA0895L	0.45116	4.44836	9.60136e-08	5.31915e-06
cluster1_vs_cluster2	CEP131	0.365795	4.82116	9.78397e-08	5.38747e-06
cluster1_vs_cluster2	PICK1	0.343349	4.94966	9.80743e-08	5.38747e-06
cluster1_vs_cluster2	PAX8	-0.878905	3.42101	1.05142e-07	5.75144e-06
cluster1_vs_cluster2	PFDN5	-0.366648	8.09292	1.06101e-07	5.77964e-06
cluster1_vs_cluster2	DENND4B	0.279645	5.23725	1.06659e-07	5.78578e-06
cluster1_vs_cluster2	C15orf48	-0.774264	7.48318	1.0886e-07	5.88071e-06
cluster1_vs_cluster2	ECHDC2	0.4114	4.6832	1.12035e-07	6.02721e-06
cluster1_vs_cluster2	CDC42BPG	0.379308	4.94674	1.13783e-07	6.09603e-06
cluster1_vs_cluster2	PNPLA2	0.336408	6.36801	1.15412e-07	6.15798e-06
cluster1_vs_cluster2	ATAD3B	0.434	4.37445	1.16216e-07	6.17558e-06
cluster1_vs_cluster2	LYPLA1	-0.413853	6.55508	1.18967e-07	6.27999e-06
cluster1_vs_cluster2	ZBTB48	0.309996	4.6405	1.19146e-07	6.27999e-06
cluster1_vs_cluster2	FAAP100	0.26141	5.34338	1.22854e-07	6.44935e-06
cluster1_vs_cluster2	WDR6	0.266	6.54283	1.27031e-07	6.64184e-06
cluster1_vs_cluster2	MGRN1	0.331127	5.70104	1.32074e-07	6.87787e-06
cluster1_vs_cluster2	CD177	1.51907	4.90804	1.42016e-07	7.36616e-06
cluster1_vs_cluster2	TRUB1	-0.312483	5.06147	1.49931e-07	7.74587e-06
cluster1_vs_cluster2	TMED6	0.921173	3.98839	1.572e-07	8.0893e-06
cluster1_vs_cluster2	NPEPL1	0.491468	3.84848	1.58414e-07	8.11965e-06
cluster1_vs_cluster2	MMP12	-0.871278	6.27776	1.59819e-07	8.15956e-06
cluster1_vs_cluster2	RBP1	-0.663451	4.51807	1.6067e-07	8.17093e-06
cluster1_vs_cluster2	RHBDL1	0.614733	4.14557	1.63152e-07	8.24886e-06
cluster1_vs_cluster2	SAMSN1	-0.493632	4.71714	1.63469e-07	8.24886e-06
cluster1_vs_cluster2	OR2I1P	-0.805219	5.26136	1.69694e-07	8.52993e-06
cluster1_vs_cluster2	TRABD	0.286302	6.03259	1.72064e-07	8.61575e-06
cluster1_vs_cluster2	TLR4	-0.495229	4.34803	1.74244e-07	8.69148e-06
cluster1_vs_cluster2	SCRN2	0.334415	5.27188	1.80554e-07	8.97189e-06
cluster1_vs_cluster2	VTN	1.6033	4.81602	1.89318e-07	9.37159e-06
cluster1_vs_cluster2	LOX	-0.560631	5.16997	1.91979e-07	9.46733e-06
cluster1_vs_cluster2	BRICD5	0.533026	3.63404	1.94194e-07	9.53148e-06
cluster1_vs_cluster2	REG4	-2.88857	6.13687	1.94744e-07	9.53148e-06
cluster1_vs_cluster2	ZNF598	0.291751	5.36265	1.97444e-07	9.62742e-06
cluster1_vs_cluster2	COMMD8	-0.346112	5.45441	1.99299e-07	9.68164e-06
cluster1_vs_cluster2	WSB2	-0.277621	6.23566	2.01175e-07	9.73643e-06
cluster1_vs_cluster2	LRRC75B	0.484051	4.21807	2.03463e-07	9.8107e-06
cluster1_vs_cluster2	BRAT1	0.300007	5.36008	2.1067e-07	1.01207e-05
cluster1_vs_cluster2	ACCS	0.458211	4.16654	2.14192e-07	1.02521e-05
cluster1_vs_cluster2	ZNF76	0.273563	4.86108	2.1618e-07	1.02964e-05
cluster1_vs_cluster2	CAP1	-0.207597	8.55927	2.16699e-07	1.02964e-05
cluster1_vs_cluster2	TLR1	-0.447655	4.01537	2.19742e-07	1.0403e-05
cluster1_vs_cluster2	STXBP2	0.255954	5.48522	2.21919e-07	1.04544e-05
cluster1_vs_cluster2	ZC3H3	0.290271	5.35225	2.22551e-07	1.04544e-05
cluster1_vs_cluster2	FLYWCH1	0.339614	4.40945	2.23238e-07	1.04544e-05
cluster1_vs_cluster2	IGFL1	-1.47779	3.53311	2.25845e-07	1.05386e-05
cluster1_vs_cluster2	CPM	-0.748017	7.15285	2.29791e-07	1.06845e-05
cluster1_vs_cluster2	CAMTA2	0.245713	5.172	2.31363e-07	1.07193e-05
cluster1_vs_cluster2	MLPH	0.540713	6.7022	2.36366e-07	1.09123e-05
cluster1_vs_cluster2	LMNTD2	0.579184	3.73832	2.3761e-07	1.09309e-05
cluster1_vs_cluster2	NAA60	0.286133	4.75536	2.42999e-07	1.11395e-05
cluster1_vs_cluster2	UBE2N	-0.259838	5.84129	2.48846e-07	1.13674e-05
cluster1_vs_cluster2	MEGF6	0.503294	4.89842	2.58262e-07	1.17563e-05
cluster1_vs_cluster2	LCAT	0.466825	3.97565	2.60112e-07	1.17993e-05
cluster1_vs_cluster2	NECAB3	0.421709	5.60203	2.6442e-07	1.19117e-05
cluster1_vs_cluster2	BTNL9	0.7846	3.47227	2.72192e-07	1.22195e-05
cluster1_vs_cluster2	GPN1	-0.279477	5.80593	2.73257e-07	1.22252e-05
cluster1_vs_cluster2	FABP5	-0.598432	5.11524	2.76836e-07	1.23429e-05
cluster1_vs_cluster2	SMG5	0.255072	6.77049	2.77945e-07	1.23475e-05
cluster1_vs_cluster2	MAP3K6	0.34237	5.50355	2.78837e-07	1.23475e-05
cluster1_vs_cluster2	TSPYL2	0.373374	4.86131	2.80773e-07	1.23911e-05
cluster1_vs_cluster2	SLC25A29	0.472727	4.96516	2.82846e-07	1.24404e-05
cluster1_vs_cluster2	ACIN1	0.253242	6.14028	2.86231e-07	1.2547e-05
cluster1_vs_cluster2	SNRPD2	-0.356531	8.27122	2.91316e-07	1.2727e-05
cluster1_vs_cluster2	RSRP1	0.419318	5.085	2.95109e-07	1.28496e-05
cluster1_vs_cluster2	GLIPR1	-0.443371	4.38875	2.98912e-07	1.29718e-05
cluster1_vs_cluster2	NRIP1	-0.414113	5.05976	3.09835e-07	1.34011e-05
cluster1_vs_cluster2	MFSD10	0.331807	6.9647	3.20964e-07	1.38177e-05
cluster1_vs_cluster2	TYK2	0.248247	5.61766	3.2159e-07	1.38177e-05
cluster1_vs_cluster2	PDCD1LG2	-0.536328	4.04942	3.2913e-07	1.40952e-05
cluster1_vs_cluster2	PLA2G1B	1.06535	5.05339	3.72823e-07	1.58651e-05
cluster1_vs_cluster2	KIFC3	0.34136	5.0876	3.72894e-07	1.58651e-05
cluster1_vs_cluster2	AKAP8L	0.263833	5.07823	3.97304e-07	1.67787e-05
cluster1_vs_cluster2	CBX4	0.273677	5.99445	3.97323e-07	1.67787e-05
cluster1_vs_cluster2	WTAP	-0.207654	5.77804	3.98236e-07	1.67787e-05
cluster1_vs_cluster2	MICALL2	0.443341	4.87078	4.03977e-07	1.69657e-05
cluster1_vs_cluster2	PHF1	0.230979	6.02276	4.05314e-07	1.69672e-05
cluster1_vs_cluster2	TMEM259	0.27307	6.6963	4.13327e-07	1.72471e-05
cluster1_vs_cluster2	PHKG2	0.301637	4.64561	4.17951e-07	1.73844e-05
cluster1_vs_cluster2	HID1	0.385807	5.88097	4.28244e-07	1.77558e-05
cluster1_vs_cluster2	HIST1H2AG	-0.841969	3.377	4.41848e-07	1.82617e-05
cluster1_vs_cluster2	AGER	0.941236	7.0763	4.47279e-07	1.84276e-05
cluster1_vs_cluster2	TNFAIP8	-0.378979	4.17292	4.52491e-07	1.85835e-05
cluster1_vs_cluster2	HIST1H2BG	-0.952913	4.48455	4.76736e-07	1.95177e-05
cluster1_vs_cluster2	EPSTI1	-0.441771	4.82034	4.92925e-07	2.01172e-05
cluster1_vs_cluster2	SURF6	0.260124	5.1989	5.18594e-07	2.10987e-05
cluster1_vs_cluster2	RB1	-0.274842	5.11652	5.37867e-07	2.18146e-05
cluster1_vs_cluster2	TNFAIP6	-0.538146	4.35211	5.42391e-07	2.18511e-05
cluster1_vs_cluster2	TIMM8B	-0.380008	6.68117	5.43278e-07	2.18511e-05
cluster1_vs_cluster2	TGFBI	-0.633487	7.36234	5.43803e-07	2.18511e-05
cluster1_vs_cluster2	KRT23	-1.29982	4.01054	5.52771e-07	2.21431e-05
cluster1_vs_cluster2	EME2	0.469068	3.84299	5.57789e-07	2.22756e-05
cluster1_vs_cluster2	DGAT1	0.354541	5.93481	5.74082e-07	2.28562e-05
cluster1_vs_cluster2	BPIFB2	1.66041	5.76219	5.83403e-07	2.3129e-05
cluster1_vs_cluster2	IFT140	0.384916	4.45694	5.84488e-07	2.3129e-05
cluster1_vs_cluster2	LRRC45	0.312447	5.13571	5.86796e-07	2.315e-05
cluster1_vs_cluster2	NBEAL2	0.365631	5.45783	5.9801e-07	2.34658e-05
cluster1_vs_cluster2	BMP7	-0.944092	3.62149	5.98405e-07	2.34658e-05
cluster1_vs_cluster2	CCDC159	0.357919	4.30173	6.20194e-07	2.42472e-05
cluster1_vs_cluster2	RHOC	-0.342487	7.45265	6.27401e-07	2.44555e-05
cluster1_vs_cluster2	CCDC130	0.2859	4.86799	6.40483e-07	2.48168e-05
cluster1_vs_cluster2	ABCC10	0.298459	4.56338	6.4293e-07	2.48377e-05
cluster1_vs_cluster2	HSPA1A	0.468786	7.08594	6.78899e-07	2.61497e-05
cluster1_vs_cluster2	INTS3	0.276781	5.06346	6.85386e-07	2.62694e-05
cluster1_vs_cluster2	TIMP1	-0.395814	10.2203	6.86044e-07	2.62694e-05
cluster1_vs_cluster2	ZFP36	0.533061	8.88839	7.10303e-07	2.71186e-05
cluster1_vs_cluster2	GPR34	-0.522886	4.52719	7.18455e-07	2.72653e-05
cluster1_vs_cluster2	ULK3	0.26565	5.58168	7.19555e-07	2.72653e-05
cluster1_vs_cluster2	B2M	-0.358763	11.5733	7.20857e-07	2.72653e-05
cluster1_vs_cluster2	IFI27L2	-0.426325	5.51559	7.24506e-07	2.72653e-05
cluster1_vs_cluster2	PIK3AP1	-0.42411	4.8083	7.24618e-07	2.72653e-05
cluster1_vs_cluster2	RPS26	-0.418625	8.12028	7.31705e-07	2.74527e-05
cluster1_vs_cluster2	RFNG	0.262463	5.60827	7.39022e-07	2.76475e-05
cluster1_vs_cluster2	GSKIP	-0.335194	5.13116	7.50962e-07	2.79584e-05
cluster1_vs_cluster2	TDO2	-0.627055	3.48115	7.51627e-07	2.79584e-05
cluster1_vs_cluster2	DR1	-0.251296	4.92065	7.62732e-07	2.82906e-05
cluster1_vs_cluster2	RPS3A	-0.430369	9.46084	7.68872e-07	2.84104e-05
cluster1_vs_cluster2	SLC17A9	0.630618	4.67451	7.70327e-07	2.84104e-05
cluster1_vs_cluster2	PHF5A	-0.291333	6.41519	7.80805e-07	2.87155e-05
cluster1_vs_cluster2	MBD3	0.268993	5.05371	7.97281e-07	2.92389e-05
cluster1_vs_cluster2	CRTC2	0.222186	6.20152	8.09793e-07	2.96143e-05
cluster1_vs_cluster2	AHDC1	0.341319	4.92057	8.13481e-07	2.96659e-05
cluster1_vs_cluster2	FBXL6	0.34709	5.09077	8.20917e-07	2.96981e-05
cluster1_vs_cluster2	CXCL10	-0.685564	7.03309	8.21208e-07	2.96981e-05
cluster1_vs_cluster2	SNAPC4	0.323164	4.39298	8.63207e-07	3.10505e-05
cluster1_vs_cluster2	FYB1	-0.478248	4.83664	8.63375e-07	3.10505e-05
cluster1_vs_cluster2	HSF4	0.593952	4.50955	8.88402e-07	3.18626e-05
cluster1_vs_cluster2	UBALD1	0.280515	4.94614	9.19777e-07	3.28972e-05
cluster1_vs_cluster2	JCHAIN	-0.690921	10.3969	9.30743e-07	3.31982e-05
cluster1_vs_cluster2	SELENOF	-0.289974	8.49221	9.5826e-07	3.40863e-05
cluster1_vs_cluster2	GPX7	-0.445276	5.18403	9.7657e-07	3.4643e-05
cluster1_vs_cluster2	MT1G	-0.765372	4.94786	9.81763e-07	3.47325e-05
cluster1_vs_cluster2	SAMD10	0.362187	4.74026	9.96697e-07	3.51653e-05
cluster1_vs_cluster2	SLC26A6	0.427269	4.26469	1.00182e-06	3.52506e-05
cluster1_vs_cluster2	ANAPC2	0.253913	4.97827	1.03731e-06	3.6401e-05
cluster1_vs_cluster2	AQP9	-0.598543	4.4651	1.05827e-06	3.70367e-05
cluster1_vs_cluster2	UBA3	-0.220638	5.7726	1.06873e-06	3.73025e-05
cluster1_vs_cluster2	MROH6	0.535837	5.5264	1.07957e-06	3.75799e-05
cluster1_vs_cluster2	HIST1H2AE	-0.950672	4.68849	1.1017e-06	3.82482e-05
cluster1_vs_cluster2	ADCY6	0.288095	4.86216	1.10759e-06	3.83503e-05
cluster1_vs_cluster2	CCDC3	-0.533237	4.78526	1.11285e-06	3.84304e-05
cluster1_vs_cluster2	CABIN1	0.27078	5.35697	1.11727e-06	3.84809e-05
cluster1_vs_cluster2	ULK1	0.283123	5.34254	1.13388e-06	3.89499e-05
cluster1_vs_cluster2	LILRA5	-0.545391	3.89364	1.13932e-06	3.90339e-05
cluster1_vs_cluster2	GTPBP3	0.325778	4.37074	1.1462e-06	3.91664e-05
cluster1_vs_cluster2	CAPN12	0.549601	3.87344	1.15309e-06	3.92028e-05
cluster1_vs_cluster2	HIGD1A	-0.338882	6.66518	1.15329e-06	3.92028e-05
cluster1_vs_cluster2	EAF2	-0.418019	3.96437	1.16274e-06	3.94211e-05
cluster1_vs_cluster2	DSE	-0.483867	3.96986	1.16901e-06	3.95309e-05
cluster1_vs_cluster2	TMEM63B	0.321202	6.60976	1.19682e-06	4.03662e-05
cluster1_vs_cluster2	SYVN1	0.237729	6.39588	1.23997e-06	4.16949e-05
cluster1_vs_cluster2	UPF1	0.240519	5.97368	1.24262e-06	4.16949e-05
cluster1_vs_cluster2	GJB5	-1.00841	3.82996	1.24708e-06	4.17373e-05
cluster1_vs_cluster2	MT1A	-0.968756	4.67972	1.26232e-06	4.21388e-05
cluster1_vs_cluster2	AMBP	1.33207	4.99641	1.27626e-06	4.24954e-05
cluster1_vs_cluster2	EXD3	0.462439	3.72066	1.32876e-06	4.41306e-05
cluster1_vs_cluster2	NCOA4	-0.233375	7.57965	1.34131e-06	4.44338e-05
cluster1_vs_cluster2	SPG7	0.260457	4.85821	1.35074e-06	4.46326e-05
cluster1_vs_cluster2	SELL	-0.538667	5.19385	1.35602e-06	4.46938e-05
cluster1_vs_cluster2	ZNF316	0.311347	5.04891	1.36948e-06	4.50234e-05
cluster1_vs_cluster2	CLIC4	-0.308219	7.27328	1.3796e-06	4.52418e-05
cluster1_vs_cluster2	SELENBP1	0.597431	7.779	1.41925e-06	4.64252e-05
cluster1_vs_cluster2	CAPN10	0.356575	4.15129	1.43366e-06	4.67791e-05
cluster1_vs_cluster2	FAM160B2	0.293965	4.9622	1.44433e-06	4.70092e-05
cluster1_vs_cluster2	SKAP2	-0.326111	5.68084	1.45181e-06	4.71349e-05
cluster1_vs_cluster2	SPIRE2	0.449516	4.11218	1.45613e-06	4.71577e-05
cluster1_vs_cluster2	LUC7L	0.319334	4.96904	1.50568e-06	4.86412e-05
cluster1_vs_cluster2	HGS	0.231225	5.52172	1.51039e-06	4.86727e-05
cluster1_vs_cluster2	LUC7L3	0.275191	5.86235	1.52236e-06	4.8872e-05
cluster1_vs_cluster2	AP2A2	0.23457	5.47959	1.52408e-06	4.8872e-05
cluster1_vs_cluster2	RPS10	-0.389041	8.71475	1.52966e-06	4.89305e-05
cluster1_vs_cluster2	TMSB4X	-0.345662	11.9821	1.53546e-06	4.89956e-05
cluster1_vs_cluster2	CLUH	0.280938	5.66975	1.53958e-06	4.90067e-05
cluster1_vs_cluster2	SLAMF7	-0.527436	5.46097	1.55068e-06	4.92399e-05
cluster1_vs_cluster2	SIGIRR	0.297753	5.73987	1.56263e-06	4.94986e-05
cluster1_vs_cluster2	RPS18	-0.430462	11.6816	1.57432e-06	4.95408e-05
cluster1_vs_cluster2	SOD2	-0.395638	6.61153	1.57532e-06	4.95408e-05
cluster1_vs_cluster2	LRRC56	0.481117	4.14834	1.57582e-06	4.95408e-05
cluster1_vs_cluster2	MEN1	0.232456	5.5656	1.57919e-06	4.95408e-05
cluster1_vs_cluster2	MARCKS	-0.322443	7.19171	1.595e-06	4.99166e-05
cluster1_vs_cluster2	HIP1R	0.313926	5.30227	1.62502e-06	5.07342e-05
cluster1_vs_cluster2	RP2	-0.274789	4.86921	1.65545e-06	5.14649e-05
cluster1_vs_cluster2	VCAM1	-0.494292	4.97718	1.65633e-06	5.14649e-05
cluster1_vs_cluster2	NR4A2	0.633134	5.30875	1.67936e-06	5.20561e-05
cluster1_vs_cluster2	ANKZF1	0.265509	5.02761	1.6876e-06	5.21874e-05
cluster1_vs_cluster2	LAYN	-0.490986	4.1978	1.7006e-06	5.24649e-05
cluster1_vs_cluster2	CSTA	-0.632586	5.01179	1.73212e-06	5.33109e-05
cluster1_vs_cluster2	AMT	0.492759	4.03393	1.76098e-06	5.39201e-05
cluster1_vs_cluster2	PGAM1	-0.266087	6.03204	1.76512e-06	5.39201e-05
cluster1_vs_cluster2	PDCD10	-0.290953	5.72439	1.76836e-06	5.39201e-05
cluster1_vs_cluster2	UBE2Q2	-0.264692	5.63525	1.76848e-06	5.39201e-05
cluster1_vs_cluster2	TMEM94	0.239019	5.38206	1.77692e-06	5.40507e-05
cluster1_vs_cluster2	TCEAL7	-0.568986	3.50571	1.79123e-06	5.4359e-05
cluster1_vs_cluster2	RABL6	0.234068	5.42084	1.79676e-06	5.44002e-05
cluster1_vs_cluster2	RHOBTB2	0.53811	6.20255	1.81737e-06	5.48963e-05
cluster1_vs_cluster2	MRNIP	0.423688	3.91636	1.82861e-06	5.5108e-05
cluster1_vs_cluster2	EEF1B2	-0.36668	9.26427	1.84171e-06	5.53748e-05
cluster1_vs_cluster2	CES4A	0.537092	3.75162	1.84684e-06	5.5401e-05
cluster1_vs_cluster2	SPRR2A	-1.65066	3.86868	1.85223e-06	5.54349e-05
cluster1_vs_cluster2	KIF12	0.709048	4.54299	1.86023e-06	5.55466e-05
cluster1_vs_cluster2	PRX	0.5384	3.89567	1.8831e-06	5.61008e-05
cluster1_vs_cluster2	EHMT2	0.25716	5.52026	1.90352e-06	5.65799e-05
cluster1_vs_cluster2	RHBDF1	0.302398	5.33731	1.91211e-06	5.67056e-05
cluster1_vs_cluster2	USP20	0.255028	4.82865	1.91831e-06	5.67602e-05
cluster1_vs_cluster2	LZTS2	0.238731	5.62475	1.92749e-06	5.69025e-05
cluster1_vs_cluster2	BRD1	0.21991	5.13157	1.93309e-06	5.69388e-05
cluster1_vs_cluster2	EMP3	-0.39082	6.54785	1.97767e-06	5.81202e-05
cluster1_vs_cluster2	MSLNL	1.07939	3.65256	1.99876e-06	5.86077e-05
cluster1_vs_cluster2	NDOR1	0.291911	4.71455	2.03899e-06	5.96531e-05
cluster1_vs_cluster2	SNX3	-0.244319	7.99828	2.06841e-06	6.03782e-05
cluster1_vs_cluster2	PPP1R15A	0.330726	6.72589	2.13315e-06	6.21287e-05
cluster1_vs_cluster2	INPP5E	0.293339	4.52818	2.14945e-06	6.23351e-05
cluster1_vs_cluster2	MIGA2	0.326746	4.29916	2.15626e-06	6.23351e-05
cluster1_vs_cluster2	NUP37	-0.29449	4.82286	2.15919e-06	6.23351e-05
cluster1_vs_cluster2	C1QTNF3	-0.701419	4.13547	2.15939e-06	6.23351e-05
cluster1_vs_cluster2	RAB8B	-0.322653	4.95414	2.16473e-06	6.23511e-05
cluster1_vs_cluster2	TESK1	0.219519	5.40903	2.23898e-06	6.43472e-05
cluster1_vs_cluster2	MTG2	0.283473	4.90019	2.26411e-06	6.4926e-05
cluster1_vs_cluster2	CMTM6	-0.217927	6.88464	2.27985e-06	6.52338e-05
cluster1_vs_cluster2	MORF4L1	-0.20621	6.8688	2.30409e-06	6.57828e-05
cluster1_vs_cluster2	ACADVL	0.281697	7.50819	2.36319e-06	6.72194e-05
cluster1_vs_cluster2	CA4	0.847384	3.40177	2.39025e-06	6.77968e-05
cluster1_vs_cluster2	PRR12	0.252468	5.06474	2.41422e-06	6.83275e-05
cluster1_vs_cluster2	WASHC1	0.378444	4.07321	2.42076e-06	6.83642e-05
cluster1_vs_cluster2	UBASH3B	-0.477737	3.64785	2.47201e-06	6.96129e-05
cluster1_vs_cluster2	FDCSP	-0.887779	5.20431	2.47567e-06	6.96129e-05
cluster1_vs_cluster2	CLCN6	0.338085	4.18906	2.57486e-06	7.20906e-05
cluster1_vs_cluster2	AC136428.1	-0.742835	3.9569	2.58262e-06	7.21526e-05
cluster1_vs_cluster2	SPACA4	0.552685	3.43958	2.60681e-06	7.26724e-05
cluster1_vs_cluster2	ARL6IP5	-0.281406	8.19948	2.7115e-06	7.54295e-05
cluster1_vs_cluster2	COG7	0.229701	5.0127	2.74978e-06	7.63312e-05
cluster1_vs_cluster2	ANKS3	0.400775	3.88407	2.75984e-06	7.64474e-05
cluster1_vs_cluster2	FBXL8	0.414511	4.11823	2.80526e-06	7.75408e-05
cluster1_vs_cluster2	NEURL4	0.327846	4.25247	2.82983e-06	7.80543e-05
cluster1_vs_cluster2	PAXX	0.289406	6.28909	2.89404e-06	7.96565e-05
cluster1_vs_cluster2	CCT2	-0.438155	7.30768	2.92406e-06	8.0313e-05
cluster1_vs_cluster2	RPL27	-0.359581	10.2099	2.96166e-06	8.11745e-05
cluster1_vs_cluster2	RORC	0.459545	5.42583	2.96908e-06	8.12069e-05
cluster1_vs_cluster2	CHST11	-0.40651	4.99471	2.97796e-06	8.1279e-05
cluster1_vs_cluster2	CCDC84	0.392194	4.53691	3.04124e-06	8.26594e-05
cluster1_vs_cluster2	TSPOAP1	0.518047	3.6848	3.14296e-06	8.52462e-05
cluster1_vs_cluster2	ATG4B	0.228456	5.1525	3.16574e-06	8.56857e-05
cluster1_vs_cluster2	GABRP	-1.23697	4.23094	3.24106e-06	8.75422e-05
cluster1_vs_cluster2	PI3	1.27635	6.82002	3.31446e-06	8.93395e-05
cluster1_vs_cluster2	UQCRFS1	-0.298113	5.973	3.3494e-06	9.00948e-05
cluster1_vs_cluster2	GAS1	-0.589442	4.24341	3.37723e-06	9.06561e-05
cluster1_vs_cluster2	MYBBP1A	0.253098	5.45398	3.4306e-06	9.18991e-05
cluster1_vs_cluster2	APBB3	0.368448	4.05888	3.43961e-06	9.19512e-05
cluster1_vs_cluster2	BLOC1S2	-0.225314	5.77301	3.45119e-06	9.20718e-05
cluster1_vs_cluster2	KLHDC7B	-0.65561	3.99776	3.46762e-06	9.2321e-05
cluster1_vs_cluster2	RABEP2	0.266041	4.94588	3.48968e-06	9.26624e-05
cluster1_vs_cluster2	CAPZA2	-0.446632	6.38973	3.49468e-06	9.26624e-05
cluster1_vs_cluster2	PRSS16	0.302369	4.55549	3.6244e-06	9.5712e-05
cluster1_vs_cluster2	ERVMER34-1	-0.745293	3.64298	3.66562e-06	9.66046e-05
cluster1_vs_cluster2	ARPC5	-0.233102	6.41058	3.68548e-06	9.6872e-05
cluster1_vs_cluster2	CDC42	-0.219803	8.18202	3.69096e-06	9.6872e-05
cluster1_vs_cluster2	MBD6	0.291346	5.80968	3.69808e-06	9.6872e-05
cluster1_vs_cluster2	STC1	-0.645217	5.2676	3.73905e-06	9.77485e-05
cluster1_vs_cluster2	LRRC14	0.268587	4.73848	3.76919e-06	9.83388e-05
cluster1_vs_cluster2	AGAP3	0.241809	5.15262	3.84909e-06	0.000100223
cluster1_vs_cluster2	QTRT1	0.280496	5.14296	3.89449e-06	0.000101202
cluster1_vs_cluster2	VIPR1	0.535522	3.89761	3.91879e-06	0.000101631
cluster1_vs_cluster2	TMEM184A	0.430353	4.86292	3.92945e-06	0.000101705
cluster1_vs_cluster2	AGTR2	1.15763	4.06531	3.99316e-06	0.000103149
cluster1_vs_cluster2	ARHGEF11	0.225466	5.26705	4.06267e-06	0.000104736
cluster1_vs_cluster2	BHLHE41	-0.444331	4.75531	4.08465e-06	0.000105065
cluster1_vs_cluster2	TECPR1	0.30791	4.70071	4.09157e-06	0.000105065
cluster1_vs_cluster2	PRR14	0.221348	5.43413	4.11822e-06	0.000105542
cluster1_vs_cluster2	KHDC4	0.300316	5.45268	4.17244e-06	0.000106721
cluster1_vs_cluster2	AGT	-0.916711	5.95002	4.19679e-06	0.000107133
cluster1_vs_cluster2	NKD1	-0.806741	3.45933	4.31216e-06	0.000109649
cluster1_vs_cluster2	SKIV2L	0.200965	5.6908	4.33209e-06	0.00010994
cluster1_vs_cluster2	MMADHC	-0.223189	7.11186	4.34263e-06	0.000109994
cluster1_vs_cluster2	RGS10	-0.366114	6.62733	4.36384e-06	0.000110248
cluster1_vs_cluster2	ZNF512B	0.321865	5.29405	4.36962e-06	0.000110248
cluster1_vs_cluster2	TNFRSF11B	-0.617493	4.00795	4.45061e-06	0.000112074
cluster1_vs_cluster2	NIPSNAP3A	-0.280605	5.14632	4.4777e-06	0.000112539
cluster1_vs_cluster2	RBBP8NL	0.420484	3.81366	4.48988e-06	0.000112628
cluster1_vs_cluster2	CUL4A	0.396593	5.749	4.50435e-06	0.000112773
cluster1_vs_cluster2	NADK	0.222008	5.95623	4.56246e-06	0.000114009
cluster1_vs_cluster2	DVL1	0.300992	6.59695	4.68387e-06	0.000116819
cluster1_vs_cluster2	DRG1	-0.230303	6.45372	4.72067e-06	0.000117511
cluster1_vs_cluster2	ATP13A1	0.214519	5.45329	4.76447e-06	0.000118375
cluster1_vs_cluster2	MED24	0.220748	5.73733	4.79659e-06	0.000118946
cluster1_vs_cluster2	ERH	-0.255646	8.01457	4.81102e-06	0.000119077
cluster1_vs_cluster2	PLA2G10	0.832812	4.68723	4.85087e-06	0.000119836
cluster1_vs_cluster2	TP53I13	0.265713	5.16798	4.90767e-06	0.000121009
cluster1_vs_cluster2	DUSP8	0.360111	4.23366	4.91706e-06	0.000121012
cluster1_vs_cluster2	MPP3	0.41235	3.81709	4.99698e-06	0.000122747
cluster1_vs_cluster2	GGA3	0.210983	5.16333	5.02016e-06	0.000123084
cluster1_vs_cluster2	KCNJ2	-0.58287	3.62708	5.02988e-06	0.00012309
cluster1_vs_cluster2	SLC12A7	0.378006	6.82913	5.04928e-06	0.000123333
cluster1_vs_cluster2	MAMDC4	0.519477	3.68832	5.12315e-06	0.000124732
cluster1_vs_cluster2	IGFL2	-0.747829	3.47174	5.1257e-06	0.000124732
cluster1_vs_cluster2	IGSF6	-0.430555	5.07696	5.20387e-06	0.000126248
cluster1_vs_cluster2	NDUFB5	-0.280593	5.67431	5.20741e-06	0.000126248
cluster1_vs_cluster2	HIST1H2BJ	-0.6858	4.02742	5.21929e-06	0.000126301
cluster1_vs_cluster2	CCDC80	-0.497073	5.5509	5.23949e-06	0.000126555
cluster1_vs_cluster2	HIST1H3D	-0.792595	4.01716	5.42051e-06	0.000130443
cluster1_vs_cluster2	MSLN	1.02355	9.51751	5.43522e-06	0.000130556
cluster1_vs_cluster2	DEFB1	-1.02965	6.10829	5.45554e-06	0.0001308
cluster1_vs_cluster2	TCF4	-0.422261	3.9194	5.46547e-06	0.0001308
cluster1_vs_cluster2	GAK	0.268943	5.13429	5.52478e-06	0.000131976
cluster1_vs_cluster2	RRNAD1	0.252279	5.64325	5.55101e-06	0.000132177
cluster1_vs_cluster2	RPSA	-0.352981	8.95708	5.55349e-06	0.000132177
cluster1_vs_cluster2	FBXW4	0.262754	5.5902	5.60744e-06	0.000133032
cluster1_vs_cluster2	FBXL19	0.290696	4.90141	5.60986e-06	0.000133032
cluster1_vs_cluster2	PKD1	0.334021	4.16333	5.65007e-06	0.000133742
cluster1_vs_cluster2	NOS3	0.670241	4.54409	5.73353e-06	0.000135471
cluster1_vs_cluster2	LOXL2	-0.550356	5.53254	5.74971e-06	0.000135608
cluster1_vs_cluster2	RPS7	-0.374784	8.50135	5.8981e-06	0.000138632
cluster1_vs_cluster2	ACAP2	-0.326711	4.63178	5.89925e-06	0.000138632
cluster1_vs_cluster2	HBP1	-0.247943	5.36254	5.91801e-06	0.000138823
cluster1_vs_cluster2	PLN	-0.528479	4.38971	5.93854e-06	0.000138856
cluster1_vs_cluster2	CKLF	-0.346207	5.5881	5.94776e-06	0.000138856
cluster1_vs_cluster2	FASN	0.492705	7.36547	5.95143e-06	0.000138856
cluster1_vs_cluster2	VPS9D1	0.290884	5.00725	6.00144e-06	0.000139772
cluster1_vs_cluster2	PC	0.358321	5.0084	6.02793e-06	0.000140139
cluster1_vs_cluster2	ATP5PB	-0.227933	7.07433	6.10257e-06	0.000141621
cluster1_vs_cluster2	ZNF627	-0.297384	4.59562	6.29962e-06	0.000145934
cluster1_vs_cluster2	ARHGEF16	0.314217	5.05477	6.34871e-06	0.00014681
cluster1_vs_cluster2	TXNRD2	0.316129	4.49319	6.40337e-06	0.000147811
cluster1_vs_cluster2	TRIM69	-0.299247	4.4241	6.45719e-06	0.000148687
cluster1_vs_cluster2	UBE2J1	-0.205572	6.51893	6.46415e-06	0.000148687
cluster1_vs_cluster2	TNFRSF17	-0.602364	4.33711	6.52442e-06	0.000149808
cluster1_vs_cluster2	ABCA7	0.380548	4.58146	6.58521e-06	0.000150938
cluster1_vs_cluster2	SUPT4H1	-0.213319	6.96706	6.62832e-06	0.000151659
cluster1_vs_cluster2	HIF3A	0.760797	3.84308	6.66505e-06	0.000152232
cluster1_vs_cluster2	OBP2A	1.33588	3.40245	6.70595e-06	0.000152898
cluster1_vs_cluster2	PDK1	-0.391451	3.92524	6.73717e-06	0.000153341
cluster1_vs_cluster2	ARPC4	-0.203312	7.0599	6.83924e-06	0.000155245
cluster1_vs_cluster2	TMC6	0.275738	5.80627	6.93414e-06	0.000157001
cluster1_vs_cluster2	TWF1	-0.276199	6.17264	7.02696e-06	0.000158826
cluster1_vs_cluster2	TNRC18	0.279349	5.96553	7.0482e-06	0.00015903
cluster1_vs_cluster2	MAN2A2	0.258338	4.70965	7.07938e-06	0.000159249
cluster1_vs_cluster2	RSAD1	0.210015	5.16389	7.08238e-06	0.000159249
cluster1_vs_cluster2	PPP6R2	0.215743	5.54672	7.19571e-06	0.000161519
cluster1_vs_cluster2	BICRA	0.35651	4.01636	7.22003e-06	0.000161786
cluster1_vs_cluster2	GLRX3	-0.268316	5.71831	7.40074e-06	0.00016555
cluster1_vs_cluster2	DUOXA2	-1.12721	3.41735	7.71413e-06	0.000172265
cluster1_vs_cluster2	LIME1	0.508929	3.47464	7.77537e-06	0.000173144
cluster1_vs_cluster2	ADHFE1	0.557587	3.52257	7.78013e-06	0.000173144
cluster1_vs_cluster2	NOTCH1	0.292244	4.77476	7.86295e-06	0.000174689
cluster1_vs_cluster2	SREK1IP1	-0.272506	4.53195	7.88295e-06	0.000174835
cluster1_vs_cluster2	LMF1	0.392785	3.84545	8.04602e-06	0.000178148
cluster1_vs_cluster2	DCTPP1	-0.306201	6.58677	8.0815e-06	0.00017863
cluster1_vs_cluster2	KPNA3	-0.227744	5.58068	8.12966e-06	0.00017939
cluster1_vs_cluster2	CRTC1	0.323118	4.20915	8.2042e-06	0.000180423
cluster1_vs_cluster2	SRRT	0.209235	6.43564	8.32606e-06	0.000182794
cluster1_vs_cluster2	TARBP1	0.314528	4.92884	8.44397e-06	0.000185071
cluster1_vs_cluster2	TACC2	0.531898	5.07359	8.52506e-06	0.000186356
cluster1_vs_cluster2	MANEA	-0.283294	4.43002	8.53122e-06	0.000186356
cluster1_vs_cluster2	GRTP1	0.399009	4.63951	8.61103e-06	0.000187784
cluster1_vs_cluster2	FAM83H	0.331252	6.60596	8.63814e-06	0.00018806
cluster1_vs_cluster2	UBE2G2	0.218851	5.59862	8.66256e-06	0.000188277
cluster1_vs_cluster2	UBXN11	0.349341	4.74488	8.67862e-06	0.000188312
cluster1_vs_cluster2	GPSM1	0.346273	4.37535	8.71491e-06	0.000188784
cluster1_vs_cluster2	CTSL	-0.419019	8.17817	8.7786e-06	0.000189848
cluster1_vs_cluster2	SUSD2	0.783416	7.10467	8.87095e-06	0.000191527
cluster1_vs_cluster2	TMC4	0.3395	7.09	8.99805e-06	0.000193651
cluster1_vs_cluster2	SLC12A9	0.273216	4.93907	9.01975e-06	0.000193651
cluster1_vs_cluster2	PTOV1	0.218851	6.121	9.02165e-06	0.000193651
cluster1_vs_cluster2	SHROOM1	0.368905	4.59987	9.02882e-06	0.000193651
cluster1_vs_cluster2	TNK2	0.291579	4.60621	9.04427e-06	0.000193663
cluster1_vs_cluster2	PWWP2B	0.282403	5.54811	9.13129e-06	0.000195206
cluster1_vs_cluster2	CEP170B	0.280782	5.66347	9.18177e-06	0.000195963
cluster1_vs_cluster2	NPRL3	0.21008	5.10133	9.2223e-06	0.000196506
cluster1_vs_cluster2	C16orf89	0.829244	8.80549	9.30231e-06	0.000197887
cluster1_vs_cluster2	C1S	-0.38689	7.7702	9.42899e-06	0.000200255
cluster1_vs_cluster2	SSPN	-0.41327	3.9986	9.48369e-06	0.000201088
cluster1_vs_cluster2	ZGPAT	0.332727	4.11954	9.56782e-06	0.000202213
cluster1_vs_cluster2	MYO5C	0.335889	4.95556	9.66628e-06	0.000203963
cluster1_vs_cluster2	SMIM3	-0.373705	5.63229	9.70143e-06	0.000204374
cluster1_vs_cluster2	BUB3	-0.20282	5.48456	9.88446e-06	0.000207893
cluster1_vs_cluster2	FBRS	0.204455	5.78717	9.90579e-06	0.000208006
cluster1_vs_cluster2	ESRP2	0.302391	5.89973	1.0042e-05	0.000210116
cluster1_vs_cluster2	OGFR	0.238297	5.62634	1.00447e-05	0.000210116
cluster1_vs_cluster2	IL23A	-0.540817	3.98343	1.00547e-05	0.000210116
cluster1_vs_cluster2	GATD1	0.228572	5.31756	1.01525e-05	0.000211819
cluster1_vs_cluster2	SLC26A9	0.816391	5.54006	1.05822e-05	0.000220432
cluster1_vs_cluster2	CD86	-0.363418	4.81258	1.07349e-05	0.000223137
cluster1_vs_cluster2	TRIM11	0.274273	4.49224	1.07464e-05	0.000223137
cluster1_vs_cluster2	SMIM24	-0.996076	3.70505	1.07644e-05	0.000223156
cluster1_vs_cluster2	CHTF18	0.374036	4.17028	1.08512e-05	0.000224597
cluster1_vs_cluster2	ARRDC1	0.252122	5.99096	1.09711e-05	0.000226719
cluster1_vs_cluster2	FYTTD1	-0.214089	5.19773	1.1012e-05	0.000227202
cluster1_vs_cluster2	POFUT2	0.246361	4.9634	1.10813e-05	0.000228271
cluster1_vs_cluster2	CYTH2	0.218257	5.15166	1.11008e-05	0.000228312
cluster1_vs_cluster2	CACFD1	0.270904	5.79256	1.13165e-05	0.000232014
cluster1_vs_cluster2	SNX10	-0.383052	5.34931	1.1373e-05	0.000232464
cluster1_vs_cluster2	USP21	0.216585	5.36278	1.13741e-05	0.000232464
cluster1_vs_cluster2	AATK	0.603259	3.84915	1.15202e-05	0.000234841
cluster1_vs_cluster2	PSMC6	-0.238363	5.48172	1.15265e-05	0.000234841
cluster1_vs_cluster2	SRPRB	-0.242827	6.33797	1.15695e-05	0.00023535
cluster1_vs_cluster2	GXYLT2	-0.456829	4.10378	1.15903e-05	0.000235404
cluster1_vs_cluster2	SNRPG	-0.327735	6.68812	1.18017e-05	0.000239324
cluster1_vs_cluster2	ZNF467	0.391657	4.57532	1.20445e-05	0.000243869
cluster1_vs_cluster2	CCHCR1	0.290085	4.86005	1.20919e-05	0.000244447
cluster1_vs_cluster2	TUBG2	0.28474	4.88687	1.23119e-05	0.00024851
cluster1_vs_cluster2	HSPA1B	0.360815	7.22717	1.23568e-05	0.000249029
cluster1_vs_cluster2	ABCA2	0.297623	4.58619	1.23863e-05	0.000249239
cluster1_vs_cluster2	DNAJB2	0.215846	6.09174	1.26334e-05	0.000253818
cluster1_vs_cluster2	RAB24	0.331006	4.4101	1.26828e-05	0.000254244
cluster1_vs_cluster2	TSNARE1	0.416732	4.4923	1.26962e-05	0.000254244
cluster1_vs_cluster2	ATP6V0C	0.220995	6.61984	1.27132e-05	0.000254244
cluster1_vs_cluster2	SLC22A18	0.371101	5.02885	1.27585e-05	0.00025476
cluster1_vs_cluster2	POLR3H	0.448962	5.32083	1.28059e-05	0.000255277
cluster1_vs_cluster2	CRABP1	-1.24557	4.60682	1.28389e-05	0.000255277
cluster1_vs_cluster2	PAQR6	0.584815	3.6265	1.28433e-05	0.000255277
cluster1_vs_cluster2	ZMYM3	0.206488	5.2213	1.31101e-05	0.000260183
cluster1_vs_cluster2	EVPL	0.413391	6.07854	1.32707e-05	0.000262556
cluster1_vs_cluster2	NSL1	-0.250335	5.16332	1.32902e-05	0.000262556
cluster1_vs_cluster2	CTTN	0.233075	7.43341	1.34221e-05	0.00026436
cluster1_vs_cluster2	PDLIM3	-0.440819	4.37076	1.34762e-05	0.000265026
cluster1_vs_cluster2	AGAP6	0.374754	3.87882	1.37184e-05	0.000268859
cluster1_vs_cluster2	PLXNB1	0.338151	5.21909	1.40612e-05	0.000274868
cluster1_vs_cluster2	NIP7	-0.225686	5.48033	1.40831e-05	0.000274884
cluster1_vs_cluster2	CD109	-0.565229	4.49591	1.41069e-05	0.000274911
cluster1_vs_cluster2	PSMC2	-0.210099	6.73486	1.41267e-05	0.000274911
cluster1_vs_cluster2	ERLIN1	-0.257674	5.38677	1.42928e-05	0.000277521
cluster1_vs_cluster2	OSBPL7	0.345405	4.20797	1.43035e-05	0.000277521
cluster1_vs_cluster2	SLC9A3R2	0.337719	6.97128	1.43517e-05	0.000278042
cluster1_vs_cluster2	TBCD	0.229884	5.25935	1.45064e-05	0.000280623
cluster1_vs_cluster2	LAP3	-0.240999	7.00817	1.47267e-05	0.000284374
cluster1_vs_cluster2	NEK8	0.346486	4.02235	1.4744e-05	0.000284374
cluster1_vs_cluster2	CLIC1	-0.236302	9.64911	1.4809e-05	0.000285151
cluster1_vs_cluster2	ZNF267	-0.30878	4.19545	1.48299e-05	0.000285151
cluster1_vs_cluster2	RAI1	0.2667	4.95829	1.485e-05	0.000285151
cluster1_vs_cluster2	COX7A2L	-0.249529	6.21133	1.489e-05	0.000285497
cluster1_vs_cluster2	CCL13	-0.625071	6.10933	1.50385e-05	0.000287921
cluster1_vs_cluster2	SCAF1	0.22152	6.16927	1.50965e-05	0.000288103
cluster1_vs_cluster2	MOB4	-0.22838	5.09127	1.51053e-05	0.000288103
cluster1_vs_cluster2	AP1S2	-0.354922	4.4756	1.51144e-05	0.000288103
cluster1_vs_cluster2	MSR1	-0.465736	5.15872	1.51432e-05	0.00028823
cluster1_vs_cluster2	LHFPL2	-0.328218	5.18037	1.51753e-05	0.000288419
cluster1_vs_cluster2	YJEFN3	0.540757	3.38161	1.53372e-05	0.000291071
cluster1_vs_cluster2	AGAP9	0.468204	3.54516	1.54239e-05	0.000292291
cluster1_vs_cluster2	TSPAN2	-0.435185	3.69542	1.54565e-05	0.000292483
cluster1_vs_cluster2	ENTPD1	-0.282064	4.37127	1.55877e-05	0.000294133
cluster1_vs_cluster2	LIMS1	-0.217063	5.38407	1.55889e-05	0.000294133
cluster1_vs_cluster2	UBE2E1	-0.208616	6.52173	1.56661e-05	0.000295162
cluster1_vs_cluster2	RALB	-0.242715	6.70884	1.56905e-05	0.000295195
cluster1_vs_cluster2	ATP1B3	-0.27749	6.96047	1.57846e-05	0.000296536
cluster1_vs_cluster2	C12orf4	-0.283477	4.35704	1.58524e-05	0.000297381
cluster1_vs_cluster2	CD300A	-0.362001	4.84849	1.59088e-05	0.000298009
cluster1_vs_cluster2	SHANK3	0.326168	4.22658	1.5995e-05	0.000299195
cluster1_vs_cluster2	PLXNB3	0.556976	4.26547	1.60245e-05	0.000299316
cluster1_vs_cluster2	ANPEP	0.736964	5.88406	1.6255e-05	0.000302752
cluster1_vs_cluster2	KMT2B	0.242454	5.01649	1.63801e-05	0.000304647
cluster1_vs_cluster2	TENT4A	0.25072	5.10046	1.66906e-05	0.000309979
cluster1_vs_cluster2	GRAMD4	0.341962	5.97933	1.70295e-05	0.000315823
cluster1_vs_cluster2	RARS2	-0.213215	5.73886	1.7135e-05	0.000317326
cluster1_vs_cluster2	PTGES3	-0.216443	8.40463	1.72049e-05	0.000318169
cluster1_vs_cluster2	GPR65	-0.42497	3.61871	1.73863e-05	0.000321066
cluster1_vs_cluster2	C1orf159	0.373936	3.87395	1.75135e-05	0.000322957
cluster1_vs_cluster2	PIAS3	0.24969	5.74583	1.77594e-05	0.00032627
cluster1_vs_cluster2	ZSWIM8	0.227102	5.05907	1.77629e-05	0.00032627
cluster1_vs_cluster2	HDAC7	0.218842	5.46306	1.77683e-05	0.00032627
cluster1_vs_cluster2	NEK7	-0.238424	5.83869	1.79235e-05	0.000328657
cluster1_vs_cluster2	PEX2	-0.293511	5.56327	1.8144e-05	0.000331766
cluster1_vs_cluster2	TWISTNB	-0.236753	5.01538	1.81702e-05	0.000331778
cluster1_vs_cluster2	ARHGAP39	0.336079	4.37094	1.84492e-05	0.000335931
cluster1_vs_cluster2	TNFSF4	-0.463534	3.52958	1.87215e-05	0.000340412
cluster1_vs_cluster2	UVSSA	0.393957	3.9792	1.89623e-05	0.000343831
cluster1_vs_cluster2	STAT1	-0.339474	7.924	1.92906e-05	0.000348811
cluster1_vs_cluster2	CLEC3B	0.578893	5.22701	1.93565e-05	0.000349034
cluster1_vs_cluster2	LAMA5	0.408445	5.91823	1.97145e-05	0.000354997
cluster1_vs_cluster2	CALHM6	-0.514519	5.15422	1.98412e-05	0.000356786
cluster1_vs_cluster2	NAT9	0.23341	5.40549	1.99603e-05	0.000357939
cluster1_vs_cluster2	ATP6V1B2	-0.204456	5.91927	2.00201e-05	0.000358516
cluster1_vs_cluster2	ZNF517	0.336074	4.05259	2.00947e-05	0.000359359
cluster1_vs_cluster2	UBE2L6	-0.318161	7.51044	2.02287e-05	0.000360989
cluster1_vs_cluster2	GTPBP6	0.239095	5.99364	2.02574e-05	0.000360989
cluster1_vs_cluster2	TMEM106B	-0.290206	5.26686	2.0405e-05	0.000362913
cluster1_vs_cluster2	SIK1B	0.55969	4.55268	2.08532e-05	0.00037038
cluster1_vs_cluster2	SLC39A10	-0.291168	4.94012	2.09479e-05	0.000371224
cluster1_vs_cluster2	NFRKB	0.222736	4.92526	2.09578e-05	0.000371224
cluster1_vs_cluster2	CLASRP	0.269709	4.99516	2.11907e-05	0.000374839
cluster1_vs_cluster2	C1orf54	-0.303566	4.76666	2.13779e-05	0.00037755
cluster1_vs_cluster2	MS4A6A	-0.404617	5.40491	2.1402e-05	0.00037755
cluster1_vs_cluster2	TMTC3	-0.282773	4.55025	2.16617e-05	0.000381099
cluster1_vs_cluster2	ZDHHC20	-0.234008	6.02748	2.22561e-05	0.000391028
cluster1_vs_cluster2	FRS2	-0.378508	4.60922	2.24836e-05	0.000393976
cluster1_vs_cluster2	CUL9	0.302999	4.18897	2.24844e-05	0.000393976
cluster1_vs_cluster2	ZBTB17	0.223437	4.8743	2.26556e-05	0.000395911
cluster1_vs_cluster2	TXNDC9	-0.238228	5.72782	2.26913e-05	0.000395965
cluster1_vs_cluster2	DUOX2	-0.920032	3.69663	2.27196e-05	0.000395965
cluster1_vs_cluster2	YWHAQ	-0.214633	8.5432	2.27678e-05	0.000396275
cluster1_vs_cluster2	PIM3	0.307241	7.6359	2.28532e-05	0.000397231
cluster1_vs_cluster2	CD79B	-0.5112	4.41575	2.29273e-05	0.000397987
cluster1_vs_cluster2	PGS1	0.217865	5.07887	2.31089e-05	0.000400605
cluster1_vs_cluster2	CCT4	-0.225272	7.82962	2.31885e-05	0.000401451
cluster1_vs_cluster2	CROCC	0.349503	4.12271	2.32504e-05	0.000401988
cluster1_vs_cluster2	ATP6V0A1	0.227922	4.97108	2.33604e-05	0.000403355
cluster1_vs_cluster2	DCUN1D2	0.420878	4.08909	2.34672e-05	0.00040375
cluster1_vs_cluster2	VCAN	-0.490575	6.14154	2.34764e-05	0.00040375
cluster1_vs_cluster2	LZTR1	0.24252	4.96652	2.43055e-05	0.000415924
cluster1_vs_cluster2	THEM6	0.332473	5.93388	2.4312e-05	0.000415924
cluster1_vs_cluster2	PALM3	0.60061	4.50841	2.45972e-05	0.000420251
cluster1_vs_cluster2	RPL39	-0.352198	8.00026	2.48577e-05	0.000424144
cluster1_vs_cluster2	RFX1	0.266473	4.4589	2.51798e-05	0.000429079
cluster1_vs_cluster2	NCLN	0.206224	6.39527	2.53722e-05	0.000431792
cluster1_vs_cluster2	NUP54	-0.204863	5.26615	2.54503e-05	0.000432503
cluster1_vs_cluster2	JMJD8	0.238165	6.17904	2.54805e-05	0.000432503
cluster1_vs_cluster2	FBXL5	-0.208121	6.41852	2.5846e-05	0.000438137
cluster1_vs_cluster2	PSMB1	-0.22354	7.77803	2.60544e-05	0.000441096
cluster1_vs_cluster2	GSTM3	-0.48642	4.84799	2.61303e-05	0.000441806
cluster1_vs_cluster2	RBM6	0.255744	5.38571	2.63188e-05	0.000444416
cluster1_vs_cluster2	SRCIN1	0.462773	3.58934	2.6413e-05	0.000445428
cluster1_vs_cluster2	CCDC57	0.323548	4.23709	2.67669e-05	0.000450813
cluster1_vs_cluster2	POMT1	0.236846	4.69768	2.68703e-05	0.000451969
cluster1_vs_cluster2	MIER1	-0.233357	4.866	2.69629e-05	0.000452942
cluster1_vs_cluster2	MXD4	0.21999	5.66372	2.70345e-05	0.000453333
cluster1_vs_cluster2	LAIR2	-0.864511	3.65637	2.70558e-05	0.000453333
cluster1_vs_cluster2	PRKRIP1	0.237162	5.20763	2.70925e-05	0.000453363
cluster1_vs_cluster2	RNASE6	-0.351222	6.0189	2.71759e-05	0.000453817
cluster1_vs_cluster2	HDAC10	0.388443	3.7725	2.72128e-05	0.000453817
cluster1_vs_cluster2	AARS2	0.24019	4.67734	2.72241e-05	0.000453817
cluster1_vs_cluster2	STOML2	-0.252124	7.4531	2.74766e-05	0.000456856
cluster1_vs_cluster2	DCK	-0.271758	5.40667	2.75326e-05	0.000457203
cluster1_vs_cluster2	ATAT1	0.301064	4.38563	2.76015e-05	0.000457762
cluster1_vs_cluster2	TONSL	0.357992	4.26291	2.7893e-05	0.000462009
cluster1_vs_cluster2	RHBDD3	0.258838	5.1705	2.79455e-05	0.000462141
cluster1_vs_cluster2	RASSF3	-0.299873	6.02458	2.7972e-05	0.000462141
cluster1_vs_cluster2	PRSS3	-1.05044	3.96309	2.80106e-05	0.000462192
cluster1_vs_cluster2	PPP1R13B	0.3026	4.90235	2.80935e-05	0.000462974
cluster1_vs_cluster2	CCL11	-0.57084	3.89739	2.82504e-05	0.00046497
cluster1_vs_cluster2	LGI3	0.926588	3.46794	2.83535e-05	0.000465962
cluster1_vs_cluster2	ZDHHC8	0.253488	5.01217	2.83822e-05	0.000465962
cluster1_vs_cluster2	ALDH2	0.364335	6.54669	2.8608e-05	0.000469077
cluster1_vs_cluster2	ARGLU1	0.287497	6.01585	2.87924e-05	0.000471347
cluster1_vs_cluster2	OSBPL2	0.250188	4.8199	2.88188e-05	0.000471347
cluster1_vs_cluster2	TFEC	-0.474682	3.55044	2.90599e-05	0.000474098
cluster1_vs_cluster2	TNFSF10	-0.434162	7.32216	2.91135e-05	0.000474378
cluster1_vs_cluster2	CENPW	-0.418614	5.37992	2.91924e-05	0.00047507
cluster1_vs_cluster2	PDCD2	-0.217733	4.85239	2.93059e-05	0.000476069
cluster1_vs_cluster2	RFLNA	-0.653405	3.83242	2.94134e-05	0.000476878
cluster1_vs_cluster2	STARD3NL	-0.257351	5.57591	2.94832e-05	0.000477416
cluster1_vs_cluster2	DXO	0.253552	4.90454	2.97298e-05	0.00048081
cluster1_vs_cluster2	RGS18	-0.487939	3.42947	2.99287e-05	0.000482429
cluster1_vs_cluster2	ZNF710	0.454467	5.58791	2.99524e-05	0.000482429
cluster1_vs_cluster2	TRAP1	0.213881	5.66454	2.99781e-05	0.000482429
cluster1_vs_cluster2	CYBB	-0.437571	6.6556	3.00565e-05	0.000483016
cluster1_vs_cluster2	PPIL2	0.232544	4.98209	3.0175e-05	0.000483803
cluster1_vs_cluster2	CHKA	0.321602	5.38486	3.04921e-05	0.000488286
cluster1_vs_cluster2	GBP1	-0.440257	6.11107	3.07098e-05	0.000491168
cluster1_vs_cluster2	WIF1	1.0651	6.04353	3.07883e-05	0.00049182
cluster1_vs_cluster2	CD180	-0.390527	3.74003	3.11919e-05	0.000497594
cluster1_vs_cluster2	RECQL5	0.265596	4.43467	3.12262e-05	0.000497594
cluster1_vs_cluster2	ATP2C1	-0.228298	5.9238	3.14511e-05	0.000500565
cluster1_vs_cluster2	IRF3	0.203969	6.10305	3.17076e-05	0.000504031
cluster1_vs_cluster2	HDAC5	0.207723	5.2361	3.24993e-05	0.000515987
cluster1_vs_cluster2	SHC2	0.446577	4.64454	3.28562e-05	0.000520233
cluster1_vs_cluster2	NMD3	-0.231545	5.63722	3.2885e-05	0.000520233
cluster1_vs_cluster2	RND1	0.618709	5.77907	3.28867e-05	0.000520233
cluster1_vs_cluster2	FCGR2B	-0.410431	3.95848	3.298e-05	0.000521077
cluster1_vs_cluster2	RPL35A	-0.270929	9.13208	3.314e-05	0.000522969
cluster1_vs_cluster2	NCOR2	0.235773	6.29685	3.31912e-05	0.000523143
cluster1_vs_cluster2	DOCK6	0.260806	4.47347	3.43337e-05	0.000539843
cluster1_vs_cluster2	OASL	-0.471874	4.45411	3.49016e-05	0.000548111
cluster1_vs_cluster2	RNF208	0.343228	5.11959	3.50384e-05	0.000549596
cluster1_vs_cluster2	FAM189A2	0.497681	4.14495	3.55726e-05	0.000557305
cluster1_vs_cluster2	SERPINB9	-0.342181	5.05084	3.5694e-05	0.000558534
cluster1_vs_cluster2	FRRS1	-0.436513	3.63152	3.57901e-05	0.000559308
cluster1_vs_cluster2	DECR2	0.288557	4.80597	3.58294e-05	0.000559308
cluster1_vs_cluster2	RPL41	-0.268696	9.52775	3.59555e-05	0.000560605
cluster1_vs_cluster2	POU2F2	-0.420366	3.63231	3.60962e-05	0.000562125
cluster1_vs_cluster2	PLEKHF2	-0.239803	5.46588	3.61593e-05	0.000562435
cluster1_vs_cluster2	PCED1A	0.276976	5.71632	3.62596e-05	0.000563321
cluster1_vs_cluster2	RPL39L	-0.474021	5.98568	3.65201e-05	0.000566693
cluster1_vs_cluster2	PCGF5	-0.251192	5.0579	3.66503e-05	0.000567509
cluster1_vs_cluster2	FOXP4	0.300695	6.22832	3.66599e-05	0.000567509
cluster1_vs_cluster2	NDUFB3	-0.225651	6.88701	3.69233e-05	0.000570908
cluster1_vs_cluster2	SLC46A2	0.750744	3.97268	3.74851e-05	0.000578222
cluster1_vs_cluster2	GMFG	-0.335798	5.94432	3.78132e-05	0.000582591
cluster1_vs_cluster2	TMCO4	0.21048	5.2932	3.79125e-05	0.000583431
cluster1_vs_cluster2	MLLT6	0.240534	5.78043	3.81803e-05	0.000586859
cluster1_vs_cluster2	PIK3CG	-0.418341	3.62165	3.85606e-05	0.000592005
cluster1_vs_cluster2	TDRD10	0.638667	3.91048	3.86844e-05	0.000593206
cluster1_vs_cluster2	PAGE1	1.71549	3.48507	3.88223e-05	0.000594621
cluster1_vs_cluster2	CEBPD	0.390317	7.58363	3.89169e-05	0.000594916
cluster1_vs_cluster2	COL4A3	0.552185	4.0732	3.8977e-05	0.000594916
cluster1_vs_cluster2	ARHGAP33	0.466847	3.83682	3.89787e-05	0.000594916
cluster1_vs_cluster2	SPATA20	0.26408	5.8406	3.90941e-05	0.000595732
cluster1_vs_cluster2	PSMA5	-0.218574	6.1754	3.91236e-05	0.000595732
cluster1_vs_cluster2	RAP1GAP	0.536497	6.13988	3.95809e-05	0.000601288
cluster1_vs_cluster2	SPOCD1	-0.578083	3.59064	3.96379e-05	0.000601452
cluster1_vs_cluster2	CYB5R4	-0.325835	4.00252	3.96903e-05	0.000601545
cluster1_vs_cluster2	FASTK	0.243728	6.37462	3.98357e-05	0.000602416
cluster1_vs_cluster2	GNLY	-0.727108	5.21365	3.98402e-05	0.000602416
cluster1_vs_cluster2	FERMT1	-0.45153	4.83554	3.99941e-05	0.000604041
cluster1_vs_cluster2	NOP10	-0.251867	8.61047	4.04651e-05	0.000610405
cluster1_vs_cluster2	GOLT1B	-0.305245	6.21398	4.05459e-05	0.000610405
cluster1_vs_cluster2	HMGN3	0.313614	8.2259	4.05561e-05	0.000610405
cluster1_vs_cluster2	MLLT1	0.210602	5.99699	4.07044e-05	0.000611929
cluster1_vs_cluster2	LRRC36	0.726198	3.39045	4.11968e-05	0.000618618
cluster1_vs_cluster2	SYT11	-0.374694	4.32566	4.13155e-05	0.000619685
cluster1_vs_cluster2	CTSK	-0.424923	7.26668	4.14502e-05	0.000620989
cluster1_vs_cluster2	DMPK	0.316502	4.62674	4.15888e-05	0.00062235
cluster1_vs_cluster2	PSMB9	-0.406225	6.502	4.17237e-05	0.000623652
cluster1_vs_cluster2	PRKD3	-0.260459	4.59817	4.18406e-05	0.000624682
cluster1_vs_cluster2	GPT2	0.493263	5.65191	4.22611e-05	0.000630238
cluster1_vs_cluster2	CFAP410	0.300051	4.19555	4.26617e-05	0.000635484
cluster1_vs_cluster2	CDK2AP2	0.343877	7.73112	4.30852e-05	0.000641059
cluster1_vs_cluster2	PGK1	-0.286429	8.82128	4.47305e-05	0.000663378
cluster1_vs_cluster2	ARNTL2	-0.544169	4.73273	4.47521e-05	0.000663378
cluster1_vs_cluster2	ZMIZ2	0.255171	6.42873	4.47543e-05	0.000663378
cluster1_vs_cluster2	GOLGA8B	0.444872	4.0782	4.48225e-05	0.000663378
cluster1_vs_cluster2	ASNA1	-0.222687	7.14522	4.48401e-05	0.000663378
cluster1_vs_cluster2	IL17RE	0.400932	4.69278	4.51429e-05	0.000666344
cluster1_vs_cluster2	NFKBID	0.357592	3.85737	4.52186e-05	0.000666706
cluster1_vs_cluster2	DNAJB9	-0.271838	6.41165	4.54675e-05	0.000669616
cluster1_vs_cluster2	NOTUM	-0.988835	4.79893	4.58289e-05	0.000674177
cluster1_vs_cluster2	C2	0.465223	5.99991	4.62038e-05	0.000678925
cluster1_vs_cluster2	DGKQ	0.258555	4.85697	4.70873e-05	0.000691126
cluster1_vs_cluster2	PLXNA3	0.311923	4.8992	4.72114e-05	0.000692167
cluster1_vs_cluster2	ATN1	0.226444	7.19402	4.74251e-05	0.000694519
cluster1_vs_cluster2	DGKD	0.305018	4.97602	4.80236e-05	0.000702494
cluster1_vs_cluster2	SETD1A	0.20942	4.92244	4.85771e-05	0.000709793
cluster1_vs_cluster2	XYLT2	0.206421	5.30393	4.88639e-05	0.000712384
cluster1_vs_cluster2	ARL5A	-0.210957	5.38615	4.94124e-05	0.000717288
cluster1_vs_cluster2	LSM2	-0.272133	7.18737	4.94207e-05	0.000717288
cluster1_vs_cluster2	ZDHHC11B	0.647319	3.87407	4.95851e-05	0.000718874
cluster1_vs_cluster2	WTIP	0.460037	3.51746	4.98808e-05	0.000722357
cluster1_vs_cluster2	ODF3B	0.358442	5.57276	5.02073e-05	0.000726276
cluster1_vs_cluster2	ARVCF	0.352992	4.32949	5.06005e-05	0.000731152
cluster1_vs_cluster2	CLIC3	0.5501	6.07446	5.06986e-05	0.000731757
cluster1_vs_cluster2	UBL5	-0.249136	7.58881	5.08944e-05	0.000733771
cluster1_vs_cluster2	EIF5A2	-0.433801	3.50416	5.11065e-05	0.000735103
cluster1_vs_cluster2	RBM10	0.202054	5.98684	5.11303e-05	0.000735103
cluster1_vs_cluster2	LONP1	0.206958	6.21518	5.11562e-05	0.000735103
cluster1_vs_cluster2	PADI1	-1.00612	3.40732	5.13019e-05	0.000736383
cluster1_vs_cluster2	LRCH4	0.282168	4.28468	5.1752e-05	0.00074178
cluster1_vs_cluster2	CHURC1	-0.220766	5.20316	5.22368e-05	0.00074733
cluster1_vs_cluster2	LRSAM1	0.220977	4.79327	5.2355e-05	0.0007482
cluster1_vs_cluster2	RPS5	-0.333362	9.28303	5.25281e-05	0.00074985
cluster1_vs_cluster2	TMEM106C	-0.315263	6.56445	5.29058e-05	0.000753589
cluster1_vs_cluster2	PCNT	0.279176	4.25586	5.30496e-05	0.000754811
cluster1_vs_cluster2	UBE2D1	-0.206699	5.27503	5.35413e-05	0.000760266
cluster1_vs_cluster2	MSTO1	0.287563	4.40929	5.35497e-05	0.000760266
cluster1_vs_cluster2	GOLGA2	0.203723	5.97062	5.38832e-05	0.000764167
cluster1_vs_cluster2	PER1	0.403072	5.97706	5.44236e-05	0.000769501
cluster1_vs_cluster2	LRRC42	-0.220051	5.85843	5.44745e-05	0.000769501
cluster1_vs_cluster2	ENTPD7	-0.297074	4.52282	5.44803e-05	0.000769501
cluster1_vs_cluster2	CD53	-0.341581	7.00894	5.45548e-05	0.000769501
cluster1_vs_cluster2	NCK1	-0.236444	5.29275	5.49559e-05	0.000774319
cluster1_vs_cluster2	SCGB3A1	1.10396	11.0481	5.51816e-05	0.000776387
cluster1_vs_cluster2	PLCXD1	0.46916	4.86706	5.52219e-05	0.000776387
cluster1_vs_cluster2	ZBTB7B	0.222212	6.30801	5.59893e-05	0.000786326
cluster1_vs_cluster2	PARN	0.213291	5.93773	5.62142e-05	0.000788635
cluster1_vs_cluster2	ZMAT1	0.461402	3.72649	5.62956e-05	0.000788927
cluster1_vs_cluster2	FOLR1	0.659547	8.58274	5.75356e-05	0.0008042
cluster1_vs_cluster2	CXCL11	-0.614145	4.6047	5.76173e-05	0.0008042
cluster1_vs_cluster2	LY96	-0.338963	6.46145	5.76655e-05	0.0008042
cluster1_vs_cluster2	FES	0.260573	4.89166	5.76944e-05	0.0008042
cluster1_vs_cluster2	GATA3	-0.536066	3.79991	5.80779e-05	0.000808681
cluster1_vs_cluster2	C19orf71	0.40195	4.042	5.8168e-05	0.00080907
cluster1_vs_cluster2	PSMD8	-0.221059	7.50242	5.83147e-05	0.000809546
cluster1_vs_cluster2	SLC35E2B	0.247441	4.89607	5.83888e-05	0.000809546
cluster1_vs_cluster2	GBA2	0.220859	5.56659	5.86565e-05	0.000812392
cluster1_vs_cluster2	GNB4	-0.309618	4.62952	5.91895e-05	0.000818904
cluster1_vs_cluster2	PLBD1	-0.425034	6.05619	5.93168e-05	0.000819794
cluster1_vs_cluster2	EHBP1L1	0.235573	5.86334	6.00395e-05	0.000827234
cluster1_vs_cluster2	ARHGEF17	0.244512	4.97295	6.00773e-05	0.000827234
cluster1_vs_cluster2	NCEH1	-0.315465	5.50827	6.01093e-05	0.000827234
cluster1_vs_cluster2	SFRP1	-0.893781	3.90561	6.02868e-05	0.0008288
cluster1_vs_cluster2	LAMP1	0.293934	7.98046	6.05691e-05	0.000831129
cluster1_vs_cluster2	MAFK	0.441934	5.90925	6.05839e-05	0.000831129
cluster1_vs_cluster2	AQP7	0.637254	3.42837	6.11626e-05	0.000838185
cluster1_vs_cluster2	ZNF707	0.335615	3.90819	6.25063e-05	0.0008548
cluster1_vs_cluster2	NELFA	0.204003	4.9507	6.26087e-05	0.000855302
cluster1_vs_cluster2	TUT1	0.26479	4.38435	6.26845e-05	0.00085544
cluster1_vs_cluster2	ARSA	0.273777	6.35842	6.28279e-05	0.000856499
cluster1_vs_cluster2	POLE3	-0.20864	6.71372	6.30726e-05	0.000858935
cluster1_vs_cluster2	ENOSF1	0.284013	4.49294	6.33706e-05	0.000862092
cluster1_vs_cluster2	PAGR1	0.255975	4.48911	6.39344e-05	0.000868763
cluster1_vs_cluster2	AMN	0.59462	3.94969	6.39945e-05	0.000868763
cluster1_vs_cluster2	LDHA	-0.269972	9.01911	6.45162e-05	0.000874852
cluster1_vs_cluster2	LGALS7B	-0.978508	3.78415	6.46294e-05	0.000874852
cluster1_vs_cluster2	RASD1	0.645011	7.74858	6.46445e-05	0.000874852
cluster1_vs_cluster2	PMF1	0.246833	5.86612	6.49441e-05	0.000877993
cluster1_vs_cluster2	METTL17	0.22313	5.10419	6.51804e-05	0.000880274
cluster1_vs_cluster2	HAGH	0.226535	5.01865	6.56528e-05	0.000884161
cluster1_vs_cluster2	RHOB	0.371352	9.09968	6.5672e-05	0.000884161
cluster1_vs_cluster2	RAP2A	-0.231298	5.22951	6.67173e-05	0.000895741
cluster1_vs_cluster2	PELP1	0.208344	5.49464	6.67385e-05	0.000895741
cluster1_vs_cluster2	RASL11B	-0.544767	3.81965	6.68876e-05	0.000896549
cluster1_vs_cluster2	NPTX2	-0.800279	4.13064	6.69364e-05	0.000896549
cluster1_vs_cluster2	FCGR1A	-0.383756	3.99465	6.74582e-05	0.000902608
cluster1_vs_cluster2	ZNF276	0.313991	4.04128	6.82476e-05	0.000912054
cluster1_vs_cluster2	SPOUT1	0.205856	4.93201	6.83042e-05	0.000912054
cluster1_vs_cluster2	ABRACL	-0.276899	6.90631	6.84712e-05	0.000913347
cluster1_vs_cluster2	NICN1	0.236216	4.79905	6.90634e-05	0.000919159
cluster1_vs_cluster2	YBX1	-0.204396	9.42183	6.91187e-05	0.000919159
cluster1_vs_cluster2	APOBEC3G	-0.34886	4.35016	6.98779e-05	0.000927361
cluster1_vs_cluster2	C8orf82	0.278411	5.19007	7.10149e-05	0.000940532
cluster1_vs_cluster2	PTPRC	-0.381954	5.44034	7.16608e-05	0.000946199
cluster1_vs_cluster2	GCA	-0.2522	5.37379	7.17452e-05	0.000946353
cluster1_vs_cluster2	ABCA1	-0.350109	4.71153	7.18622e-05	0.000946937
cluster1_vs_cluster2	CYB561	0.220965	6.87007	7.20441e-05	0.000948301
cluster1_vs_cluster2	DCUN1D1	-0.241182	4.55195	7.21113e-05	0.000948301
cluster1_vs_cluster2	CCL7	-0.600321	3.55905	7.26455e-05	0.000954361
cluster1_vs_cluster2	OSTM1	-0.222977	4.91911	7.27805e-05	0.000955171
cluster1_vs_cluster2	RBM5	0.216204	5.09604	7.32243e-05	0.00095927
cluster1_vs_cluster2	ALOX15B	0.64859	6.52658	7.32402e-05	0.00095927
cluster1_vs_cluster2	TUBA1A	-0.333929	7.34855	7.37049e-05	0.000963927
cluster1_vs_cluster2	MCTP1	-0.447523	3.53784	7.37438e-05	0.000963927
cluster1_vs_cluster2	FOXN2	-0.251281	4.59065	7.41176e-05	0.000967841
cluster1_vs_cluster2	FBXO44	0.25782	4.80919	7.45941e-05	0.000973087
cluster1_vs_cluster2	NOL3	0.292616	5.87429	7.47199e-05	0.000973752
cluster1_vs_cluster2	AKAP1	0.222536	6.18535	7.49865e-05	0.000976249
cluster1_vs_cluster2	NMI	-0.235578	5.30543	7.57886e-05	0.000985659
cluster1_vs_cluster2	CLDND1	-0.213166	5.69585	7.58607e-05	0.000985659
cluster1_vs_cluster2	APOL6	-0.271645	5.57304	7.65285e-05	0.000993345
cluster1_vs_cluster2	DERA	-0.267613	6.08707	7.68112e-05	0.000996021
cluster1_vs_cluster2	FPR3	-0.361705	5.73353	7.71402e-05	0.000999292
cluster1_vs_cluster2	HMGN4	-0.222823	7.25635	7.79844e-05	0.00100857
cluster1_vs_cluster2	KIAA1522	0.239173	7.18827	7.80113e-05	0.00100857
cluster1_vs_cluster2	FUK	0.256508	4.41595	7.84243e-05	0.0010129
cluster1_vs_cluster2	LDHD	0.466657	4.63449	7.87642e-05	0.00101628
cluster1_vs_cluster2	FAM102B	-0.351287	3.96547	7.92146e-05	0.00102108
cluster1_vs_cluster2	CALD1	-0.310874	6.2212	7.94949e-05	0.00102368
cluster1_vs_cluster2	UCN	0.474245	3.6405	7.99969e-05	0.00102913
cluster1_vs_cluster2	CD79A	-0.535286	6.39574	8.09078e-05	0.00103982
cluster1_vs_cluster2	DCBLD2	-0.486975	5.70783	8.10732e-05	0.00104092
cluster1_vs_cluster2	ACE2	0.670118	4.07891	8.12162e-05	0.00104173
cluster1_vs_cluster2	SLC19A1	0.298934	4.12429	8.15174e-05	0.00104456
cluster1_vs_cluster2	ATP6V1B1	0.676391	3.84872	8.31648e-05	0.00106358
cluster1_vs_cluster2	CIAO2A	-0.221183	6.07126	8.32882e-05	0.00106411
cluster1_vs_cluster2	PHF12	0.216712	4.7493	8.54857e-05	0.00109112
cluster1_vs_cluster2	PRDX4	-0.297906	8.01147	8.56909e-05	0.00109266
cluster1_vs_cluster2	TFPI2	-0.911652	8.18647	8.61452e-05	0.00109738
cluster1_vs_cluster2	CALCOCO1	0.234607	5.21859	8.64078e-05	0.0010989
cluster1_vs_cluster2	B3GNT2	-0.215056	5.81711	8.64332e-05	0.0010989
cluster1_vs_cluster2	BTF3L4	-0.212248	5.3914	8.67443e-05	0.00110071
cluster1_vs_cluster2	BZW1	-0.234207	6.33322	8.95363e-05	0.00113171
cluster1_vs_cluster2	PPT1	-0.223802	7.97651	8.9622e-05	0.00113171
cluster1_vs_cluster2	TEAD3	0.225945	5.99538	9.01229e-05	0.00113693
cluster1_vs_cluster2	TMEM14C	-0.238458	8.24329	9.02432e-05	0.00113734
cluster1_vs_cluster2	PRELID1	-0.209814	6.55907	9.08724e-05	0.00114417
cluster1_vs_cluster2	CYP4B1	0.765763	6.84682	9.12879e-05	0.0011479
cluster1_vs_cluster2	MATN3	-0.501768	4.25466	9.14022e-05	0.0011479
cluster1_vs_cluster2	FSCN2	0.481527	3.45206	9.14332e-05	0.0011479
cluster1_vs_cluster2	KDELC1	-0.372506	3.98811	9.18929e-05	0.00115184
cluster1_vs_cluster2	NPM3	-0.29134	6.67926	9.19243e-05	0.00115184
cluster1_vs_cluster2	CCDC24	0.292474	4.55896	9.24159e-05	0.00115689
cluster1_vs_cluster2	MKNK2	0.216872	7.08981	9.27727e-05	0.00115912
cluster1_vs_cluster2	RASD2	-0.553029	3.69357	9.305e-05	0.00116071
cluster1_vs_cluster2	HDGFL3	-0.370356	3.69627	9.31672e-05	0.00116071
cluster1_vs_cluster2	CDK1	-0.393645	5.34411	9.34237e-05	0.0011628
cluster1_vs_cluster2	ACAD8	0.365899	5.23338	9.39689e-05	0.00116735
cluster1_vs_cluster2	FAM162A	-0.275062	5.66474	9.55821e-05	0.00118513
cluster1_vs_cluster2	TAGLN	-0.364864	7.50155	9.60522e-05	0.00118982
cluster1_vs_cluster2	ATOH8	0.616726	4.74935	9.66135e-05	0.00119564
cluster1_vs_cluster2	SAP18	-0.201502	6.82353	9.68743e-05	0.00119687
cluster1_vs_cluster2	AFMID	0.257357	5.18545	9.69972e-05	0.00119687
cluster1_vs_cluster2	CORO1C	-0.225286	6.40579	9.72333e-05	0.00119687
cluster1_vs_cluster2	PDCD5	-0.255801	6.43361	9.72527e-05	0.00119687
cluster1_vs_cluster2	ANKRD1	0.809964	3.85058	9.74182e-05	0.00119687
cluster1_vs_cluster2	PYROXD2	0.358669	4.33141	9.74669e-05	0.00119687
cluster1_vs_cluster2	YPEL3	0.267199	6.34865	9.7867e-05	0.00119834
cluster1_vs_cluster2	CASKIN2	0.231719	4.87995	9.79366e-05	0.00119834
cluster1_vs_cluster2	IFIT3	-0.35641	6.26664	0.000100735	0.00123143
cluster1_vs_cluster2	PLEK	-0.36454	5.70298	0.000101422	0.00123866
cluster1_vs_cluster2	M6PR	-0.211173	6.41877	0.000102252	0.00124529
cluster1_vs_cluster2	RPL36AL	-0.219197	9.45936	0.000102588	0.001248
cluster1_vs_cluster2	PNPLA7	0.534698	3.54274	0.000102666	0.001248
cluster1_vs_cluster2	HAVCR2	-0.336993	4.98864	0.000103701	0.00125941
cluster1_vs_cluster2	COX7A2	-0.280336	7.53247	0.00010424	0.00126477
cluster1_vs_cluster2	CCR1	-0.356321	5.1019	0.000104746	0.00126972
cluster1_vs_cluster2	TOB1	0.340219	6.9328	0.000104959	0.00127113
cluster1_vs_cluster2	LYPD5	-0.518235	3.38917	0.000105327	0.0012744
cluster1_vs_cluster2	SLC6A3	0.959656	3.94849	0.000106928	0.00129137
cluster1_vs_cluster2	ZMYND15	0.352375	3.78851	0.000107143	0.00129276
cluster1_vs_cluster2	SLC27A3	0.312386	4.90361	0.000107276	0.00129318
cluster1_vs_cluster2	OLFML3	-0.473614	6.45211	0.000108082	0.00130088
cluster1_vs_cluster2	OBSL1	0.403085	5.26798	0.000108115	0.00130088
cluster1_vs_cluster2	TMEM45A	-0.53233	4.7772	0.000108537	0.00130475
cluster1_vs_cluster2	MSANTD3	-0.223611	4.95914	0.00010981	0.0013182
cluster1_vs_cluster2	CPAMD8	0.543566	4.13732	0.000109858	0.0013182
cluster1_vs_cluster2	ITGA4	-0.36424	3.98411	0.000109984	0.00131849
cluster1_vs_cluster2	ADAM12	-0.489615	4.16925	0.000110252	0.00131985
cluster1_vs_cluster2	TMEM63A	0.265153	5.5737	0.000110387	0.00131985
cluster1_vs_cluster2	FRMD6	-0.420605	4.16881	0.000110402	0.00131985
cluster1_vs_cluster2	STK36	0.259952	4.45684	0.000110744	0.001322
cluster1_vs_cluster2	TOM1L2	0.235345	4.81486	0.000110826	0.001322
cluster1_vs_cluster2	ZNF124	-0.438436	3.67276	0.000110886	0.001322
cluster1_vs_cluster2	AP5Z1	0.2399	4.98878	0.000111041	0.00132264
cluster1_vs_cluster2	TMEM130	0.667073	4.46732	0.000112592	0.00133959
cluster1_vs_cluster2	STEAP1	-0.484252	5.98225	0.00011267	0.00133959
cluster1_vs_cluster2	SERPINA5	-0.779397	3.41439	0.000112846	0.00134046
cluster1_vs_cluster2	MISP3	0.371066	4.26834	0.000113797	0.00135052
cluster1_vs_cluster2	FAP	-0.413709	4.24297	0.000114341	0.00135575
cluster1_vs_cluster2	SCAMP5	-0.355068	4.35346	0.000115395	0.00136699
cluster1_vs_cluster2	TWSG1	-0.251931	5.6897	0.000115876	0.00137145
cluster1_vs_cluster2	KCTD13	0.262488	4.41403	0.000116369	0.00137603
cluster1_vs_cluster2	IL2RA	-0.425543	4.26587	0.00011667	0.00137834
cluster1_vs_cluster2	VOPP1	-0.293101	5.58023	0.000117687	0.00138783
cluster1_vs_cluster2	APOBEC3C	-0.274778	6.19017	0.000117956	0.00138975
cluster1_vs_cluster2	DCAF8	0.210458	5.37297	0.000118611	0.00139518
cluster1_vs_cluster2	DCN	-0.379135	6.86693	0.000118632	0.00139518
cluster1_vs_cluster2	COMMD2	-0.218441	5.03772	0.000119256	0.00140126
cluster1_vs_cluster2	NECTIN3	-0.484197	4.01108	0.000119718	0.00140499
cluster1_vs_cluster2	CD3D	-0.389341	5.57041	0.000119789	0.00140499
cluster1_vs_cluster2	HMGA2	-0.950712	3.54316	0.000120041	0.00140667
cluster1_vs_cluster2	EVI2B	-0.320907	5.71206	0.000120928	0.00141446
cluster1_vs_cluster2	GABBR1	0.391101	4.095	0.000120948	0.00141446
cluster1_vs_cluster2	TAZ	0.234582	4.88153	0.000121032	0.00141446
cluster1_vs_cluster2	EEF1A1	-0.251402	11.384	0.000122137	0.00142482
cluster1_vs_cluster2	CD44	-0.318209	7.03996	0.000122256	0.00142494
cluster1_vs_cluster2	ARHGEF2	0.2549	5.7296	0.000122472	0.00142618
cluster1_vs_cluster2	SNED1	0.339901	4.03303	0.000122869	0.00142946
cluster1_vs_cluster2	CCNC	-0.232159	5.54899	0.000122974	0.00142946
cluster1_vs_cluster2	ITGAV	-0.297187	6.62215	0.000124279	0.00144334
cluster1_vs_cluster2	PCSK4	0.430132	3.48327	0.000124534	0.00144502
cluster1_vs_cluster2	CCDC137	0.213727	5.65966	0.000126858	0.00146806
cluster1_vs_cluster2	MAEL	1.23859	3.48416	0.000127562	0.0014749
cluster1_vs_cluster2	CD58	-0.248966	5.30767	0.000127831	0.00147669
cluster1_vs_cluster2	FUOM	-0.358757	4.95033	0.000128255	0.00148027
cluster1_vs_cluster2	METTL9	-0.200167	5.8913	0.000128969	0.00148608
cluster1_vs_cluster2	RIMKLB	0.510641	4.66977	0.000128986	0.00148608
cluster1_vs_cluster2	MIER2	0.207423	4.81288	0.000129884	0.00149378
cluster1_vs_cluster2	MUC1	0.419467	9.67521	0.000130357	0.00149789
cluster1_vs_cluster2	GNPTG	0.212887	6.16815	0.00013116	0.00150518
cluster1_vs_cluster2	NOTCH4	0.322509	3.98118	0.000131222	0.00150518
cluster1_vs_cluster2	AFAP1L2	-0.425713	4.35464	0.000131662	0.0015089
cluster1_vs_cluster2	SLC4A2	0.209371	6.08555	0.000131945	0.00151081
cluster1_vs_cluster2	OLA1	-0.211155	5.89476	0.000132813	0.00151808
cluster1_vs_cluster2	ATAD3A	0.239583	5.31469	0.000133691	0.00152678
cluster1_vs_cluster2	TRMT10C	-0.205796	5.70677	0.000134122	0.00153035
cluster1_vs_cluster2	NINL	0.314211	4.33633	0.000135583	0.00154567
cluster1_vs_cluster2	CLN3	0.212251	4.89361	0.00013574	0.0015461
cluster1_vs_cluster2	CXCL8	-0.55588	6.63087	0.000136048	0.00154826
cluster1_vs_cluster2	COL27A1	0.419138	3.81408	0.00013649	0.00155194
cluster1_vs_cluster2	KLC4	0.239561	4.70612	0.000136733	0.00155334
cluster1_vs_cluster2	CCR2	-0.373508	3.87802	0.00013782	0.00156432
cluster1_vs_cluster2	ARHGAP18	-0.24661	5.57355	0.000138978	0.00157335
cluster1_vs_cluster2	SERPINB5	-0.95765	4.50806	0.000139356	0.00157627
cluster1_vs_cluster2	LUM	-0.371893	9.40601	0.000139502	0.00157654
cluster1_vs_cluster2	GZMA	-0.457899	5.80645	0.000140262	0.00158375
cluster1_vs_cluster2	C6orf120	-0.216405	5.22665	0.000140612	0.00158495
cluster1_vs_cluster2	TUBA1B	-0.251046	8.00654	0.000140909	0.00158693
cluster1_vs_cluster2	RPL5	-0.260938	10.0686	0.000141735	0.00159486
cluster1_vs_cluster2	SH2D1A	-0.416447	3.77503	0.000142451	0.00159972
cluster1_vs_cluster2	TMEM8A	0.212725	6.91213	0.000142536	0.00159972
cluster1_vs_cluster2	GPR87	-0.763031	4.95716	0.000142682	0.00159998
cluster1_vs_cluster2	NDFIP2	-0.245476	5.341	0.000143193	0.00160294
cluster1_vs_cluster2	LPAR5	-0.35848	3.81251	0.000143744	0.00160686
cluster1_vs_cluster2	MRM1	0.237342	4.65031	0.000143789	0.00160686
cluster1_vs_cluster2	PRXL2C	-0.209667	4.70184	0.000144105	0.00160763
cluster1_vs_cluster2	CCDC61	0.26771	4.24205	0.000144623	0.00161203
cluster1_vs_cluster2	MRPL51	-0.214562	7.54478	0.000144939	0.00161417
cluster1_vs_cluster2	PDXDC1	0.20138	6.22734	0.000145415	0.00161808
cluster1_vs_cluster2	HINT1	-0.244824	8.35482	0.000145554	0.00161825
cluster1_vs_cluster2	SFR1	-0.249338	4.60973	0.000145974	0.00162153
cluster1_vs_cluster2	HCN3	0.402514	3.74615	0.000146501	0.00162599
cluster1_vs_cluster2	PSMD14	-0.217826	5.47523	0.000148053	0.00163904
cluster1_vs_cluster2	CGRRF1	-0.289568	4.05336	0.000148789	0.00164578
cluster1_vs_cluster2	PDK3	-0.308235	4.36662	0.000149816	0.00165573
cluster1_vs_cluster2	EMG1	-0.263533	4.31576	0.000149976	0.0016561
cluster1_vs_cluster2	TPM4	-0.232742	7.84616	0.000150143	0.00165654
cluster1_vs_cluster2	BAIAP3	0.435201	4.21334	0.000150397	0.00165749
cluster1_vs_cluster2	SERPINF2	0.494685	5.32002	0.000150484	0.00165749
cluster1_vs_cluster2	SNCG	-0.639685	6.48712	0.00015065	0.00165791
cluster1_vs_cluster2	CRY2	0.263912	5.12144	0.000152666	0.00167868
cluster1_vs_cluster2	ZNF768	0.216162	6.2298	0.000153866	0.00168759
cluster1_vs_cluster2	DUOX1	0.549947	4.60858	0.000154061	0.00168832
cluster1_vs_cluster2	SIX5	0.293165	4.0759	0.000154232	0.00168877
cluster1_vs_cluster2	MT2A	-0.458865	8.63112	0.000154455	0.00168979
cluster1_vs_cluster2	GNG12	-0.264188	6.56654	0.000156006	0.00170192
cluster1_vs_cluster2	C1orf35	0.219043	4.73814	0.000156087	0.00170192
cluster1_vs_cluster2	SCNN1B	0.54196	6.17281	0.000157505	0.00171594
cluster1_vs_cluster2	KMT5C	0.311636	3.95299	0.00015772	0.00171685
cluster1_vs_cluster2	MIIP	0.206234	5.48041	0.000158153	0.0017187
cluster1_vs_cluster2	POSTN	-0.415817	7.55742	0.000160762	0.00174413
cluster1_vs_cluster2	PERP	-0.316599	7.94134	0.000160987	0.00174512
cluster1_vs_cluster2	ZNF251	0.267576	4.37509	0.000161904	0.00175316
cluster1_vs_cluster2	ZNF335	0.24326	4.43618	0.000161998	0.00175316
cluster1_vs_cluster2	KCNE4	0.64003	4.83916	0.000162977	0.00176228
cluster1_vs_cluster2	PABPN1	0.209411	6.42635	0.000163982	0.00177022
cluster1_vs_cluster2	AGPAT2	0.324728	8.09605	0.000164557	0.00177495
cluster1_vs_cluster2	SHMT1	0.275009	4.72592	0.000164889	0.00177706
cluster1_vs_cluster2	VPREB3	-0.498447	4.15327	0.000165802	0.00178543
cluster1_vs_cluster2	RPL9	-0.316824	9.13247	0.000166105	0.0017872
cluster1_vs_cluster2	WBP1	0.229764	4.71562	0.000167731	0.00180172
cluster1_vs_cluster2	CEP55	-0.379664	5.09106	0.000170061	0.00182525
cluster1_vs_cluster2	EXOC3	0.201691	5.30444	0.000170805	0.00183102
cluster1_vs_cluster2	TBX2	0.349736	4.44791	0.00017088	0.00183102
cluster1_vs_cluster2	TAF9B	-0.216542	5.32613	0.00017115	0.00183108
cluster1_vs_cluster2	CRYBG1	-0.373727	5.13316	0.000171167	0.00183108
cluster1_vs_cluster2	BCAT2	0.229314	5.42358	0.000171574	0.00183255
cluster1_vs_cluster2	TBC1D24	0.315747	4.30296	0.000171586	0.00183255
cluster1_vs_cluster2	JUN	0.305385	7.84036	0.000173306	0.00184835
cluster1_vs_cluster2	BCHE	-0.595535	3.38987	0.000173349	0.00184835
cluster1_vs_cluster2	GJB3	-0.707211	4.7256	0.000174161	0.00185549
cluster1_vs_cluster2	SLC1A3	-0.37368	3.97648	0.000176786	0.00188037
cluster1_vs_cluster2	NME3	0.27693	6.70744	0.000177497	0.0018864
cluster1_vs_cluster2	GBP5	-0.456703	4.58519	0.000178099	0.0018891
cluster1_vs_cluster2	PACSIN3	0.289842	5.79909	0.000178252	0.0018891
cluster1_vs_cluster2	IVD	0.265043	5.60889	0.000178371	0.0018891
cluster1_vs_cluster2	SLC4A7	-0.343613	4.05848	0.000178477	0.0018891
cluster1_vs_cluster2	ESRRA	0.213529	6.08185	0.000180059	0.0019043
cluster1_vs_cluster2	RRBP1	0.254049	7.78487	0.000180219	0.00190444
cluster1_vs_cluster2	STK17B	-0.240195	5.86312	0.000180412	0.00190493
cluster1_vs_cluster2	KIF1C	0.210401	6.03919	0.000182064	0.00192082
cluster1_vs_cluster2	SLC22A23	0.371604	4.84795	0.000182219	0.0019209
cluster1_vs_cluster2	GPR137B	-0.250636	5.33523	0.000182634	0.00192217
cluster1_vs_cluster2	OGFRL1	-0.291423	4.70363	0.000183022	0.00192468
cluster1_vs_cluster2	LAMC2	-0.524848	7.52877	0.000183851	0.00193022
cluster1_vs_cluster2	MRPL11	-0.230171	6.07671	0.000183993	0.00193022
cluster1_vs_cluster2	FPR1	-0.385676	4.72122	0.000185234	0.00194012
cluster1_vs_cluster2	FAM69B	0.404639	4.90153	0.000185703	0.00194235
cluster1_vs_cluster2	MRPS25	0.27817	5.5308	0.000185746	0.00194235
cluster1_vs_cluster2	KNDC1	0.566716	3.71131	0.000187246	0.00195646
cluster1_vs_cluster2	CCDC50	-0.227504	4.76568	0.000188658	0.00196964
cluster1_vs_cluster2	CXXC1	0.211392	5.40577	0.000189016	0.0019718
cluster1_vs_cluster2	PBXIP1	0.272452	7.8096	0.000189391	0.00197407
cluster1_vs_cluster2	SEL1L	-0.216456	6.02016	0.000189538	0.00197407
cluster1_vs_cluster2	CCDC71L	-0.271307	5.33599	0.00019115	0.00198928
cluster1_vs_cluster2	SETD1B	0.205185	4.74204	0.000191879	0.00199526
cluster1_vs_cluster2	MCF2L	0.432418	3.68552	0.000193398	0.00200838
cluster1_vs_cluster2	DEXI	0.260666	4.2524	0.000193449	0.00200838
cluster1_vs_cluster2	SPANXB1	1.66864	3.82821	0.000193836	0.0020092
cluster1_vs_cluster2	VTA1	-0.200747	4.78447	0.000194253	0.00200994
cluster1_vs_cluster2	TMEM200A	-0.399183	3.68288	0.000194392	0.00200994
cluster1_vs_cluster2	SELENOK	-0.219173	6.30709	0.000194505	0.00200994
cluster1_vs_cluster2	S100A2	-0.717927	6.985	0.000194526	0.00200994
cluster1_vs_cluster2	P2RY14	-0.396327	3.56349	0.000194683	0.00200997
cluster1_vs_cluster2	TMEM161A	0.203025	5.24979	0.000196012	0.00202087
cluster1_vs_cluster2	TNKS1BP1	0.219498	6.83135	0.000196049	0.00202087
cluster1_vs_cluster2	ATG7	-0.267943	4.20429	0.000196497	0.00202388
cluster1_vs_cluster2	HPRT1	-0.25337	6.56708	0.000198174	0.00203645
cluster1_vs_cluster2	SLAMF6	-0.372834	4.2602	0.000198186	0.00203645
cluster1_vs_cluster2	ZBTB4	0.206468	6.17295	0.000202846	0.00208105
cluster1_vs_cluster2	POMK	-0.46237	3.68973	0.000203317	0.00208423
cluster1_vs_cluster2	ANKRD9	0.319887	4.19987	0.00020382	0.00208775
cluster1_vs_cluster2	C3AR1	-0.347997	5.5603	0.000204254	0.00209055
cluster1_vs_cluster2	IFIT5	-0.231781	5.18841	0.000204998	0.00209652
cluster1_vs_cluster2	PMM1	0.328034	5.33414	0.000205563	0.002099
cluster1_vs_cluster2	TRAF2	0.254808	5.3168	0.000208831	0.00212766
cluster1_vs_cluster2	TFDP1	0.332107	6.59884	0.000209007	0.00212766
cluster1_vs_cluster2	GNG2	-0.287216	4.04202	0.000209023	0.00212766
cluster1_vs_cluster2	SLC25A27	0.441875	3.49553	0.000209864	0.00213455
cluster1_vs_cluster2	NAA20	-0.226103	6.65076	0.000211565	0.00214849
cluster1_vs_cluster2	SNTA1	0.350452	5.6961	0.000214618	0.00217441
cluster1_vs_cluster2	HSBP1L1	0.266411	5.39472	0.000215183	0.00217843
cluster1_vs_cluster2	PPARG	-0.412302	4.51696	0.000216403	0.00218908
cluster1_vs_cluster2	H2AFJ	-0.292364	5.69252	0.000217067	0.00219409
cluster1_vs_cluster2	SIPA1L3	0.227943	5.19454	0.000218033	0.002199
cluster1_vs_cluster2	SLC9B2	-0.420309	3.43797	0.00021805	0.002199
cluster1_vs_cluster2	PSMB8	-0.271237	7.86807	0.000218059	0.002199
cluster1_vs_cluster2	SPRR1A	-1.10741	4.66311	0.000218311	0.00219983
cluster1_vs_cluster2	GDF15	0.535424	7.44287	0.000219953	0.00221125
cluster1_vs_cluster2	GRIPAP1	0.213724	5.34579	0.000224637	0.0022487
cluster1_vs_cluster2	ATP6V1C2	0.587319	4.31509	0.000224681	0.0022487
cluster1_vs_cluster2	SHARPIN	0.225709	6.8472	0.000224715	0.0022487
cluster1_vs_cluster2	CKS2	-0.35499	7.52651	0.000225673	0.00225656
cluster1_vs_cluster2	TMEM14A	-0.27408	6.8337	0.000226036	0.00225666
cluster1_vs_cluster2	NDC1	-0.251314	5.05438	0.000226203	0.00225666
cluster1_vs_cluster2	WFDC12	1.3198	4.12851	0.000226605	0.00225894
cluster1_vs_cluster2	MAPK7	0.234406	4.47929	0.000227235	0.00226348
cluster1_vs_cluster2	RPA3	-0.243446	5.21252	0.000228141	0.00227077
cluster1_vs_cluster2	ABTB1	0.224934	4.66703	0.000228382	0.00227144
cluster1_vs_cluster2	GAS8	0.236294	4.43383	0.000229163	0.00227746
cluster1_vs_cluster2	TNFSF8	-0.402255	3.49678	0.000230185	0.00228588
cluster1_vs_cluster2	STX16	0.222256	5.92771	0.000230869	0.00229092
cluster1_vs_cluster2	HSPA8	-0.203277	9.66851	0.000231131	0.00229177
cluster1_vs_cluster2	TMEM273	-0.325607	4.0856	0.00023248	0.00230339
cluster1_vs_cluster2	SLC49A3	0.288675	4.84615	0.000233128	0.00230806
cluster1_vs_cluster2	C12orf75	-0.521489	5.00158	0.000233438	0.00230936
cluster1_vs_cluster2	BBC3	0.263842	4.2718	0.00023375	0.0023107
cluster1_vs_cluster2	TMED5	-0.211345	5.66648	0.00023521	0.00232161
cluster1_vs_cluster2	CSNK1E	0.220429	6.27179	0.000235447	0.00232218
cluster1_vs_cluster2	AOAH	-0.362242	4.32434	0.00023602	0.00232608
cluster1_vs_cluster2	OVGP1	0.437855	3.80381	0.000237184	0.00233577
cluster1_vs_cluster2	PSCA	-1.09885	6.61965	0.000237423	0.00233637
cluster1_vs_cluster2	OMD	-0.53031	3.71672	0.000241265	0.00237229
cluster1_vs_cluster2	EGFL7	0.358858	6.25483	0.000242258	0.00237676
cluster1_vs_cluster2	RNF145	0.312712	7.48989	0.000243693	0.00238724
cluster1_vs_cluster2	CHADL	0.380797	3.5984	0.000244312	0.00238957
cluster1_vs_cluster2	SECISBP2L	0.343317	5.32241	0.000246213	0.00240387
cluster1_vs_cluster2	SPINK13	0.856715	3.72551	0.000246448	0.00240387
cluster1_vs_cluster2	EPN2	0.227283	4.50267	0.000246659	0.00240387
cluster1_vs_cluster2	ZEB2	-0.363959	3.87278	0.000246683	0.00240387
cluster1_vs_cluster2	KLF15	0.503345	4.13444	0.000250504	0.00243745
cluster1_vs_cluster2	TMX1	-0.203723	5.88198	0.000254331	0.00247284
cluster1_vs_cluster2	ATP5MD	-0.228149	7.77305	0.000255643	0.00248374
cluster1_vs_cluster2	ACAD10	0.251704	4.26214	0.000256532	0.00249052
cluster1_vs_cluster2	PRMT6	-0.271247	4.84795	0.00026029	0.00252173
cluster1_vs_cluster2	GBP2	-0.301704	6.05415	0.000261445	0.00253067
cluster1_vs_cluster2	COL9A2	0.506146	5.09638	0.000261814	0.00253236
cluster1_vs_cluster2	INAFM1	0.228027	4.90024	0.000264119	0.00255275
cluster1_vs_cluster2	FCRLA	-0.507378	3.57889	0.000267034	0.0025733
cluster1_vs_cluster2	HCK	-0.350082	5.61455	0.000270226	0.00260212
cluster1_vs_cluster2	AC010616.1	0.469196	3.4247	0.000270739	0.00260514
cluster1_vs_cluster2	CCDC88B	0.309789	4.24092	0.000271557	0.00261108
cluster1_vs_cluster2	TMEM213	0.826074	3.64532	0.000272205	0.00261345
cluster1_vs_cluster2	AIF1	-0.322843	6.61619	0.000275162	0.00263989
cluster1_vs_cluster2	PLXNC1	-0.283638	4.37552	0.000275757	0.00264365
cluster1_vs_cluster2	SPRED1	-0.262909	5.43206	0.000276827	0.00264806
cluster1_vs_cluster2	TNFAIP8L3	-0.344059	3.79388	0.000277781	0.00265524
cluster1_vs_cluster2	MCUB	-0.274112	4.76931	0.000278227	0.0026556
cluster1_vs_cluster2	ACBD4	0.23767	4.40295	0.000279423	0.00266311
cluster1_vs_cluster2	BIRC3	-0.433596	5.86664	0.000280484	0.00266931
cluster1_vs_cluster2	CLTRN	0.636282	4.5876	0.000286034	0.00271816
cluster1_vs_cluster2	MTG1	0.338335	3.75536	0.000286905	0.00272445
cluster1_vs_cluster2	SIGLEC10	-0.375503	4.3115	0.000288731	0.00273979
cluster1_vs_cluster2	CUEDC1	0.240647	5.55028	0.000290949	0.00275882
cluster1_vs_cluster2	BIRC5	-0.403961	5.59255	0.000291303	0.00276017
cluster1_vs_cluster2	SULF1	-0.438124	6.26073	0.000293901	0.00278276
cluster1_vs_cluster2	MTHFR	0.24318	4.51241	0.000294479	0.00278621
cluster1_vs_cluster2	PIP4P2	-0.282327	4.00871	0.000296176	0.00280023
cluster1_vs_cluster2	C2CD2L	0.289816	3.99886	0.00029717	0.00280759
cluster1_vs_cluster2	ADAMTS10	0.374898	3.60098	0.000298577	0.00281679
cluster1_vs_cluster2	GTF2IRD1	0.211441	4.7409	0.000299727	0.00282077
cluster1_vs_cluster2	RALGPS2	-0.262756	4.38	0.000299865	0.00282077
cluster1_vs_cluster2	MYO18A	0.234053	4.99238	0.00030134	0.00283259
cluster1_vs_cluster2	IGF2	0.933995	6.70278	0.000303203	0.00284394
cluster1_vs_cluster2	S100A1	-0.592393	3.43	0.000304202	0.00284945
cluster1_vs_cluster2	SLC27A1	0.255394	4.34442	0.000304915	0.00285179
cluster1_vs_cluster2	CYCS	-0.240335	6.81	0.000306628	0.00286333
cluster1_vs_cluster2	TWIST1	-0.562326	3.62742	0.000307059	0.00286333
cluster1_vs_cluster2	PPOX	0.241996	4.40508	0.000307249	0.00286333
cluster1_vs_cluster2	PRKAB1	0.239056	5.62336	0.000309245	0.00287987
cluster1_vs_cluster2	PRKCZ	0.33981	4.81771	0.000310428	0.00288882
cluster1_vs_cluster2	C16orf58	0.206267	5.94326	0.000314693	0.00292302
cluster1_vs_cluster2	TUBA1C	-0.238633	6.81132	0.000315233	0.00292302
cluster1_vs_cluster2	PROCR	-0.337397	6.08054	0.000315481	0.00292302
cluster1_vs_cluster2	TMEM47	-0.308184	4.56077	0.000315587	0.00292302
cluster1_vs_cluster2	SIRT7	0.212185	4.73242	0.000315757	0.00292302
cluster1_vs_cluster2	SAMD9	-0.348092	4.59084	0.000315796	0.00292302
cluster1_vs_cluster2	ANXA2	-0.270639	8.59079	0.000315899	0.00292302
cluster1_vs_cluster2	COX6B1	-0.258066	9.21303	0.000318854	0.00294618
cluster1_vs_cluster2	TMEM14B	-0.238295	5.88121	0.00031943	0.00294898
cluster1_vs_cluster2	RHEX	-0.503329	3.43416	0.00031961	0.00294898
cluster1_vs_cluster2	PLCB2	0.308444	4.55307	0.000320782	0.00295769
cluster1_vs_cluster2	2021-09-11	-0.24621	5.58245	0.000321169	0.00295917
cluster1_vs_cluster2	CYB5B	-0.206968	5.64674	0.000321739	0.00296232
cluster1_vs_cluster2	ORMDL3	0.203723	6.87394	0.000325457	0.00299232
cluster1_vs_cluster2	TJP3	0.303039	5.57591	0.000326496	0.00299763
cluster1_vs_cluster2	S100A7	-1.31385	5.04674	0.000328697	0.00301572
cluster1_vs_cluster2	PRRX1	-0.369721	4.77256	0.000329782	0.00302142
cluster1_vs_cluster2	LAPTM5	-0.300031	8.45552	0.000331956	0.00303919
cluster1_vs_cluster2	THBS1	-0.393323	7.31712	0.0003335	0.00304963
cluster1_vs_cluster2	MICAL1	0.253073	5.00927	0.000333565	0.00304963
cluster1_vs_cluster2	LPCAT1	0.396757	8.86129	0.000335806	0.00306582
cluster1_vs_cluster2	TRMT6	-0.204294	4.9371	0.00033719	0.00307629
cluster1_vs_cluster2	NDUFS4	-0.20311	6.64949	0.000341856	0.00311668
cluster1_vs_cluster2	DHRS9	-0.578018	4.23839	0.000343607	0.00313045
cluster1_vs_cluster2	MTA1	0.213828	5.15039	0.00034518	0.00314258
cluster1_vs_cluster2	CD84	-0.349591	4.18648	0.000345717	0.00314528
cluster1_vs_cluster2	RAD51AP1	-0.358042	4.4429	0.000346861	0.00315128
cluster1_vs_cluster2	CECR2	0.468194	3.52024	0.000347714	0.00315411
cluster1_vs_cluster2	RPL15	-0.212451	8.52742	0.000347744	0.00315411
cluster1_vs_cluster2	ELF3	0.275504	7.42671	0.000347899	0.00315411
cluster1_vs_cluster2	GEMIN7	-0.22771	5.28068	0.000348483	0.0031572
cluster1_vs_cluster2	ARMC5	0.28364	4.0238	0.000350267	0.00317116
cluster1_vs_cluster2	SH3GLB2	0.207163	5.49619	0.000351273	0.00317711
cluster1_vs_cluster2	FURIN	0.44579	8.33886	0.000351412	0.00317711
cluster1_vs_cluster2	MT1M	-0.56435	4.33264	0.00035315	0.00319061
cluster1_vs_cluster2	TMEM129	0.202731	6.0267	0.000353722	0.00319356
cluster1_vs_cluster2	TMEM19	-0.241633	4.58571	0.000354322	0.00319676
cluster1_vs_cluster2	SLC45A4	0.339195	4.80771	0.000355379	0.00320408
cluster1_vs_cluster2	INHBA	-0.405974	4.98594	0.000356806	0.00321436
cluster1_vs_cluster2	CCL4L2	-0.378811	4.36728	0.000357222	0.00321436
cluster1_vs_cluster2	CASZ1	0.349507	3.66737	0.000357261	0.00321436
cluster1_vs_cluster2	GIMAP4	-0.281479	5.8552	0.000360756	0.00324005
cluster1_vs_cluster2	CHKB	0.335363	3.72272	0.000362127	0.00324916
cluster1_vs_cluster2	ARHGAP44	0.333956	4.00094	0.000364086	0.00326449
cluster1_vs_cluster2	SLA	-0.307353	4.52031	0.000367707	0.00329242
cluster1_vs_cluster2	HIRIP3	0.212454	4.65519	0.000369587	0.00330315
cluster1_vs_cluster2	ATAD3C	0.398725	4.22369	0.000369666	0.00330315
cluster1_vs_cluster2	JAK2	-0.274762	4.21993	0.000371407	0.00331538
cluster1_vs_cluster2	UBE2E3	-0.21197	6.07069	0.000371545	0.00331538
cluster1_vs_cluster2	PCDH7	-0.502489	3.98685	0.000372738	0.00332375
cluster1_vs_cluster2	HSD11B1	-0.392843	4.62573	0.00037409	0.00333037
cluster1_vs_cluster2	NOC3L	-0.215236	4.56717	0.000374247	0.00333037
cluster1_vs_cluster2	CIAO3	0.246368	4.28324	0.000376843	0.00334889
cluster1_vs_cluster2	SMIM12	-0.222771	4.44458	0.000377719	0.00335438
cluster1_vs_cluster2	TTLL3	0.348664	3.69359	0.000380445	0.0033694
cluster1_vs_cluster2	CXCL2	0.467526	6.58927	0.000382221	0.00338282
cluster1_vs_cluster2	PRIM1	-0.307653	4.41219	0.000385105	0.00340372
cluster1_vs_cluster2	LST1	-0.3637	5.16877	0.000386357	0.00341247
cluster1_vs_cluster2	IGHMBP2	0.255448	4.18822	0.000386627	0.00341254
cluster1_vs_cluster2	TPRN	0.266529	4.50865	0.000387897	0.00342143
cluster1_vs_cluster2	GIMAP2	-0.284629	4.81915	0.000388394	0.00342336
cluster1_vs_cluster2	C7orf43	0.208643	5.02939	0.000388799	0.00342336
cluster1_vs_cluster2	KCNK3	0.582178	3.93722	0.000388904	0.00342336
cluster1_vs_cluster2	ABCC3	0.371949	6.71086	0.000393295	0.00345267
cluster1_vs_cluster2	AJM1	0.390953	3.50769	0.000394133	0.00345769
cluster1_vs_cluster2	PLXDC2	-0.298851	4.9715	0.000394792	0.00346114
cluster1_vs_cluster2	PEX6	0.277541	5.66899	0.000395303	0.00346329
cluster1_vs_cluster2	FAM234A	0.211005	5.89911	0.000401696	0.00351647
cluster1_vs_cluster2	IRX5	0.442547	4.86739	0.000402183	0.00351647
cluster1_vs_cluster2	DEAF1	0.202789	5.04798	0.000402796	0.00351946
cluster1_vs_cluster2	DHTKD1	0.223063	5.39914	0.000404157	0.00352898
cluster1_vs_cluster2	TIMM10	-0.21764	6.82765	0.000406963	0.00355111
cluster1_vs_cluster2	SLC29A2	0.267701	5.45923	0.000416591	0.00363025
cluster1_vs_cluster2	NPNT	0.442984	5.75716	0.00041705	0.00363183
cluster1_vs_cluster2	ZSWIM9	0.294881	3.91771	0.000417517	0.00363346
cluster1_vs_cluster2	C1R	-0.270023	7.59937	0.000419683	0.00364987
cluster1_vs_cluster2	FOSB	0.685568	6.22002	0.000420672	0.00365602
cluster1_vs_cluster2	MXRA7	-0.276805	5.15226	0.000424032	0.00368277
cluster1_vs_cluster2	IRX3	0.431798	6.24185	0.00042546	0.00369025
cluster1_vs_cluster2	CHAC2	-0.303518	4.1916	0.000428348	0.00371282
cluster1_vs_cluster2	SNRPB	-0.240273	8.97868	0.000429287	0.00371447
cluster1_vs_cluster2	COL18A1	0.317058	6.60589	0.000429393	0.00371447
cluster1_vs_cluster2	SLC2A13	-0.368466	3.73402	0.000435161	0.00376186
cluster1_vs_cluster2	DAPK1	0.314145	5.46268	0.000438412	0.0037868
cluster1_vs_cluster2	VEGFA	0.316996	6.44342	0.000438627	0.0037868
cluster1_vs_cluster2	RTP4	-0.346753	4.63001	0.000439583	0.00379254
cluster1_vs_cluster2	MPHOSPH6	-0.201982	5.00169	0.000439944	0.00379314
cluster1_vs_cluster2	CST7	-0.392289	5.71989	0.000443819	0.00382148
cluster1_vs_cluster2	LYSMD2	-0.207934	4.79921	0.000446072	0.00383834
cluster1_vs_cluster2	SLC5A3	-0.364837	4.73497	0.000446627	0.00384058
cluster1_vs_cluster2	GKN2	0.992465	5.46538	0.000448078	0.00385051
cluster1_vs_cluster2	GGT1	0.370537	4.98015	0.000449546	0.00386058
cluster1_vs_cluster2	RAN	-0.217638	7.64399	0.000454279	0.00389352
cluster1_vs_cluster2	GON7	-0.218516	5.47211	0.000455123	0.00389819
cluster1_vs_cluster2	TNS2	0.276041	5.38465	0.000455899	0.00390227
cluster1_vs_cluster2	MYLK	-0.297341	4.54668	0.000458249	0.00391723
cluster1_vs_cluster2	TFF2	-1.67211	7.10732	0.000459069	0.00392149
cluster1_vs_cluster2	PLXNA2	0.335957	4.70581	0.000459457	0.00392149
cluster1_vs_cluster2	P3H2	0.520232	4.8063	0.000462373	0.00394078
cluster1_vs_cluster2	ROMO1	-0.274357	8.31791	0.000462517	0.00394078
cluster1_vs_cluster2	TUFT1	0.242854	5.67175	0.000466425	0.00396888
cluster1_vs_cluster2	PTK6	0.404069	5.50757	0.000467109	0.0039721
cluster1_vs_cluster2	MYL5	0.319212	3.82156	0.000473498	0.00402289
cluster1_vs_cluster2	PPIH	-0.207767	6.10336	0.000473699	0.00402289
cluster1_vs_cluster2	POLG2	0.241589	4.31615	0.000475454	0.00403083
cluster1_vs_cluster2	RPS14	-0.273796	9.17396	0.000475563	0.00403083
cluster1_vs_cluster2	LGALS2	-0.41317	4.40508	0.000478441	0.00404755
cluster1_vs_cluster2	TOP1MT	0.241563	4.70385	0.000479401	0.00405281
cluster1_vs_cluster2	ZNF696	0.298214	3.88127	0.000480369	0.00405296
cluster1_vs_cluster2	COMMD10	-0.228123	5.38169	0.000480688	0.00405296
cluster1_vs_cluster2	DTD2	-0.236651	4.88443	0.00048076	0.00405296
cluster1_vs_cluster2	CAPN8	0.476709	6.20238	0.000481094	0.00405296
cluster1_vs_cluster2	SELENOM	-0.306419	6.23133	0.000483826	0.00407171
cluster1_vs_cluster2	GOLGA7	-0.223396	6.47932	0.000484706	0.00407648
cluster1_vs_cluster2	IGFBP7	-0.269419	8.9638	0.000489589	0.00410958
cluster1_vs_cluster2	TRIM17	0.551674	3.64418	0.000491059	0.00411488
cluster1_vs_cluster2	TRIM41	0.266566	4.09472	0.000491658	0.00411488
cluster1_vs_cluster2	GZMB	-0.447622	5.21931	0.0004918	0.00411488
cluster1_vs_cluster2	TBKBP1	0.241063	4.45619	0.000493565	0.00412699
cluster1_vs_cluster2	NADSYN1	0.226434	4.39208	0.000494607	0.00413305
cluster1_vs_cluster2	LTO1	0.299386	3.84497	0.000499873	0.0041717
cluster1_vs_cluster2	KIAA1551	-0.274565	5.20778	0.000501321	0.0041811
cluster1_vs_cluster2	NRIP3	-0.515631	4.03037	0.000506691	0.00421845
cluster1_vs_cluster2	UQCRH	-0.217971	8.11951	0.000506772	0.00421845
cluster1_vs_cluster2	ADGRB1	0.758709	3.67224	0.000507957	0.00422415
cluster1_vs_cluster2	RARA	0.200035	5.74582	0.000510196	0.00423883
cluster1_vs_cluster2	METTL26	0.23182	6.80281	0.000511834	0.00424973
cluster1_vs_cluster2	GYPC	-0.270928	4.8048	0.000512357	0.00425136
cluster1_vs_cluster2	OSTC	-0.205418	7.91296	0.000515169	0.00426924
cluster1_vs_cluster2	NKX2-1	0.398439	7.66449	0.000518182	0.00428875
cluster1_vs_cluster2	RPL27A	-0.249647	8.64553	0.000519937	0.00430055
cluster1_vs_cluster2	MRPS23	-0.21232	5.42929	0.000520544	0.00430283
cluster1_vs_cluster2	PLSCR1	-0.23427	6.16589	0.000522771	0.0043185
cluster1_vs_cluster2	BCL2	-0.410191	3.88906	0.000525794	0.00434072
cluster1_vs_cluster2	ZBTB38	-0.202599	4.9407	0.000526807	0.00434633
cluster1_vs_cluster2	ETS2	0.271812	7.20971	0.000527556	0.00434975
cluster1_vs_cluster2	ACTA2	-0.320747	7.82444	0.000528551	0.00435519
cluster1_vs_cluster2	TBC1D2	0.31766	5.93745	0.000529034	0.00435642
cluster1_vs_cluster2	TRNP1	-0.49444	5.83773	0.000529777	0.00435978
cluster1_vs_cluster2	SERPINE1	-0.449489	7.15922	0.000530961	0.00436052
cluster1_vs_cluster2	SULT1A1	0.334709	4.08082	0.000531189	0.00436052
cluster1_vs_cluster2	TROVE2	-0.241281	4.69341	0.000531457	0.00436052
cluster1_vs_cluster2	HIF1A	-0.253317	7.50254	0.000533278	0.00437201
cluster1_vs_cluster2	P2RY10	-0.362658	3.77489	0.000538466	0.00440186
cluster1_vs_cluster2	DCXR	0.274565	6.84933	0.00053861	0.00440186
cluster1_vs_cluster2	JAG2	0.314743	4.86299	0.000539714	0.00440811
cluster1_vs_cluster2	LPL	0.554383	5.77327	0.000540984	0.00441052
cluster1_vs_cluster2	QKI	-0.21757	4.80759	0.000540999	0.00441052
cluster1_vs_cluster2	CCDC114	0.528908	3.51923	0.000541808	0.00441282
cluster1_vs_cluster2	TMEM150A	0.255091	5.64911	0.000543495	0.00442235
cluster1_vs_cluster2	PALLD	-0.272947	5.91216	0.000544232	0.00442558
cluster1_vs_cluster2	PTPN22	-0.345855	4.06	0.000544719	0.00442678
cluster1_vs_cluster2	FAM49A	-0.296544	4.22949	0.000548402	0.00445393
cluster1_vs_cluster2	RPS13	-0.21751	9.17486	0.000548848	0.00445461
cluster1_vs_cluster2	EFCC1	0.382016	3.6005	0.000549234	0.00445461
cluster1_vs_cluster2	FCGR3A	-0.352637	7.15378	0.00054997	0.00445461
cluster1_vs_cluster2	XRN1	-0.24915	4.3879	0.000550018	0.00445461
cluster1_vs_cluster2	NSMF	0.271034	5.63011	0.000552095	0.00446267
cluster1_vs_cluster2	CRYL1	-0.252009	5.6622	0.00055222	0.00446267
cluster1_vs_cluster2	MFAP3	-0.240208	4.27501	0.00055548	0.00448622
cluster1_vs_cluster2	ETS1	-0.263824	5.9526	0.000556386	0.00449076
cluster1_vs_cluster2	ZNF514	0.274257	3.98602	0.000562564	0.00453781
cluster1_vs_cluster2	PPP1R3B	0.301418	5.75405	0.000565168	0.00455231
cluster1_vs_cluster2	ING5	0.26656	4.05735	0.000566311	0.00455448
cluster1_vs_cluster2	MACROD1	0.278619	5.22489	0.000571425	0.00458938
cluster1_vs_cluster2	BRPF3	0.210653	5.57307	0.000574878	0.00461142
cluster1_vs_cluster2	CKAP2	-0.263663	4.87041	0.000576334	0.00462026
cluster1_vs_cluster2	STAP1	-0.412071	3.42199	0.000578017	0.0046309
cluster1_vs_cluster2	KCNK17	0.574076	3.49253	0.000580348	0.00464671
cluster1_vs_cluster2	RAC2	-0.275377	6.78787	0.000582841	0.00465808
cluster1_vs_cluster2	CCR5	-0.318883	4.387	0.000583269	0.00465863
cluster1_vs_cluster2	CDK11A	0.354491	3.60427	0.000584641	0.00466673
cluster1_vs_cluster2	PNMA1	-0.220145	5.94282	0.00058549	0.00467065
cluster1_vs_cluster2	CDK6	-0.407662	4.10379	0.000590246	0.00470397
cluster1_vs_cluster2	IPO11	-0.248427	4.1837	0.000592051	0.00471432
cluster1_vs_cluster2	CHCHD2	-0.260594	9.57462	0.000593856	0.0047258
cluster1_vs_cluster2	AOX1	-0.533034	3.87015	0.000597091	0.00474864
cluster1_vs_cluster2	FNDC10	0.389391	5.0476	0.000598458	0.00475661
cluster1_vs_cluster2	MMP15	0.303092	6.51962	0.000599582	0.00476264
cluster1_vs_cluster2	CYTIP	-0.301649	4.90275	0.000602559	0.00477991
cluster1_vs_cluster2	PPIL1	-0.214583	6.43652	0.000602859	0.00477991
cluster1_vs_cluster2	SFTPC	0.929612	10.2276	0.000605301	0.00479344
cluster1_vs_cluster2	PITPNM1	0.227399	5.56278	0.000609404	0.004823
cluster1_vs_cluster2	GRP	0.801505	4.28856	0.00060988	0.00482383
cluster1_vs_cluster2	TCEA3	0.334919	6.27202	0.000610399	0.004825
cluster1_vs_cluster2	NR2F6	0.229222	6.52056	0.000612583	0.00483934
cluster1_vs_cluster2	SEMA4C	0.202866	5.60365	0.000620691	0.00490041
cluster1_vs_cluster2	DENND6B	0.280176	3.99594	0.000621588	0.00490451
cluster1_vs_cluster2	CENPT	0.245374	4.54337	0.000625186	0.00492992
cluster1_vs_cluster2	CTHRC1	-0.384232	7.29953	0.000625587	0.00493009
cluster1_vs_cluster2	ADSSL1	0.39674	4.19542	0.000626496	0.00493129
cluster1_vs_cluster2	MAN1A1	-0.280035	5.88885	0.000629387	0.00495105
cluster1_vs_cluster2	RPL24	-0.250845	9.47368	0.000630849	0.00495742
cluster1_vs_cluster2	C9orf135	0.747579	3.91591	0.0006324	0.00496327
cluster1_vs_cluster2	ADGRD1	0.454497	4.02632	0.000632466	0.00496327
cluster1_vs_cluster2	SNX6	-0.227751	6.37664	0.000633673	0.00496975
cluster1_vs_cluster2	SPARC	-0.301749	9.90745	0.000638877	0.00500454
cluster1_vs_cluster2	PFDN4	-0.241719	5.52623	0.000639466	0.00500614
cluster1_vs_cluster2	ARRDC2	0.230369	5.46916	0.000643501	0.00503327
cluster1_vs_cluster2	ADPRHL1	0.444505	4.12742	0.000644407	0.00503573
cluster1_vs_cluster2	AKT3	-0.324335	4.01488	0.000647805	0.00505622
cluster1_vs_cluster2	DUOXA1	0.482464	4.38551	0.000651788	0.00508121
cluster1_vs_cluster2	ZBTB12	0.282069	4.36236	0.000653031	0.00508786
cluster1_vs_cluster2	SCNN1A	0.361234	7.88754	0.000653677	0.00508985
cluster1_vs_cluster2	RAB40B	0.262062	4.21831	0.000656767	0.00511085
cluster1_vs_cluster2	OVOL2	0.25134	4.60221	0.000661144	0.0051357
cluster1_vs_cluster2	FAM3C	-0.297943	6.39447	0.000662417	0.00514252
cluster1_vs_cluster2	ITGB1	-0.236922	7.93386	0.00066289	0.00514313
cluster1_vs_cluster2	TAF6L	0.226682	4.34731	0.000664781	0.00515165
cluster1_vs_cluster2	CRISP3	-1.09028	3.56065	0.000666132	0.00515643
cluster1_vs_cluster2	MXD1	-0.293009	4.66971	0.00066619	0.00515643
cluster1_vs_cluster2	TLCD2	0.288777	3.99115	0.00066848	0.00517109
cluster1_vs_cluster2	LSS	0.207043	5.20971	0.000673029	0.00519701
cluster1_vs_cluster2	SPHK1	-0.356324	4.37084	0.00067975	0.0052458
cluster1_vs_cluster2	ARHGEF19	0.281232	5.5202	0.000686478	0.00529058
cluster1_vs_cluster2	COQ8A	0.252283	4.89887	0.000686909	0.00529058
cluster1_vs_cluster2	MT-CO1	0.289107	14.4473	0.000687179	0.00529058
cluster1_vs_cluster2	PLPP5	0.265051	5.86832	0.000690419	0.00530371
cluster1_vs_cluster2	SLC25A22	0.207482	5.08957	0.000690513	0.00530371
cluster1_vs_cluster2	GNAI3	-0.223869	4.33674	0.000692305	0.00531121
cluster1_vs_cluster2	DOCK11	-0.294347	4.36023	0.000693267	0.00531546
cluster1_vs_cluster2	MNDA	-0.32755	5.32033	0.000694429	0.00532123
cluster1_vs_cluster2	PRELID3B	-0.217494	7.07299	0.000696892	0.00533696
cluster1_vs_cluster2	MS4A4A	-0.333498	5.35377	0.000698903	0.00534921
cluster1_vs_cluster2	HPS5	-0.200042	4.60031	0.000699929	0.00535393
cluster1_vs_cluster2	IFNGR1	-0.22509	7.47044	0.000701607	0.0053636
cluster1_vs_cluster2	HYI	0.260312	4.45982	0.000702853	0.00536683
cluster1_vs_cluster2	LCP2	-0.270093	4.80615	0.000705987	0.00538507
cluster1_vs_cluster2	FCRL5	-0.438387	3.50401	0.000706069	0.00538507
cluster1_vs_cluster2	SCGB3A2	0.81328	10.3695	0.000708772	0.00540252
cluster1_vs_cluster2	TNFRSF9	-0.400922	3.51463	0.000712405	0.00542704
cluster1_vs_cluster2	ATP2C2	0.376272	4.64353	0.000722629	0.00549849
cluster1_vs_cluster2	TMUB1	0.211503	6.52729	0.000725476	0.0055137
cluster1_vs_cluster2	HKR1	0.226939	4.54902	0.000726955	0.00552172
cluster1_vs_cluster2	P2RY11	0.278131	3.95582	0.000728037	0.00552671
cluster1_vs_cluster2	LAMC3	0.379799	3.94092	0.000729369	0.00553038
cluster1_vs_cluster2	ORC5	-0.203858	4.69344	0.000731901	0.00554569
cluster1_vs_cluster2	SCIMP	-0.318166	3.81047	0.000737435	0.00558179
cluster1_vs_cluster2	CKS1B	-0.2951	5.77991	0.000739145	0.00559148
cluster1_vs_cluster2	SERPINB4	-0.897848	3.42175	0.000741547	0.00560639
cluster1_vs_cluster2	MRPL13	-0.246847	5.3438	0.000742228	0.00560828
cluster1_vs_cluster2	SLC16A1	-0.483996	4.73322	0.00074902	0.00565392
cluster1_vs_cluster2	PMEPA1	-0.323803	6.52328	0.000749444	0.00565392
cluster1_vs_cluster2	PER2	0.234016	4.77539	0.000749571	0.00565392
cluster1_vs_cluster2	PLA2G7	-0.328142	5.18915	0.000750255	0.0056558
cluster1_vs_cluster2	GIPR	0.410176	3.4841	0.000757132	0.00570434
cluster1_vs_cluster2	MRPL15	-0.231156	7.42855	0.000759253	0.00571701
cluster1_vs_cluster2	CTC1	0.212722	4.45222	0.000759889	0.0057185
cluster1_vs_cluster2	CRBN	-0.215907	4.42465	0.000762664	0.00573606
cluster1_vs_cluster2	2021-09-06	-0.214331	5.10236	0.000764174	0.00574095
cluster1_vs_cluster2	SCG3	-0.988249	3.54543	0.000764195	0.00574095
cluster1_vs_cluster2	CDK14	-0.296749	4.21802	0.000773053	0.0058008
cluster1_vs_cluster2	TLE2	0.266078	5.60567	0.00077508	0.00581265
cluster1_vs_cluster2	AHCY	-0.220559	7.45	0.000776764	0.00582088
cluster1_vs_cluster2	LAMA4	-0.296046	4.79412	0.000777071	0.00582088
cluster1_vs_cluster2	C6orf136	0.211793	5.0427	0.000782349	0.00585606
cluster1_vs_cluster2	FGF7	-0.387203	3.75448	0.000782726	0.00585606
cluster1_vs_cluster2	ARSI	-0.36926	3.52944	0.000794163	0.00592166
cluster1_vs_cluster2	PDGFRA	-0.324717	4.52893	0.000796017	0.00592869
cluster1_vs_cluster2	ALDH5A1	0.252096	4.90622	0.000800258	0.00595346
cluster1_vs_cluster2	RAB42	-0.329451	4.35357	0.00080466	0.00598279
cluster1_vs_cluster2	CHRD	0.463973	3.8565	0.000806354	0.00599197
cluster1_vs_cluster2	CXorf21	-0.298507	3.90572	0.000807818	0.00599942
cluster1_vs_cluster2	EPAS1	0.25547	7.62868	0.000809447	0.00600809
cluster1_vs_cluster2	CCNG2	-0.213117	5.18812	0.000810771	0.00601449
cluster1_vs_cluster2	G2E3	-0.303963	3.99483	0.000811686	0.00601785
cluster1_vs_cluster2	DEPDC1B	-0.359776	3.88099	0.000812394	0.00601967
cluster1_vs_cluster2	GPR176	-0.359583	3.97293	0.000813785	0.00602655
cluster1_vs_cluster2	ADAM19	-0.324386	4.47345	0.000815564	0.00603392
cluster1_vs_cluster2	ADCY7	0.303807	4.08351	0.000815708	0.00603392
cluster1_vs_cluster2	LRP5L	0.346711	3.64896	0.0008168	0.00603857
cluster1_vs_cluster2	MED31	-0.253401	4.28544	0.000817553	0.00604071
cluster1_vs_cluster2	PIP5KL1	0.355547	4.15561	0.000820555	0.00605945
cluster1_vs_cluster2	CSF3	0.66139	3.48145	0.000823199	0.00607552
cluster1_vs_cluster2	FBXO27	-0.418766	4.02469	0.000826626	0.00609736
cluster1_vs_cluster2	ROBO1	-0.320206	4.25576	0.000827568	0.00609755
cluster1_vs_cluster2	ISCA2	-0.20012	5.09817	0.000832801	0.00612902
cluster1_vs_cluster2	JUND	0.242601	8.07314	0.000837619	0.00616099
cluster1_vs_cluster2	DDR1	0.214478	7.04752	0.000844054	0.00619782
cluster1_vs_cluster2	FSTL1	-0.289006	6.69112	0.000849813	0.00623659
cluster1_vs_cluster2	TMEM88	0.348469	3.96941	0.000851597	0.00624543
cluster1_vs_cluster2	MXRA5	-0.395432	5.84036	0.000851976	0.00624543
cluster1_vs_cluster2	PCSK2	1.34625	5.7631	0.000852545	0.00624608
cluster1_vs_cluster2	FHL2	-0.348591	5.42536	0.000856451	0.00626168
cluster1_vs_cluster2	TAGAP	-0.285042	4.2819	0.000856598	0.00626168
cluster1_vs_cluster2	KANK3	0.381497	3.53692	0.000858374	0.00626502
cluster1_vs_cluster2	CPNE5	-0.341381	3.97714	0.00086608	0.0063168
cluster1_vs_cluster2	PLD6	0.276572	3.9987	0.000868166	0.00632493
cluster1_vs_cluster2	SLC16A6	-0.447829	3.45633	0.000875315	0.00637194
cluster1_vs_cluster2	MT-ND4	0.303196	14.2481	0.000875597	0.00637194
cluster1_vs_cluster2	ALDH3A2	0.332173	6.8363	0.000876879	0.0063777
cluster1_vs_cluster2	DNASE1	0.315821	3.69475	0.000883773	0.00641709
cluster1_vs_cluster2	ACTL6A	-0.201953	6.06394	0.000885648	0.00642185
cluster1_vs_cluster2	RNF166	0.200508	4.66657	0.000885791	0.00642185
cluster1_vs_cluster2	CD8B	-0.399597	3.90003	0.000885909	0.00642185
cluster1_vs_cluster2	SCG2	-0.893878	5.35514	0.000887381	0.00642894
cluster1_vs_cluster2	PCP2	0.453442	3.46509	0.000890193	0.0064411
cluster1_vs_cluster2	TMSB10	-0.254712	13.3939	0.000891046	0.0064411
cluster1_vs_cluster2	CDKN2AIPNL	-0.20351	5.68562	0.000891532	0.0064411
cluster1_vs_cluster2	TNFRSF25	0.325825	4.39133	0.000898729	0.0064859
cluster1_vs_cluster2	MMD	-0.282226	5.40746	0.000908639	0.00654922
cluster1_vs_cluster2	SLC16A11	0.458932	3.51862	0.000909105	0.00654922
cluster1_vs_cluster2	SFSWAP	0.209957	4.46594	0.000911568	0.00656036
cluster1_vs_cluster2	RDH13	0.315157	3.75592	0.000913793	0.00656912
cluster1_vs_cluster2	FCER1G	-0.29627	7.72421	0.000915415	0.00657542
cluster1_vs_cluster2	EDIL3	-0.420549	5.43708	0.00091568	0.00657542
cluster1_vs_cluster2	SMPDL3B	0.347519	6.70602	0.000918017	0.00658589
cluster1_vs_cluster2	GPS2	0.353547	3.5505	0.000918461	0.00658589
cluster1_vs_cluster2	RNGTT	-0.217779	4.39409	0.000918656	0.00658589
cluster1_vs_cluster2	SFTPB	0.605321	12.9931	0.000921614	0.00660102
cluster1_vs_cluster2	TFCP2L1	0.430394	5.16928	0.00092178	0.00660102
cluster1_vs_cluster2	VNN1	-0.585444	4.05899	0.000929235	0.00664709
cluster1_vs_cluster2	ZNF148	-0.200211	4.59783	0.000932469	0.00665925
cluster1_vs_cluster2	HDAC11	0.206627	4.56994	0.000934164	0.0066677
cluster1_vs_cluster2	LAX1	-0.390927	3.83708	0.000934843	0.00666889
cluster1_vs_cluster2	HAUS5	0.259966	4.51323	0.00093713	0.00667641
cluster1_vs_cluster2	SLC30A1	-0.214236	5.54598	0.000937436	0.00667641
cluster1_vs_cluster2	VGLL3	-0.44252	3.88249	0.00094557	0.00672331
cluster1_vs_cluster2	SLC25A25	0.236185	4.60663	0.000946124	0.00672357
cluster1_vs_cluster2	WDR24	0.208086	4.49305	0.000949811	0.0067461
cluster1_vs_cluster2	LGALS1	-0.345257	9.71053	0.000954876	0.00677467
cluster1_vs_cluster2	SFTA3	0.433022	6.96258	0.000956461	0.00678223
cluster1_vs_cluster2	FHOD1	0.23913	5.62476	0.00096238	0.00681306
cluster1_vs_cluster2	PLEKHO1	-0.236248	5.12636	0.000965784	0.00683216
cluster1_vs_cluster2	DAW1	-0.555554	3.42238	0.000966126	0.00683216
cluster1_vs_cluster2	SUCNR1	-0.546643	3.9565	0.000969821	0.00684712
cluster1_vs_cluster2	FCHSD1	0.236784	4.21234	0.000973365	0.00686842
cluster1_vs_cluster2	PRAP1	-0.889545	3.74055	0.000974882	0.00687296
cluster1_vs_cluster2	FRS3	0.270898	4.09259	0.000975064	0.00687296
cluster1_vs_cluster2	ZBTB18	0.286694	5.7742	0.000976602	0.00688008
cluster1_vs_cluster2	DHRS7	-0.221157	6.64436	0.000977136	0.00688011
cluster1_vs_cluster2	PNKD	0.234055	6.73694	0.000979323	0.00689179
cluster1_vs_cluster2	WSB1	0.323476	7.0163	0.000983887	0.00691348
cluster1_vs_cluster2	CREM	-0.229364	4.42025	0.000984591	0.00691348
cluster1_vs_cluster2	P4HA1	-0.236698	7.18365	0.000984835	0.00691348
cluster1_vs_cluster2	PFAS	0.210008	4.456	0.000988305	0.00692878
cluster1_vs_cluster2	GPRC5C	0.357356	5.71869	0.000989259	0.00693174
cluster1_vs_cluster2	ASPSCR1	0.273528	4.35239	0.000994384	0.00696016
cluster1_vs_cluster2	SNX7	-0.217677	5.42365	0.000996535	0.00697146
cluster1_vs_cluster2	RAD9A	0.224858	4.56763	0.00100645	0.00702952
cluster1_vs_cluster2	CDKN3	-0.365872	4.7204	0.00100998	0.00704655
cluster1_vs_cluster2	RPL18A	-0.261406	8.46841	0.00101336	0.00706263
cluster1_vs_cluster2	P2RY13	-0.3284	4.01819	0.00101826	0.00709292
cluster1_vs_cluster2	RPS21	-0.288419	10.5025	0.00101913	0.007093
cluster1_vs_cluster2	PEBP4	0.68382	6.21514	0.00101936	0.007093
cluster1_vs_cluster2	UNKL	0.281724	3.87552	0.0010218	0.00710619
cluster1_vs_cluster2	C1orf56	0.259023	4.64754	0.00102336	0.00711326
cluster1_vs_cluster2	CD40	-0.281229	5.8604	0.0010248	0.00711568
cluster1_vs_cluster2	MYH14	0.278072	6.43519	0.00102545	0.00711638
cluster1_vs_cluster2	NXT1	-0.238093	6.14977	0.00102763	0.0071277
cluster1_vs_cluster2	RAB11FIP3	0.204432	5.06251	0.00104041	0.00720864
cluster1_vs_cluster2	TBX1	0.467578	3.78485	0.00104127	0.0072108
cluster1_vs_cluster2	FSCN1	-0.392256	6.98725	0.00104307	0.0072194
cluster1_vs_cluster2	EPS8L1	0.332759	5.1304	0.00104455	0.00722581
cluster1_vs_cluster2	TGFB2	-0.418206	4.13688	0.00104878	0.00725126
cluster1_vs_cluster2	GSDME	-0.367917	3.72865	0.00105257	0.00727327
cluster1_vs_cluster2	FAS	-0.292396	5.02805	0.00105468	0.0072804
cluster1_vs_cluster2	CAPN6	0.86646	4.19608	0.00105757	0.00728669
cluster1_vs_cluster2	CCDC88A	-0.289125	4.0405	0.00105763	0.00728669
cluster1_vs_cluster2	NCKAP5L	0.212693	4.4183	0.00105852	0.00728669
cluster1_vs_cluster2	PAN2	0.223819	4.64079	0.00105895	0.00728669
cluster1_vs_cluster2	FXYD3	-0.463394	7.17244	0.00106315	0.00731178
cluster1_vs_cluster2	ITGA6	-0.395076	5.83095	0.00106435	0.00731612
cluster1_vs_cluster2	KIF11	-0.300981	4.78657	0.00106745	0.00733355
cluster1_vs_cluster2	TMEM51	-0.207933	5.72826	0.00106803	0.00733366
cluster1_vs_cluster2	CACNA2D2	0.571134	5.41803	0.00106901	0.00733652
cluster1_vs_cluster2	FBF1	0.403638	3.38616	0.00107186	0.00735226
cluster1_vs_cluster2	NDUFA10	0.216507	5.29314	0.00107578	0.00737134
cluster1_vs_cluster2	RAB3IP	-0.375125	4.25304	0.00107982	0.00739193
cluster1_vs_cluster2	OBSCN	0.39833	3.38135	0.00108049	0.00739193
cluster1_vs_cluster2	CRIPT	-0.203311	5.27015	0.00108978	0.00744771
cluster1_vs_cluster2	AIM2	-0.506939	4.74923	0.00110351	0.00752569
cluster1_vs_cluster2	INHBB	0.444135	5.40048	0.0011075	0.007549
cluster1_vs_cluster2	CCL21	-0.426566	7.61771	0.00110905	0.00755557
cluster1_vs_cluster2	RAB31	-0.24535	6.65616	0.00111413	0.00758622
cluster1_vs_cluster2	FHOD3	-0.480775	3.45411	0.001116	0.00759501
cluster1_vs_cluster2	CD200	-0.266818	4.2243	0.00112697	0.00765364
cluster1_vs_cluster2	NXPE3	-0.285071	3.85352	0.00113243	0.00768672
cluster1_vs_cluster2	PIP	0.752523	4.42565	0.00113592	0.00770638
cluster1_vs_cluster2	PARPBP	-0.348415	3.62179	0.00113902	0.00771926
cluster1_vs_cluster2	GPC6	-0.444404	4.25361	0.00113917	0.00771926
cluster1_vs_cluster2	ZBTB6	-0.222536	4.30861	0.0011396	0.00771926
cluster1_vs_cluster2	UBE2C	-0.416653	6.96304	0.0011417	0.0077295
cluster1_vs_cluster2	TLR8	-0.364162	3.73868	0.00114358	0.00773672
cluster1_vs_cluster2	THBS2	-0.399992	7.04746	0.00114436	0.00773672
cluster1_vs_cluster2	ATP2B1	-0.272896	4.7556	0.00114455	0.00773672
cluster1_vs_cluster2	STMN3	-0.384574	5.90336	0.00114628	0.00774439
cluster1_vs_cluster2	PLEKHA2	-0.214054	4.90048	0.00115246	0.00777804
cluster1_vs_cluster2	LGR6	0.510305	3.58149	0.00115668	0.00780252
cluster1_vs_cluster2	LMO7	0.259032	6.06767	0.001167	0.00786427
cluster1_vs_cluster2	ARHGAP45	0.218902	5.58522	0.00116705	0.00786427
cluster1_vs_cluster2	ZNF213	0.216529	4.36703	0.00116793	0.00786619
cluster1_vs_cluster2	SAMHD1	-0.231775	6.62374	0.00116917	0.00787044
cluster1_vs_cluster2	HHIP	0.643515	3.59944	0.00117089	0.00787796
cluster1_vs_cluster2	FOS	0.393553	8.54645	0.00117357	0.00789189
cluster1_vs_cluster2	LCP1	-0.286998	7.31769	0.00118206	0.00794028
cluster1_vs_cluster2	HGH1	0.209957	5.77746	0.00118298	0.00794028
cluster1_vs_cluster2	AMIGO2	-0.369341	6.23947	0.00118538	0.00794668
cluster1_vs_cluster2	UBA6	-0.21395	4.58207	0.00119695	0.00800639
cluster1_vs_cluster2	SLC7A7	-0.255982	5.02426	0.00120129	0.00802856
cluster1_vs_cluster2	NFE2L3	-0.305069	5.58692	0.00120818	0.00806633
cluster1_vs_cluster2	LIF	0.418377	5.47154	0.00121232	0.00808981
cluster1_vs_cluster2	SLC25A15	-0.283757	4.32614	0.00121401	0.00809694
cluster1_vs_cluster2	CXCL9	-0.494833	7.20999	0.00121606	0.00810518
cluster1_vs_cluster2	LTA4H	0.215229	6.9138	0.00121649	0.00810518
cluster1_vs_cluster2	TRIL	-0.443527	3.98587	0.00121784	0.00811003
cluster1_vs_cluster2	ACSS1	0.296261	4.83334	0.00122299	0.008136
cluster1_vs_cluster2	UNC93B1	0.219969	6.51831	0.00123714	0.00822594
cluster1_vs_cluster2	CCL5	-0.381259	7.15846	0.00124678	0.00828153
cluster1_vs_cluster2	SEMA3G	0.340346	3.72497	0.00124819	0.00828665
cluster1_vs_cluster2	YAE1	-0.212338	4.58559	0.00125138	0.00830245
cluster1_vs_cluster2	DUSP13	-0.671498	3.4397	0.00125184	0.00830245
cluster1_vs_cluster2	SKIL	-0.207122	5.58627	0.00125379	0.00831118
cluster1_vs_cluster2	TPT1	-0.2473	10.6677	0.00126616	0.00838889
cluster1_vs_cluster2	CRISPLD2	-0.269987	5.05071	0.00126732	0.00839049
cluster1_vs_cluster2	CCDC88C	0.229086	4.60672	0.00126769	0.00839049
cluster1_vs_cluster2	ZBED6	-0.408421	3.68983	0.00127361	0.00842316
cluster1_vs_cluster2	NDUFA4	-0.21643	7.46868	0.00127392	0.00842316
cluster1_vs_cluster2	RPL32	-0.22066	9.3762	0.00127616	0.00843368
cluster1_vs_cluster2	SLC2A5	-0.357451	3.61862	0.00127786	0.0084406
cluster1_vs_cluster2	ARL14	-0.886203	4.00691	0.00129463	0.00853836
cluster1_vs_cluster2	GLB1L2	0.318729	4.81519	0.00130751	0.00860949
cluster1_vs_cluster2	KCTD12	-0.261431	6.27071	0.00130841	0.00860949
cluster1_vs_cluster2	EPHA3	-0.501399	3.47592	0.001309	0.00860949
cluster1_vs_cluster2	MB21D2	-0.323898	3.86813	0.00131435	0.00862474
cluster1_vs_cluster2	FMO3	-0.354368	4.19426	0.0013181	0.00863633
cluster1_vs_cluster2	TCF21	0.44879	3.57143	0.00133954	0.00875038
cluster1_vs_cluster2	MVD	0.213442	5.2142	0.00134497	0.0087768
cluster1_vs_cluster2	MRPL54	-0.238751	6.68734	0.00134541	0.0087768
cluster1_vs_cluster2	ARSB	-0.230837	4.20681	0.00134714	0.00878238
cluster1_vs_cluster2	DENND3	0.25804	4.18566	0.00134988	0.00879495
cluster1_vs_cluster2	PDE9A	0.264977	4.32582	0.00135042	0.00879495
cluster1_vs_cluster2	LCK	-0.304125	4.60059	0.00135217	0.00880195
cluster1_vs_cluster2	ATP5MF	-0.241792	7.43251	0.00136683	0.00888573
cluster1_vs_cluster2	ARHGEF26	0.327945	4.13488	0.00136996	0.0088955
cluster1_vs_cluster2	WNT2	-0.352192	4.17621	0.00137375	0.00891125
cluster1_vs_cluster2	ANKRD29	0.440952	4.06872	0.00137728	0.00892966
cluster1_vs_cluster2	SEC23A	-0.235779	5.21955	0.00138091	0.00894557
cluster1_vs_cluster2	SLC38A6	-0.246707	4.03732	0.0013811	0.00894557
cluster1_vs_cluster2	C12orf29	-0.247925	4.01013	0.00138224	0.00894846
cluster1_vs_cluster2	IFI35	-0.251449	6.59298	0.00138526	0.00896359
cluster1_vs_cluster2	SGTB	-0.278057	3.84288	0.00140307	0.00906823
cluster1_vs_cluster2	PLA2G2D	-0.494091	4.45176	0.00142526	0.00919042
cluster1_vs_cluster2	PLEKHA7	0.21783	4.45815	0.00143038	0.0092171
cluster1_vs_cluster2	SPATS2L	-0.218411	5.80207	0.00143576	0.00924439
cluster1_vs_cluster2	MFSD3	0.27631	5.64039	0.00144051	0.00926583
cluster1_vs_cluster2	ERO1B	0.423549	4.75156	0.0014424	0.0092734
cluster1_vs_cluster2	SLC39A4	0.299459	5.5855	0.00145198	0.00932119
cluster1_vs_cluster2	MRPS12	-0.237028	6.05617	0.00146106	0.00936099
cluster1_vs_cluster2	ADRB1	0.476182	3.53413	0.00146671	0.00938798
cluster1_vs_cluster2	DNAJA4	0.282663	4.75538	0.00147331	0.00941737
cluster1_vs_cluster2	MAP3K10	0.234735	4.18321	0.00147967	0.00945229
cluster1_vs_cluster2	ALDH6A1	0.251624	4.91888	0.00149023	0.00951044
cluster1_vs_cluster2	TMEM86A	-0.259837	4.06246	0.00149206	0.00951745
cluster1_vs_cluster2	ATP13A3	-0.230316	5.46721	0.00149987	0.0095603
cluster1_vs_cluster2	UNC13B	0.292501	6.26564	0.00150607	0.00959271
cluster1_vs_cluster2	RECQL4	0.309518	4.85742	0.00152845	0.00972099
cluster1_vs_cluster2	LAT2	-0.251067	4.52322	0.0015308	0.00972288
cluster1_vs_cluster2	DAGLA	0.272888	3.85708	0.00153096	0.00972288
cluster1_vs_cluster2	TENT5C	-0.284999	5.56887	0.00153154	0.00972288
cluster1_vs_cluster2	ANKDD1B	0.418194	3.39041	0.00153219	0.00972288
cluster1_vs_cluster2	SLAMF8	-0.291368	5.44566	0.00153248	0.00972288
cluster1_vs_cluster2	EPHA10	0.327755	3.6572	0.001538	0.00974841
cluster1_vs_cluster2	INF2	0.222828	5.81469	0.00153902	0.0097501
cluster1_vs_cluster2	IGSF8	0.228851	6.61388	0.0015459	0.0097842
cluster1_vs_cluster2	MEOX2	-0.395918	3.8633	0.00155668	0.00984763
cluster1_vs_cluster2	FCGR2A	-0.273309	5.73752	0.00156005	0.00986415
cluster1_vs_cluster2	TUBB6	-0.277189	5.68242	0.00156231	0.00987367
cluster1_vs_cluster2	RPS8	-0.226849	10.4532	0.0015637	0.00987762
cluster1_vs_cluster2	LTBP4	0.278028	5.65756	0.00156622	0.00988873
cluster1_vs_cluster2	MMP17	0.415586	3.89402	0.00157531	0.00993651
cluster1_vs_cluster2	IL1B	-0.372896	4.07861	0.00157959	0.00995384
cluster1_vs_cluster2	RECQL	-0.220836	4.95965	0.00158257	0.0099635
cluster1_vs_cluster2	LPIN2	0.280179	6.36469	0.00158322	0.0099635
cluster1_vs_cluster2	CDK18	0.224523	4.70352	0.00158341	0.0099635
cluster1_vs_cluster2	HILPDA	-0.382549	5.90015	0.00158768	0.00997466
cluster1_vs_cluster2	DPH1	0.232943	4.15627	0.00158825	0.00997466
cluster1_vs_cluster2	PUS1	0.208733	4.48296	0.00159329	0.0100015
cluster1_vs_cluster2	IKZF1	-0.292271	4.02111	0.00159561	0.0100112
cluster1_vs_cluster2	SLC35G2	-0.366981	3.74344	0.00159778	0.0100152
cluster1_vs_cluster2	SLC41A1	0.221076	5.20664	0.00160475	0.010054
cluster1_vs_cluster2	ACE	0.271128	4.59551	0.00160676	0.0100617
cluster1_vs_cluster2	EDNRB	0.365419	4.22208	0.0016135	0.0100943
cluster1_vs_cluster2	CLU	0.458206	7.9196	0.00161655	0.0101085
cluster1_vs_cluster2	CENPN	-0.262479	4.18741	0.0016277	0.0101636
cluster1_vs_cluster2	STK38L	-0.231731	4.91689	0.00164093	0.0102364
cluster1_vs_cluster2	EFNA1	0.28013	8.28247	0.0016692	0.0103878
cluster1_vs_cluster2	ALKAL1	0.48385	3.5505	0.00167028	0.0103883
cluster1_vs_cluster2	ADAMTS9	-0.365917	3.64046	0.00167087	0.0103883
cluster1_vs_cluster2	ACOT7	-0.234801	5.15876	0.00167399	0.0104027
cluster1_vs_cluster2	GNG4	-0.688416	3.93595	0.00168284	0.0104477
cluster1_vs_cluster2	NEDD4L	0.274319	5.06491	0.00168537	0.0104585
cluster1_vs_cluster2	LTB4R	0.312313	3.98784	0.00168976	0.0104807
cluster1_vs_cluster2	LPAR6	-0.245733	4.50009	0.00169803	0.0105164
cluster1_vs_cluster2	TTK	-0.338737	3.97748	0.00169873	0.0105164
cluster1_vs_cluster2	TMEM117	-0.328438	3.56562	0.00169875	0.0105164
cluster1_vs_cluster2	GEM	0.390113	6.37667	0.00170638	0.0105424
cluster1_vs_cluster2	RASGRF1	0.544366	3.77632	0.0017074	0.0105424
cluster1_vs_cluster2	PDE1A	-0.366919	3.42065	0.00171672	0.0105774
cluster1_vs_cluster2	MESP1	0.384753	3.8185	0.00171836	0.0105825
cluster1_vs_cluster2	KIF18A	-0.305889	3.68716	0.00171933	0.0105834
cluster1_vs_cluster2	TMEM171	-0.453824	3.43977	0.00172157	0.0105872
cluster1_vs_cluster2	LPP	-0.254123	4.93623	0.00172596	0.0106092
cluster1_vs_cluster2	NGEF	-0.413733	3.96876	0.0017305	0.0106321
cluster1_vs_cluster2	RPS16	-0.255086	10.2284	0.00174069	0.0106896
cluster1_vs_cluster2	MZB1	-0.428764	6.33467	0.00175043	0.0107393
cluster1_vs_cluster2	SGCB	-0.205926	4.89302	0.00175697	0.0107693
cluster1_vs_cluster2	ATF5	-0.230066	6.10322	0.00176265	0.0107984
cluster1_vs_cluster2	BATF2	-0.298279	4.81493	0.00176716	0.0108116
cluster1_vs_cluster2	ARL2BP	-0.205576	4.33493	0.0017672	0.0108116
cluster1_vs_cluster2	NBPF15	0.25493	3.98641	0.00177398	0.0108481
cluster1_vs_cluster2	ZBTB40	0.201389	4.36984	0.00177591	0.0108547
cluster1_vs_cluster2	BAHCC1	0.258059	4.03287	0.00178651	0.0109042
cluster1_vs_cluster2	ISYNA1	0.281906	5.91857	0.00179087	0.0109257
cluster1_vs_cluster2	ENO3	0.549502	4.29156	0.0017919	0.0109268
cluster1_vs_cluster2	EMP2	0.257902	6.7735	0.00179556	0.0109339
cluster1_vs_cluster2	RGS12	0.249822	3.99076	0.0017956	0.0109339
cluster1_vs_cluster2	DCBLD1	-0.277464	4.62842	0.00179796	0.0109339
cluster1_vs_cluster2	CTSD	0.234184	10.8408	0.0017985	0.0109339
cluster1_vs_cluster2	EFCAB2	0.295287	3.76429	0.00179895	0.0109339
cluster1_vs_cluster2	ITGA5	-0.317543	5.92729	0.00180377	0.0109414
cluster1_vs_cluster2	TGFB3	-0.254209	4.59623	0.00180508	0.0109414
cluster1_vs_cluster2	DDR2	-0.297827	4.09926	0.00181063	0.0109674
cluster1_vs_cluster2	PTAFR	-0.288513	5.13225	0.00181227	0.0109688
cluster1_vs_cluster2	ENTPD8	0.497571	3.76978	0.00181511	0.0109751
cluster1_vs_cluster2	CPNE7	0.42682	4.12298	0.00181584	0.0109751
cluster1_vs_cluster2	COL5A2	-0.35034	6.85117	0.00182282	0.0110001
cluster1_vs_cluster2	GPR180	-0.24428	4.01911	0.00182283	0.0110001
cluster1_vs_cluster2	NAA80	0.220116	4.2831	0.00182303	0.0110001
cluster1_vs_cluster2	WIPF1	-0.221943	5.16939	0.00182981	0.0110308
cluster1_vs_cluster2	ARL11	-0.315556	3.59401	0.00183275	0.0110403
cluster1_vs_cluster2	CSF2RB	-0.275281	4.68164	0.00183341	0.0110403
cluster1_vs_cluster2	GSE1	0.202541	5.6714	0.00183725	0.0110574
cluster1_vs_cluster2	BNIPL	0.471426	4.57736	0.00184067	0.0110635
cluster1_vs_cluster2	SLX4	0.289363	3.74636	0.00185118	0.0111103
cluster1_vs_cluster2	TMEM100	0.508919	4.1463	0.00185549	0.0111246
cluster1_vs_cluster2	RPL21	-0.234431	8.334	0.001874	0.011207
cluster1_vs_cluster2	SYBU	0.49183	4.55388	0.00187645	0.0112165
cluster1_vs_cluster2	HGSNAT	0.230356	6.07929	0.00189473	0.0113102
cluster1_vs_cluster2	IFIH1	-0.24101	5.26862	0.00189805	0.0113248
cluster1_vs_cluster2	GPNMB	-0.329235	7.55805	0.00191155	0.0113897
cluster1_vs_cluster2	PIM2	-0.284718	6.71519	0.00191671	0.01141
cluster1_vs_cluster2	BID	-0.218119	5.07907	0.00193044	0.0114758
cluster1_vs_cluster2	CDK4	-0.244805	6.77058	0.00193545	0.0114953
cluster1_vs_cluster2	CIP2A	-0.314416	3.89302	0.00194834	0.0115666
cluster1_vs_cluster2	CMKLR1	-0.297927	4.37137	0.0019537	0.0115846
cluster1_vs_cluster2	CDH15	0.455613	3.44626	0.00196181	0.0116253
cluster1_vs_cluster2	NUDT4	-0.219703	4.24482	0.001967	0.0116508
cluster1_vs_cluster2	PLD3	0.254154	8.42289	0.00196966	0.0116612
cluster1_vs_cluster2	PNMA5	1.14305	3.45283	0.00197235	0.0116718
cluster1_vs_cluster2	SLC2A1	-0.390247	7.19277	0.00197679	0.0116928
cluster1_vs_cluster2	ABHD14A	0.241773	4.93813	0.00199002	0.0117604
cluster1_vs_cluster2	POLB	-0.248961	5.08417	0.00199496	0.0117842
cluster1_vs_cluster2	SIRPA	-0.245296	5.59434	0.00202347	0.0119151
cluster1_vs_cluster2	FAM173A	0.229318	4.86848	0.00202738	0.0119227
cluster1_vs_cluster2	HOXD8	-0.511083	3.38557	0.00203102	0.0119301
cluster1_vs_cluster2	TMEM8B	0.215167	4.23295	0.00203157	0.0119301
cluster1_vs_cluster2	RPH3AL	0.279442	4.60879	0.00204918	0.0120281
cluster1_vs_cluster2	CMPK2	-0.267574	4.46042	0.00205365	0.0120434
cluster1_vs_cluster2	RCHY1	-0.215192	4.26606	0.00206173	0.0120745
cluster1_vs_cluster2	DOT1L	0.231258	4.11001	0.00206565	0.012092
cluster1_vs_cluster2	CRADD	-0.305938	3.83073	0.0020731	0.0121252
cluster1_vs_cluster2	CTSB	-0.211669	9.52837	0.00207318	0.0121252
cluster1_vs_cluster2	CDCA4	-0.242273	5.21691	0.00210446	0.0122806
cluster1_vs_cluster2	SNAI2	-0.382964	4.69347	0.0021123	0.0123153
cluster1_vs_cluster2	SPIB	-0.461156	3.51426	0.00211343	0.0123164
cluster1_vs_cluster2	TNFAIP8L2	-0.266484	4.79174	0.00212047	0.0123464
cluster1_vs_cluster2	RAPGEF3	0.338557	3.49848	0.00212813	0.0123799
cluster1_vs_cluster2	XXYLT1	-0.235501	4.25332	0.00213162	0.0123946
cluster1_vs_cluster2	CENPL	-0.268453	3.7976	0.00214004	0.0124371
cluster1_vs_cluster2	IL1R2	-0.493552	3.79614	0.00214201	0.0124384
cluster1_vs_cluster2	WFDC3	-0.485843	4.62955	0.00215907	0.0125207
cluster1_vs_cluster2	ENKD1	0.239496	4.70478	0.00216258	0.0125355
cluster1_vs_cluster2	TPM1	-0.235663	5.76206	0.00217448	0.0125932
cluster1_vs_cluster2	CLEC16A	0.200714	4.33854	0.00217593	0.012596
cluster1_vs_cluster2	CLDN1	-0.406743	6.66008	0.00217736	0.0125987
cluster1_vs_cluster2	RPS11	-0.209487	11.531	0.00218492	0.0126368
cluster1_vs_cluster2	CCDC34	-0.276523	4.31706	0.00219048	0.0126577
cluster1_vs_cluster2	OAF	-0.254762	4.79864	0.00219756	0.012693
cluster1_vs_cluster2	ZFP41	0.294966	3.68776	0.00221252	0.0127737
cluster1_vs_cluster2	B3GNT5	-0.277205	4.58634	0.00221469	0.0127806
cluster1_vs_cluster2	CD300E	-0.412235	3.4814	0.00221879	0.0127873
cluster1_vs_cluster2	SLC16A5	0.288518	5.3888	0.00223326	0.012865
cluster1_vs_cluster2	PGBD2	0.247117	3.97989	0.00224229	0.0129039
cluster1_vs_cluster2	PRNP	-0.200728	7.07756	0.00224299	0.0129039
cluster1_vs_cluster2	LMTK2	0.221253	5.01298	0.00224728	0.0129171
cluster1_vs_cluster2	GFPT2	-0.335515	4.35018	0.0022649	0.0130069
cluster1_vs_cluster2	C1QTNF1	-0.280677	4.59486	0.00229972	0.0131953
cluster1_vs_cluster2	HTR1D	-0.500533	3.50252	0.00230377	0.0132127
cluster1_vs_cluster2	ZNF219	0.251212	4.39889	0.00230999	0.0132341
cluster1_vs_cluster2	TPPP	0.374672	4.26756	0.0023106	0.0132341
cluster1_vs_cluster2	TFRC	-0.295791	6.33991	0.00231731	0.0132553
cluster1_vs_cluster2	SEMA3C	-0.317638	5.49482	0.00231917	0.0132601
cluster1_vs_cluster2	CAPN9	0.546036	4.38659	0.0023283	0.0133006
cluster1_vs_cluster2	XRCC4	-0.216991	4.37468	0.00233142	0.0133067
cluster1_vs_cluster2	ADRA2A	0.539393	4.56504	0.00233715	0.0133219
cluster1_vs_cluster2	SLC25A10	0.250966	5.04679	0.00233816	0.0133219
cluster1_vs_cluster2	DAPK2	0.327743	3.63475	0.00237132	0.013499
cluster1_vs_cluster2	IL6R	0.251549	5.33733	0.00239449	0.0136
cluster1_vs_cluster2	RARRES1	-0.447243	6.22426	0.00239532	0.0136
cluster1_vs_cluster2	FADS3	0.231796	4.38	0.00243632	0.0138147
cluster1_vs_cluster2	MUC6	1.21634	5.02576	0.00244128	0.0138368
cluster1_vs_cluster2	GBP4	-0.314943	5.46945	0.00245163	0.0138653
cluster1_vs_cluster2	ZNF862	0.282922	3.76248	0.00245957	0.0138981
cluster1_vs_cluster2	BBS12	-0.298149	3.62749	0.00246766	0.0139377
cluster1_vs_cluster2	POU5F1	0.502927	3.56047	0.00247229	0.0139578
cluster1_vs_cluster2	FAAP24	-0.266371	3.90725	0.00248904	0.0140342
cluster1_vs_cluster2	BTK	-0.255619	4.16603	0.00249634	0.0140692
cluster1_vs_cluster2	UBE2V1	-0.264858	3.84792	0.00250323	0.0141019
cluster1_vs_cluster2	DCLRE1A	-0.207677	4.36633	0.00250457	0.0141034
cluster1_vs_cluster2	RPS6KA2	0.245375	5.96474	0.00251195	0.0141327
cluster1_vs_cluster2	PHYKPL	0.207559	4.49723	0.0025139	0.0141376
cluster1_vs_cluster2	NTHL1	0.222471	5.43742	0.00254505	0.0142957
cluster1_vs_cluster2	CISH	0.27815	5.44443	0.00254555	0.0142957
cluster1_vs_cluster2	IGFBP1	-1.02903	4.11093	0.00254641	0.0142957
cluster1_vs_cluster2	SRPK3	0.410027	3.55247	0.00255423	0.0143334
cluster1_vs_cluster2	CR2	-0.488857	4.03673	0.00256252	0.014372
cluster1_vs_cluster2	CST1	-0.677106	6.6232	0.00256332	0.014372
cluster1_vs_cluster2	SLC52A2	0.200877	6.84114	0.00256464	0.0143732
cluster1_vs_cluster2	SPTBN2	0.251054	4.90292	0.0025684	0.0143806
cluster1_vs_cluster2	SLC25A45	0.296203	3.66465	0.00257037	0.0143806
cluster1_vs_cluster2	SLC39A14	-0.251747	5.1489	0.00257138	0.0143806
cluster1_vs_cluster2	LNPEP	-0.218009	4.38721	0.00258341	0.0144412
cluster1_vs_cluster2	COX7B	-0.2164	6.68034	0.00258619	0.0144505
cluster1_vs_cluster2	STEAP2	-0.350453	4.57228	0.00259018	0.0144658
cluster1_vs_cluster2	PITPNM2	0.233218	4.07155	0.00259439	0.0144777
cluster1_vs_cluster2	PCNA	-0.211599	7.87329	0.00259952	0.0145001
cluster1_vs_cluster2	MSANTD2	0.243035	4.06423	0.00260332	0.0145151
cluster1_vs_cluster2	KIF20B	-0.257547	3.913	0.00262349	0.0146013
cluster1_vs_cluster2	C1QBP	-0.206425	6.93656	0.0026244	0.0146013
cluster1_vs_cluster2	MAN2A1	-0.217496	4.84057	0.00262987	0.0146144
cluster1_vs_cluster2	ABAT	0.331519	3.8402	0.00263012	0.0146144
cluster1_vs_cluster2	MYO10	0.217784	5.19412	0.00263284	0.0146147
cluster1_vs_cluster2	NXT2	-0.223187	5.21012	0.00263364	0.0146147
cluster1_vs_cluster2	UACA	-0.228498	4.33966	0.00263466	0.0146147
cluster1_vs_cluster2	SLC40A1	-0.304318	7.4729	0.00263986	0.014631
cluster1_vs_cluster2	DBF4	-0.237069	4.22057	0.00265247	0.0146947
cluster1_vs_cluster2	BST1	-0.321093	3.92777	0.00266323	0.014748
cluster1_vs_cluster2	CCL4	-0.317234	4.85677	0.002667	0.0147626
cluster1_vs_cluster2	ITPR3	0.25245	6.61904	0.0026802	0.0148231
cluster1_vs_cluster2	MT1E	-0.393091	7.13314	0.00269053	0.0148613
cluster1_vs_cluster2	AGRN	0.23978	7.35241	0.00269327	0.0148701
cluster1_vs_cluster2	ATP12A	0.7799	3.5126	0.00270934	0.0149398
cluster1_vs_cluster2	GIMAP6	-0.247434	4.8072	0.00272272	0.0150072
cluster1_vs_cluster2	NUAK1	-0.269984	4.41505	0.00272885	0.0150283
cluster1_vs_cluster2	HAPLN3	-0.267029	4.75285	0.00273797	0.0150722
cluster1_vs_cluster2	FBP1	0.273595	7.8682	0.00274677	0.0151078
cluster1_vs_cluster2	CMSS1	-0.203185	4.54924	0.00275021	0.0151204
cluster1_vs_cluster2	CENPQ	-0.212934	4.47245	0.00276241	0.0151746
cluster1_vs_cluster2	RPS19	-0.225397	9.55638	0.00276638	0.01519
cluster1_vs_cluster2	MPEG1	-0.270387	5.5173	0.00278407	0.0152626
cluster1_vs_cluster2	NCKAP1L	-0.256635	4.58475	0.0027875	0.0152626
cluster1_vs_cluster2	GPR155	-0.327063	3.58481	0.00278781	0.0152626
cluster1_vs_cluster2	CD2	-0.29376	5.74939	0.0027906	0.0152715
cluster1_vs_cluster2	ANLN	-0.344252	5.22417	0.00280308	0.0153333
cluster1_vs_cluster2	AXL	-0.264676	5.61417	0.00281127	0.0153716
cluster1_vs_cluster2	LIPA	-0.239256	6.93285	0.00282233	0.0154053
cluster1_vs_cluster2	ZNF35	-0.235995	3.98658	0.00282333	0.0154053
cluster1_vs_cluster2	LRMP	-0.38081	3.7587	0.0028309	0.0154401
cluster1_vs_cluster2	NEK2	-0.314645	4.70588	0.00283445	0.0154521
cluster1_vs_cluster2	IL11RA	0.246148	3.93962	0.00283548	0.0154521
cluster1_vs_cluster2	MSRB3	-0.264776	4.41645	0.00283925	0.0154662
cluster1_vs_cluster2	ARHGAP40	0.406279	4.32317	0.00284389	0.0154802
cluster1_vs_cluster2	VEGFD	0.511413	3.9124	0.00284539	0.0154802
cluster1_vs_cluster2	FAM184A	0.345708	3.64034	0.00287072	0.0155985
cluster1_vs_cluster2	ADAMTS12	-0.329754	4.13531	0.00289451	0.0157015
cluster1_vs_cluster2	RACGAP1	-0.25471	5.21523	0.00292166	0.0158356
cluster1_vs_cluster2	NAPRT	0.272959	6.22936	0.00293745	0.0158981
cluster1_vs_cluster2	C5AR2	0.444185	3.58859	0.00294022	0.0158989
cluster1_vs_cluster2	ICOS	-0.323753	3.46063	0.00294067	0.0158989
cluster1_vs_cluster2	PPL	0.254366	6.2449	0.00296438	0.0160074
cluster1_vs_cluster2	FBN1	-0.311083	5.13156	0.00297882	0.0160666
cluster1_vs_cluster2	FAM174B	0.261593	5.35934	0.00297908	0.0160666
cluster1_vs_cluster2	RPL35	-0.243207	10.0106	0.00298394	0.0160861
cluster1_vs_cluster2	S1PR3	-0.280957	3.92237	0.00298679	0.0160948
cluster1_vs_cluster2	FAM135A	-0.254814	3.89173	0.00302503	0.0162739
cluster1_vs_cluster2	CCDC120	0.215824	4.6284	0.0030411	0.0163401
cluster1_vs_cluster2	ANGPTL2	-0.274388	5.91834	0.00306518	0.0164627
cluster1_vs_cluster2	SLC25A35	0.244786	3.95222	0.00308431	0.0165586
cluster1_vs_cluster2	TBPL1	-0.224702	4.04904	0.00309	0.0165755
cluster1_vs_cluster2	DDX60	-0.269841	4.9689	0.00314273	0.0168237
cluster1_vs_cluster2	PRDM1	-0.243388	4.64223	0.0031515	0.0168568
cluster1_vs_cluster2	CRYBG3	-0.295671	3.84716	0.00315415	0.0168571
cluster1_vs_cluster2	SPRN	0.340955	3.44524	0.00316355	0.0168935
cluster1_vs_cluster2	SOD3	0.312322	6.26381	0.00318418	0.0169758
cluster1_vs_cluster2	ELK3	-0.20605	6.10697	0.00318859	0.0169923
cluster1_vs_cluster2	MAD2L1	-0.303342	4.33833	0.00328355	0.0174438
cluster1_vs_cluster2	CLK3	0.240809	3.9336	0.00330021	0.0175195
cluster1_vs_cluster2	CDAN1	0.234499	3.98495	0.0033159	0.0175772
cluster1_vs_cluster2	ITGB3	-0.427552	3.57888	0.00335146	0.0177369
cluster1_vs_cluster2	EGFR	-0.357618	5.99171	0.00335365	0.0177395
cluster1_vs_cluster2	ETHE1	-0.229629	6.0161	0.00335605	0.0177395
cluster1_vs_cluster2	COL15A1	-0.331922	5.41072	0.00336894	0.0177915
cluster1_vs_cluster2	PLAU	-0.397936	7.92801	0.00340571	0.0179582
cluster1_vs_cluster2	COX7A1	-0.239602	4.61545	0.00341171	0.0179753
cluster1_vs_cluster2	ZNF500	0.242402	3.91351	0.00342292	0.0180271
cluster1_vs_cluster2	RPS6	-0.236354	11.0088	0.00342537	0.0180327
cluster1_vs_cluster2	SERPINF1	-0.301135	7.44262	0.00343543	0.0180702
cluster1_vs_cluster2	CXCR6	-0.301265	3.98555	0.00344107	0.0180715
cluster1_vs_cluster2	HMMR	-0.299023	4.44035	0.00345555	0.0181257
cluster1_vs_cluster2	FAM229B	-0.275266	4.05189	0.00347866	0.0182319
cluster1_vs_cluster2	GPAT2	0.513675	3.55021	0.00348107	0.0182319
cluster1_vs_cluster2	MCRIP2	0.233624	4.94575	0.00348246	0.0182319
cluster1_vs_cluster2	MYO19	0.201682	4.4159	0.00348281	0.0182319
cluster1_vs_cluster2	CD164L2	0.400472	3.83892	0.00352834	0.018448
cluster1_vs_cluster2	SYT17	0.230053	4.15654	0.00353873	0.01848
cluster1_vs_cluster2	MELTF	-0.41936	4.22898	0.00355267	0.0185305
cluster1_vs_cluster2	KLHDC4	0.222226	4.09072	0.00356584	0.0185918
cluster1_vs_cluster2	PGAP3	0.214661	6.08588	0.00358304	0.0186591
cluster1_vs_cluster2	ALDH1B1	-0.208369	5.83504	0.00359858	0.018725
cluster1_vs_cluster2	PCNX1	-0.220191	4.21918	0.00360137	0.018732
cluster1_vs_cluster2	ADCY9	0.240149	4.49975	0.00360468	0.0187417
cluster1_vs_cluster2	U2AF1L4	0.221196	4.1909	0.00360678	0.0187452
cluster1_vs_cluster2	IQANK1	0.240086	5.74359	0.00362286	0.0188137
cluster1_vs_cluster2	ZDHHC11	0.399083	3.42897	0.00362636	0.0188244
cluster1_vs_cluster2	GATA2	0.266224	4.11927	0.00363026	0.0188371
cluster1_vs_cluster2	MIS18BP1	-0.207191	4.53254	0.0036444	0.018903
cluster1_vs_cluster2	GPX8	-0.259226	5.13904	0.00365516	0.0189512
cluster1_vs_cluster2	ITGA2	-0.364293	5.91033	0.00365964	0.0189669
cluster1_vs_cluster2	TNFRSF14	0.222565	5.49783	0.00366748	0.019
cluster1_vs_cluster2	SLC26A1	0.326058	3.46758	0.00368325	0.0190593
cluster1_vs_cluster2	LRR1	-0.216535	4.49052	0.00368332	0.0190593
cluster1_vs_cluster2	PITPNM3	0.269591	3.75169	0.00368828	0.0190698
cluster1_vs_cluster2	KLHL26	0.218342	4.11253	0.00369574	0.0190932
cluster1_vs_cluster2	CCL19	-0.42501	6.91869	0.00370971	0.0191485
cluster1_vs_cluster2	GADD45G	0.337569	5.9355	0.00372712	0.0192172
cluster1_vs_cluster2	SPC25	-0.2857	4.0917	0.00373533	0.0192367
cluster1_vs_cluster2	TMEM91	0.274125	4.26329	0.00374064	0.0192552
cluster1_vs_cluster2	SFRP4	-0.385049	6.26878	0.00375385	0.0193015
cluster1_vs_cluster2	MAGEA4	-1.35263	4.59086	0.0037632	0.0193419
cluster1_vs_cluster2	SZT2	0.2178	4.10927	0.00376854	0.0193617
cluster1_vs_cluster2	DIP2A	0.213683	4.13994	0.0037718	0.0193708
cluster1_vs_cluster2	PHLDA1	-0.293455	5.63268	0.0037957	0.0194705
cluster1_vs_cluster2	DOCK8	-0.245484	4.32432	0.00381274	0.0195348
cluster1_vs_cluster2	TP63	-0.546016	3.86673	0.00384065	0.0196251
cluster1_vs_cluster2	SDR39U1	0.239051	3.97845	0.0038409	0.0196251
cluster1_vs_cluster2	IRF4	-0.367173	4.0156	0.00385241	0.0196684
cluster1_vs_cluster2	NFATC4	0.241331	4.59397	0.00386243	0.0197042
cluster1_vs_cluster2	PLEKHN1	0.28243	4.10379	0.00386513	0.0197084
cluster1_vs_cluster2	TLR7	-0.307392	3.5641	0.00386808	0.0197098
[truncated: 12,573 more rows]
