# Supplementary material for: H3K4me3-related lncRNAs signature and comprehensive analysis of H3K4me3 regulating tumor immunity in lung adenocarcinoma
Source: Respir Res. 2023 May 3;24:122. doi: 10.1186/s12931-023-02418-1 (PMC10155324; doi:10.1186/s12931-023-02418-1)
Supplement: Supplementary file 5 — Supplementary Material 5 [file 12931_2023_2418_MOESM5_ESM.xlsx]

## Sheet: Sheet1
Table S4. Univariable and multivariable Cox regression analysis of H3K4me3-lncRNA score and clinical features in TCGA dataset
Characteristics	Univariable analysis			Multivariable analysis
	HR	95%CI	P Value	HR	95%CI	P Value
age	1.284	0.948-1.738	0.106
gender	0.854	0.632-1.154	0.305
N_stage	1.628	1.368-1.938	0	1.18	0.926-1.505	0.18
T_stage	1.532	1.276-1.839	0	1.191	0.976-1.454	0.086
TNM_stage	1.583	1.369-1.83	0	1.312	1.049-1.641	0.017
H3K4me3-lncRNA score	1.095	1.049-1.142	0	1.062	1.018-1.108	0.006
