# Supplementary material for: H3K4me3-related lncRNAs signature and comprehensive analysis of H3K4me3 regulating tumor immunity in lung adenocarcinoma
Source: Respir Res. 2023 May 3;24:122. doi: 10.1186/s12931-023-02418-1 (PMC10155324; doi:10.1186/s12931-023-02418-1)
Supplement: Supplementary file 6 — Supplementary Material 6 [file 12931_2023_2418_MOESM6_ESM.xlsx]

## Sheet: Sheet1
Table S5. Differentially expressed genes between high- and low- H3K4me3-lncRNA score groups
Genes	baseMean	log2FoldChange	lfcSE	stat	pvalue	padj
ZDHHC21	5.32357	-1.13289	0.10269	-11.0322	2.67172e-28	3.80988e-24
KRT6A	25.6164	4.15539	0.388311	10.7012	1.00495e-26	7.16526e-23
KRT17	54.6065	2.57739	0.249944	10.3119	6.22637e-25	2.9596e-21
ZNF460	0.883654	-2.31585	0.250994	-9.22673	2.79018e-20	6.63133e-17
FSCN1	34.277	1.21687	0.1409	8.63638	5.80225e-18	7.52183e-15
HIST1H1D	1.08799	-3.14112	0.376144	-8.35085	6.77741e-17	6.04037e-14
KRT81	8.46302	3.66628	0.441989	8.29497	1.0861e-16	9.11044e-14
KRT16	5.59411	2.64402	0.321752	8.21756	2.07693e-16	1.55879e-13
DKK1	8.58149	2.73364	0.335555	8.14661	3.74259e-16	2.42588e-13
ZBED6	1.7081	-1.16005	0.148993	-7.78594	6.91945e-15	2.81918e-12
GJB3	5.57185	1.99636	0.263129	7.58699	3.27423e-14	1.03757e-11
PSCA	9.36322	2.77251	0.378712	7.32089	2.46335e-13	6.05644e-11
NBEAL1	1.2102	-1.05251	0.144125	-7.30272	2.82013e-13	6.7025e-11
LAMC2	50.8602	1.20545	0.16768	7.18896	6.52882e-13	1.38957e-10
EBLN2	0.569836	-1.35456	0.190887	-7.09613	1.28296e-12	2.47392e-10
TNS4	8.29068	1.95501	0.275508	7.09604	1.2838e-12	2.47392e-10
ZNF493	1.05334	-1.05895	0.150064	-7.05664	1.70583e-12	3.24335e-10
CDKL2	3.34573	-1.10419	0.159165	-6.93742	3.99333e-12	6.86083e-10
KLK6	4.53955	3.47736	0.511392	6.79979	1.04769e-11	1.5245e-09
S100A2	29.221	1.46995	0.221508	6.63612	3.22057e-11	3.82711e-09
RHOV	20.1937	1.36612	0.20769	6.57765	4.77937e-11	5.58638e-09
HIST1H4D	0.722569	-3.30473	0.506141	-6.52927	6.6092e-11	7.47994e-09
FOSL1	7.71742	1.29024	0.202244	6.37963	1.77522e-10	1.68764e-08
ZNF546	0.480882	-1.23372	0.193806	-6.36574	1.94348e-10	1.81137e-08
DEPDC7	1.13915	-1.40998	0.222099	-6.34842	2.17537e-10	1.97585e-08
OCLM	0.519511	-1.43808	0.226862	-6.339	2.31258e-10	2.07405e-08
HIST1H4E	1.32228	-1.81758	0.288131	-6.30817	2.8236e-10	2.45516e-08
HIST1H1E	0.967828	-1.74351	0.277719	-6.27795	3.43057e-10	2.89467e-08
SLCO4A1	3.28263	1.21011	0.195279	6.19686	5.76011e-10	4.51314e-08
PRSS2	10.1955	2.38236	0.387956	6.14079	8.21129e-10	5.88407e-08
HIST1H3B	0.709256	-2.95973	0.483492	-6.12157	9.26553e-10	6.50869e-08
LYPD3	8.42154	1.32226	0.216553	6.10595	1.0219e-09	6.87375e-08
EFCAB13	0.537581	-1.23191	0.202949	-6.07004	1.2788e-09	8.28895e-08
LAMA3	7.65619	1.18195	0.195946	6.03202	1.61927e-09	1.03084e-07
RSPO3	3.04263	1.92034	0.320436	5.9929	2.06129e-09	1.25615e-07
GPR18	0.687125	-1.41624	0.239552	-5.91205	3.3787e-09	1.92721e-07
SPATA6L	0.640186	-1.06935	0.183024	-5.84269	5.13645e-09	2.69322e-07
KRT14	2.37327	3.12171	0.535856	5.82565	5.68905e-09	2.93696e-07
TCN1	14.9484	2.30844	0.399256	5.78185	7.38824e-09	3.52362e-07
ZNF852	0.490107	-1.08391	0.187718	-5.77416	7.7336e-09	3.63964e-07
CRYBG2	1.39571	1.46533	0.254892	5.74884	8.98592e-09	4.1469e-07
LRP2BP	0.543432	-1.17251	0.204761	-5.72624	1.02681e-08	4.67722e-07
ULBP2	1.93164	1.08496	0.190028	5.7095	1.13308e-08	5.09706e-07
S100A8	31.3592	1.12281	0.197601	5.68221	1.32963e-08	5.85201e-07
PI3	10.2822	1.59197	0.28048	5.67588	1.37976e-08	6.04561e-07
IL20RB	4.14253	1.73462	0.307197	5.6466	1.63655e-08	7.02929e-07
ZNF573	0.445744	-1.10229	0.197048	-5.594	2.21896e-08	9.0666e-07
TRIM29	4.05206	1.88496	0.339827	5.54682	2.90909e-08	1.14913e-06
CALB2	1.98641	2.02005	0.365371	5.52877	3.22486e-08	1.24963e-06
SERPINB5	4.48693	2.22685	0.403935	5.51289	3.52979e-08	1.33869e-06
HIST4H4	0.529646	-1.3621	0.247621	-5.50076	3.78155e-08	1.41164e-06
KRT6B	1.7211	2.87979	0.524745	5.48798	4.06559e-08	1.49421e-06
C5	7.19888	-1.08605	0.202056	-5.37501	7.65773e-08	2.55736e-06
LY6D	6.75472	1.96899	0.377917	5.2101	1.88736e-07	5.2802e-06
CES1	51.4053	1.20548	0.237733	5.07072	3.96321e-07	9.69389e-06
SHPRH	0.460535	-1.01647	0.201946	-5.03338	4.819e-07	1.13962e-05
TTC6	0.49593	-1.40189	0.28028	-5.00175	5.68133e-07	1.31306e-05
FLNC	3.44755	1.14128	0.229201	4.97941	6.37775e-07	1.42434e-05
TM4SF4	8.74507	2.36668	0.475873	4.97333	6.58118e-07	1.45953e-05
NCCRP1	4.05631	1.63386	0.333008	4.90638	9.27737e-07	1.95414e-05
SPRR1B	9.71225	2.01282	0.433099	4.64748	3.36016e-06	5.65713e-05
HIST2H2BF	0.733957	-1.14179	0.245716	-4.64677	3.37176e-06	5.66681e-05
NPTX2	2.12383	1.35217	0.291954	4.63145	3.63106e-06	6.03484e-05
PPBP	1.91787	1.68612	0.366891	4.5957	4.31289e-06	6.98759e-05
HMGA2	1.30337	2.13644	0.464898	4.59551	4.31702e-06	6.98759e-05
DNER	1.83989	1.52297	0.331794	4.59011	4.43002e-06	7.13809e-05
HIST1H2BE	0.637445	-1.70048	0.372357	-4.56681	4.95206e-06	7.82887e-05
COL7A1	2.72692	1.07767	0.236828	4.55043	5.35353e-06	8.271e-05
HIST1H1B	0.700022	-3.59704	0.790615	-4.54967	5.37293e-06	8.28303e-05
HIST1H2AM	0.95411	-1.07265	0.236646	-4.5327	5.82342e-06	8.86254e-05
CARNS1	0.597398	-1.01249	0.223855	-4.52298	6.09742e-06	9.14292e-05
GJB5	2.02997	1.65533	0.369998	4.47389	7.68104e-06	0.000110434
LRP2	1.56327	-1.1413	0.256419	-4.45092	8.55045e-06	0.000120246
TFF1	28.835	1.8859	0.424068	4.44716	8.70146e-06	0.000122129
MSX2	1.02413	1.08984	0.246174	4.42713	9.54972e-06	0.000131261
CST1	20.5343	1.17032	0.2704	4.32811	1.50393e-05	0.000188952
ESR1	1.08224	-1.01562	0.23469	-4.32748	1.50826e-05	0.000189329
WNT7A	0.643773	1.76964	0.409607	4.32034	1.55788e-05	0.000194021
TM4SF19	0.648505	1.39372	0.324105	4.3002	1.70644e-05	0.000209054
TAC4	1.44494	-1.55413	0.363	-4.28135	1.85763e-05	0.000224871
HRASLS5	1.01537	-1.60267	0.379311	-4.2252	2.38725e-05	0.000275423
KRT5	3.3207	1.50127	0.356073	4.21617	2.48482e-05	0.000283016
PIP	4.15286	1.42689	0.338967	4.20953	2.55899e-05	0.000290073
C11orf86	2.1701	1.74049	0.414538	4.19862	2.6855e-05	0.000301775
CXCL5	7.79493	1.1164	0.266862	4.18343	2.87148e-05	0.000316929
ANKRD36C	0.623231	-1.39546	0.335968	-4.15355	3.27356e-05	0.000353912
PLA2G2A	3.2759	-1.10697	0.268691	-4.11985	3.79115e-05	0.000396638
PRSS3	2.41318	2.06338	0.501058	4.11804	3.82111e-05	0.000397731
GRAMD1B	1.40003	1.18935	0.28913	4.11356	3.89605e-05	0.000403176
FOXL1	0.744318	1.17336	0.289256	4.05647	4.98193e-05	0.000496453
ADGRF4	1.92974	1.00697	0.251294	4.00716	6.14544e-05	0.000585788
CATSPERB	0.77639	-1.059	0.266919	-3.96748	7.2636e-05	0.000666531
GCNA	0.418149	-1.13437	0.288067	-3.93788	8.22063e-05	0.00073742
SFTPC	350.952	1.32769	0.340044	3.90446	9.44353e-05	0.000823638
HIST1H2BF	0.900348	-1.44871	0.371126	-3.90356	9.47889e-05	0.000825072
CRABP1	2.15641	1.59239	0.411518	3.86955	0.000109036	0.000927168
FOXE1	1.1626	1.62655	0.421911	3.85519	0.000115639	0.000969441
KHDRBS2	0.94155	-1.04411	0.270901	-3.8542	0.000116108	0.000972801
TP63	2.12906	1.19564	0.313846	3.80965	0.000139165	0.00112819
FIBCD1	0.808275	1.38584	0.367563	3.77036	0.000163015	0.00126889
CALML5	2.53085	3.36662	0.900696	3.7378	0.000185636	0.00141104
HIST1H2BO	0.72406	-1.35305	0.365154	-3.70543	0.000211036	0.00156656
MTMR7	1.24697	-1.52643	0.417089	-3.65972	0.000252496	0.00181848
APCDD1L	0.603143	1.30658	0.359321	3.63624	0.000276644	0.00196364
CAMP	0.633924	1.20315	0.335089	3.59053	0.000330009	0.00225921
THBS4	2.9082	-1.02836	0.287166	-3.58107	0.000342185	0.00231918
CLDN18	17.0927	1.13689	0.319561	3.55768	0.000374147	0.0024885
SPRR1A	3.27648	1.6251	0.45701	3.55594	0.000376624	0.00249914
BMP7	1.44864	1.2211	0.345277	3.53658	0.000405351	0.00264182
HIST1H3C	0.456994	-2.37715	0.674737	-3.52309	0.000426553	0.00274984
PPP2R2C	1.38854	1.25424	0.357577	3.50762	0.000452133	0.0028757
PADI1	0.867762	1.91099	0.54704	3.49333	0.000477043	0.00299747
HOXB13	0.857192	1.45483	0.418527	3.47607	0.000508823	0.00315471
UCN3	3.51155	-1.30225	0.377129	-3.45305	0.000554283	0.00337781
VSNL1	0.678423	1.15038	0.336343	3.42027	0.000625593	0.00374515
APOBEC2	0.908313	-1.5026	0.439517	-3.41876	0.000629063	0.00375961
DEFB4A	0.867723	1.93958	0.56764	3.41692	0.000633335	0.00377801
KRT23	1.70999	1.54005	0.454318	3.3898	0.000699435	0.00409607
MAPK4	0.671439	1.83842	0.544919	3.37375	0.000741509	0.00429659
SCGB1A1	217.59	1.12685	0.334473	3.36901	0.000754377	0.00434687
CST4	0.922261	1.46908	0.436795	3.36331	0.000770142	0.00441994
HIST1H4C	0.527182	-3.38031	1.00748	-3.35521	0.000793038	0.00453074
GBP6	0.898286	1.27648	0.381281	3.34787	0.000814361	0.00461558
HES2	0.796058	1.08379	0.324024	3.34479	0.00082344	0.00465593
IL1A	0.808759	1.31909	0.396196	3.32939	0.000870373	0.00487874
NTS	6.85402	2.21351	0.666266	3.32226	0.000892921	0.00497437
IL1RL1	1.32479	1.24328	0.376434	3.30278	0.000957318	0.00526978
SPRR2A	0.661877	1.88656	0.571675	3.30007	0.000966614	0.00531377
RHCG	0.737758	2.1383	0.650066	3.28936	0.00100415	0.00546326
ALPP	0.987555	1.61218	0.491459	3.28039	0.00103664	0.00559942
SPRR2D	3.06906	1.76186	0.537497	3.27789	0.00104587	0.0056301
KLK5	1.09723	2.26576	0.699163	3.24067	0.00119249	0.0062633
HIST1H2BL	0.342412	-1.58799	0.492149	-3.22665	0.00125249	0.00651844
POPDC3	1.2548	1.37585	0.429211	3.20554	0.00134808	0.00690752
DSC3	0.833603	2.22816	0.696466	3.19923	0.00137793	0.00703519
CEACAM7	1.84167	1.37317	0.430972	3.18621	0.00144152	0.00728422
NUPR2	2.16061	1.09466	0.343763	3.18434	0.00145083	0.0073183
ANXA8	0.515553	1.74302	0.548505	3.17777	0.0014841	0.00746502
KCNF1	0.558464	1.39363	0.439197	3.17312	0.00150808	0.0075616
CELF3	0.599668	-2.00879	0.640306	-3.13723	0.00170555	0.00832916
B3GALT2	0.892615	-1.08545	0.348295	-3.11647	0.00183028	0.00881154
CCBE1	1.26283	1.0041	0.322435	3.11412	0.00184495	0.00887318
KRT13	1.00705	1.69687	0.547041	3.10191	0.00192278	0.00914572
XAGE2	3.58795	1.36335	0.444903	3.06439	0.00218116	0.0101303
S100A7	2.79391	2.04008	0.669095	3.04901	0.00229598	0.0105479
CAPN6	2.63089	1.35559	0.44478	3.04777	0.00230549	0.0105813
ELOVL3	0.762349	1.04766	0.34532	3.03387	0.00241438	0.0109647
SPRR3	1.33069	1.80706	0.59819	3.02088	0.00252038	0.0113306
CYP4F3	2.07638	1.58151	0.524687	3.01419	0.00257662	0.0115387
MUCL1	0.793034	1.8985	0.632039	3.00376	0.00266665	0.0118389
SFRP1	1.45514	1.10454	0.368906	2.99411	0.0027525	0.0121369
ARL14	1.32699	1.3857	0.463741	2.98809	0.00280726	0.012306
CAPNS2	0.881614	1.99824	0.66906	2.98664	0.00282061	0.0123418
CNMD	2.02678	2.34722	0.796569	2.94666	0.00321223	0.0136899
GAL	2.14319	1.20389	0.409483	2.94003	0.00328181	0.0139295
SLC15A1	0.934102	1.13223	0.385394	2.93785	0.00330498	0.014014
INHA	5.82541	1.38434	0.474718	2.91612	0.00354413	0.0148209
AKR1B10	38.6806	1.28029	0.445703	2.87253	0.00407206	0.016567
PTGFR	0.695598	-1.06263	0.377868	-2.81219	0.00492061	0.0192673
SERPINA5	0.984815	1.22848	0.442219	2.77799	0.00546962	0.0209275
SERPINB7	0.661369	1.62212	0.592868	2.73606	0.00621795	0.0231812
SERPINB3	3.11423	1.25557	0.465029	2.69999	0.00693418	0.0252248
UPK2	0.599754	1.12229	0.415745	2.69947	0.00694494	0.0252511
LGI3	1.1575	1.12115	0.418045	2.68188	0.00732092	0.0263694
ALDOB	0.718111	1.54423	0.583046	2.64855	0.00808374	0.0285473
ANXA10	2.86998	2.18781	0.840617	2.60262	0.00925146	0.031774
ABCC2	3.51445	1.63115	0.629034	2.59311	0.00951128	0.0324243
IGF2BP1	1.00572	1.42792	0.555104	2.57235	0.010101	0.0339476
FGF19	0.709663	1.8566	0.726799	2.55449	0.0106345	0.0353441
OLFM4	1.14565	2.11933	0.839637	2.52411	0.0115993	0.0378851
RERGL	0.872254	-1.43934	0.571034	-2.52058	0.011716	0.0381701
MAGEA4	2.73716	2.51687	1.01234	2.48618	0.0129122	0.0413213
CLCA2	0.616513	1.74677	0.70705	2.47051	0.013492	0.0427263
HSD17B2	0.662324	1.25313	0.515779	2.42959	0.015116	0.0467682
PF4	0.527368	1.02178	0.422334	2.41935	0.0155481	0.0478249
TFF2	3.22004	1.99208	0.825847	2.41216	0.0158582	0.0485067
APOBEC1	0.842745	1.19403	0.495667	2.40895	0.0159986	0.0488419
