# Supplementary material for: H3K4me3-related lncRNAs signature and comprehensive analysis of H3K4me3 regulating tumor immunity in lung adenocarcinoma
Source: Respir Res. 2023 May 3;24:122. doi: 10.1186/s12931-023-02418-1 (PMC10155324; doi:10.1186/s12931-023-02418-1)
Supplement: Supplementary file 7 — Supplementary Material 7 [file 12931_2023_2418_MOESM7_ESM.xlsx]

## Sheet: Fig. S2AB
ONTOLOGY	ID	Description	GeneRatio	BgRatio	pvalue	p.adjust	qvalue	geneID	Count
BP	GO:0008544	epidermis development	30/161	464/18670	4.8429e-18	1.1129e-14	9.61444e-15	COL7A1/DSC3/FOXE1/GJB5/KRT5/KRT6A/KRT6B/KRT13/KRT14/KRT16/KRT17/KRT81/LAMA3/LAMC2/MSX2/PI3/S100A7/SPRR1A/SPRR1B/SPRR2A/SPRR2D/SPRR3/TP63/HOXB13/DKK1/KLK5/KRT23/GAL/CALML5/ZDHHC21	30
BP	GO:0070268	cornification	17/161	112/18670	9.07111e-17	1.04227e-13	9.00427e-14	DSC3/KRT5/KRT6A/KRT6B/KRT13/KRT14/KRT16/KRT17/KRT81/PI3/SPRR1A/SPRR1B/SPRR2A/SPRR2D/SPRR3/KLK5/KRT23	17
BP	GO:0043588	skin development	25/161	419/18670	2.39213e-14	1.83237e-11	1.583e-11	DSC3/FOXE1/GJB3/KRT5/KRT6A/KRT6B/KRT13/KRT14/KRT16/KRT17/KRT81/MSX2/PI3/S100A7/SPRR1A/SPRR1B/SPRR2A/SPRR2D/SPRR3/TP63/DKK1/KLK5/KRT23/GAL/ZDHHC21	25
BP	GO:0031497	chromatin assembly	16/161	165/18670	9.90779e-13	5.69202e-10	4.91739e-10	HMGA2/SHPRH/H1-3/H4C4/H4C5/H1-4/H3C2/H4-16/H2BC18/H2BC5/H1-5/H2BC7/H2BC17/H3C3/H4C3/H2BC13	16
BP	GO:0006334	nucleosome assembly	15/161	145/18670	2.03094e-12	7.78627e-10	6.72663e-10	SHPRH/H1-3/H4C4/H4C5/H1-4/H3C2/H4-16/H2BC18/H2BC5/H1-5/H2BC7/H2BC17/H3C3/H4C3/H2BC13	15
BP	GO:0030216	keratinocyte differentiation	20/161	305/18670	2.03297e-12	7.78627e-10	6.72663e-10	DSC3/KRT5/KRT6A/KRT6B/KRT13/KRT14/KRT16/KRT17/KRT81/MSX2/PI3/S100A7/SPRR1A/SPRR1B/SPRR2A/SPRR2D/SPRR3/TP63/KLK5/KRT23	20
BP	GO:0019730	antimicrobial humoral response	14/161	122/18670	2.71985e-12	8.92887e-10	7.71374e-10	CAMP/DEFB4A/KRT6A/PF4/PI3/PLA2G2A/PPBP/PRSS2/PRSS3/S100A7/S100A8/CXCL5/KLK5/H2BC7	14
BP	GO:0006333	chromatin assembly or disassembly	16/161	191/18670	9.44551e-12	2.56951e-09	2.21982e-09	HMGA2/SHPRH/H1-3/H4C4/H4C5/H1-4/H3C2/H4-16/H2BC18/H2BC5/H1-5/H2BC7/H2BC17/H3C3/H4C3/H2BC13	16
BP	GO:0031424	keratinization	17/161	224/18670	1.00634e-11	2.56951e-09	2.21982e-09	DSC3/KRT5/KRT6A/KRT6B/KRT13/KRT14/KRT16/KRT17/KRT81/PI3/SPRR1A/SPRR1B/SPRR2A/SPRR2D/SPRR3/KLK5/KRT23	17
BP	GO:0009913	epidermal cell differentiation	20/161	358/18670	3.74504e-11	8.30524e-09	7.17498e-09	DSC3/KRT5/KRT6A/KRT6B/KRT13/KRT14/KRT16/KRT17/KRT81/MSX2/PI3/S100A7/SPRR1A/SPRR1B/SPRR2A/SPRR2D/SPRR3/TP63/KLK5/KRT23	20
BP	GO:0006323	DNA packaging	16/161	210/18670	3.97553e-11	8.30524e-09	7.17498e-09	HMGA2/SHPRH/H1-3/H4C4/H4C5/H1-4/H3C2/H4-16/H2BC18/H2BC5/H1-5/H2BC7/H2BC17/H3C3/H4C3/H2BC13	16
BP	GO:0034728	nucleosome organization	15/161	184/18670	6.3866e-11	1.22303e-08	1.05659e-08	SHPRH/H1-3/H4C4/H4C5/H1-4/H3C2/H4-16/H2BC18/H2BC5/H1-5/H2BC7/H2BC17/H3C3/H4C3/H2BC13	15
BP	GO:0065004	protein-DNA complex assembly	16/161	248/18670	4.71192e-10	8.32922e-08	7.19569e-08	ESR1/SHPRH/H1-3/H4C4/H4C5/H1-4/H3C2/H4-16/H2BC18/H2BC5/H1-5/H2BC7/H2BC17/H3C3/H4C3/H2BC13	16
BP	GO:0071824	protein-DNA complex subunit organization	16/161	288/18670	4.11484e-09	6.75421e-07	5.83503e-07	ESR1/SHPRH/H1-3/H4C4/H4C5/H1-4/H3C2/H4-16/H2BC18/H2BC5/H1-5/H2BC7/H2BC17/H3C3/H4C3/H2BC13	16
BP	GO:0061844	antimicrobial humoral immune response mediated by antimicrobial peptide	9/161	73/18670	1.2762e-08	1.95513e-06	1.68906e-06	CAMP/DEFB4A/KRT6A/PF4/PPBP/S100A7/CXCL5/KLK5/H2BC7	9
BP	GO:0071103	DNA conformation change	16/161	327/18670	2.47757e-08	3.55841e-06	3.07414e-06	HMGA2/SHPRH/H1-3/H4C4/H4C5/H1-4/H3C2/H4-16/H2BC18/H2BC5/H1-5/H2BC7/H2BC17/H3C3/H4C3/H2BC13	16
BP	GO:0006342	chromatin silencing	10/161	120/18670	8.83669e-08	1.19451e-05	1.03195e-05	APOBEC1/H1-3/H4C4/H4C5/H1-4/H3C2/H4-16/H1-5/H3C3/H4C3	10
BP	GO:0060968	regulation of gene silencing	11/161	155/18670	1.03393e-07	1.31998e-05	1.14034e-05	APOBEC1/ESR1/H1-3/H4C4/H4C5/H1-4/H3C2/H4-16/H1-5/H3C3/H4C3	11
BP	GO:0060512	prostate gland morphogenesis	6/161	28/18670	1.20606e-07	1.4587e-05	1.26018e-05	BMP7/ESR1/SERPINB5/SFRP1/TP63/HOXB13	6
BP	GO:0006335	DNA replication-dependent nucleosome assembly	6/161	32/18670	2.81947e-07	3.00441e-05	2.59554e-05	H4C4/H4C5/H3C2/H4-16/H3C3/H4C3	6
BP	GO:0034723	DNA replication-dependent nucleosome organization	6/161	32/18670	2.81947e-07	3.00441e-05	2.59554e-05	H4C4/H4C5/H3C2/H4-16/H3C3/H4C3	6
BP	GO:0045814	negative regulation of gene expression, epigenetic	10/161	136/18670	2.87629e-07	3.00441e-05	2.59554e-05	APOBEC1/H1-3/H4C4/H4C5/H1-4/H3C2/H4-16/H1-5/H3C3/H4C3	10
BP	GO:0045653	negative regulation of megakaryocyte differentiation	5/161	18/18670	3.50644e-07	3.5034e-05	3.02662e-05	PF4/H4C4/H4C5/H4-16/H4C3	5
BP	GO:0006959	humoral immune response	15/161	356/18670	4.75248e-07	4.5505e-05	3.93122e-05	C5/CAMP/DEFB4A/KRT6A/PF4/PI3/PLA2G2A/PPBP/PRSS2/PRSS3/S100A7/S100A8/CXCL5/KLK5/H2BC7	15
BP	GO:0042303	molting cycle	9/161	112/18670	5.42503e-07	4.79489e-05	4.14235e-05	FOXE1/KRT14/KRT16/KRT17/MSX2/TP63/DKK1/GAL/ZDHHC21	9
BP	GO:0042633	hair cycle	9/161	112/18670	5.42503e-07	4.79489e-05	4.14235e-05	FOXE1/KRT14/KRT16/KRT17/MSX2/TP63/DKK1/GAL/ZDHHC21	9
BP	GO:0000183	chromatin silencing at rDNA	6/161	40/18670	1.12811e-06	9.60151e-05	8.29483e-05	H4C4/H4C5/H3C2/H4-16/H3C3/H4C3	6
BP	GO:0045638	negative regulation of myeloid cell differentiation	8/161	91/18670	1.1901e-06	9.76736e-05	8.43811e-05	INHA/PF4/SFRP1/CLDN18/H4C4/H4C5/H4-16/H4C3	8
BP	GO:0060525	prostate glandular acinus development	4/161	11/18670	1.67713e-06	0.000132898	0.000114812	ESR1/SFRP1/TP63/HOXB13	4
BP	GO:0031581	hemidesmosome assembly	4/161	12/18670	2.49879e-06	0.000182836	0.000157954	KRT5/KRT14/LAMA3/LAMC2	4
BP	GO:0060442	branching involved in prostate gland morphogenesis	4/161	12/18670	2.49879e-06	0.000182836	0.000157954	BMP7/ESR1/SFRP1/HOXB13	4
BP	GO:0060740	prostate gland epithelium morphogenesis	5/161	26/18670	2.54602e-06	0.000182836	0.000157954	BMP7/ESR1/SFRP1/TP63/HOXB13	5
BP	GO:0030850	prostate gland development	6/161	48/18670	3.40708e-06	0.000237257	0.000204968	BMP7/ESR1/SERPINB5/SFRP1/TP63/HOXB13	6
BP	GO:0048608	reproductive structure development	15/161	431/18670	5.05702e-06	0.000341795	0.00029528	BMP7/ESR1/GJB3/GJB5/HSD17B2/INHA/LRP2/SERPINA5/SERPINB5/SFRP1/WNT7A/FOSL1/TP63/HOXB13/RSPO3	15
BP	GO:0045652	regulation of megakaryocyte differentiation	7/161	79/18670	5.35844e-06	0.000350932	0.000303173	PF4/H4C4/H4C5/H3C2/H4-16/H3C3/H4C3	7
BP	GO:0061458	reproductive system development	15/161	434/18670	5.49762e-06	0.000350932	0.000303173	BMP7/ESR1/GJB3/GJB5/HSD17B2/INHA/LRP2/SERPINA5/SERPINB5/SFRP1/WNT7A/FOSL1/TP63/HOXB13/RSPO3	15
BP	GO:0051290	protein heterotetramerization	6/161	54/18670	6.87125e-06	0.00042676	0.000368682	H4C4/H4C5/H3C2/H4-16/H3C3/H4C3	6
BP	GO:0001942	hair follicle development	7/161	86/18670	9.44396e-06	0.000571111	0.000493388	FOXE1/KRT17/MSX2/TP63/DKK1/GAL/ZDHHC21	7
BP	GO:0022404	molting cycle process	7/161	88/18670	1.09983e-05	0.00061644	0.000532548	FOXE1/KRT17/MSX2/TP63/DKK1/GAL/ZDHHC21	7
BP	GO:0022405	hair cycle process	7/161	88/18670	1.09983e-05	0.00061644	0.000532548	FOXE1/KRT17/MSX2/TP63/DKK1/GAL/ZDHHC21	7
BP	GO:0098773	skin epidermis development	7/161	88/18670	1.09983e-05	0.00061644	0.000532548	FOXE1/KRT17/MSX2/TP63/DKK1/GAL/ZDHHC21	7
BP	GO:0018149	peptide cross-linking	6/161	60/18670	1.27635e-05	0.000698347	0.000603308	PI3/SPRR1A/SPRR1B/SPRR2A/SPRR2D/SPRR3	6
BP	GO:0030219	megakaryocyte differentiation	7/161	96/18670	1.94937e-05	0.00104178	0.000900005	PF4/H4C4/H4C5/H3C2/H4-16/H3C3/H4C3	7
BP	GO:0060969	negative regulation of gene silencing	5/161	39/18670	2.03571e-05	0.0010632	0.000918505	APOBEC1/ESR1/H1-3/H1-4/H1-5	5
BP	GO:0031936	negative regulation of chromatin silencing	4/161	20/18670	2.31753e-05	0.00118349	0.00102243	APOBEC1/H1-3/H1-4/H1-5	4
BP	GO:0002683	negative regulation of immune system process	14/161	463/18670	4.98213e-05	0.0024889	0.00215018	C5/GPR18/INHA/PF4/SFRP1/SCGB1A1/IL1RL1/GAL/CLDN18/IL20RB/H4C4/H4C5/H4-16/H4C3	14
BP	GO:0060964	regulation of gene silencing by miRNA	7/161	113/18670	5.58936e-05	0.00273284	0.00236093	ESR1/H4C4/H4C5/H3C2/H4-16/H3C3/H4C3	7
BP	GO:1903707	negative regulation of hemopoiesis	8/161	155/18670	6.04672e-05	0.00289487	0.0025009	INHA/PF4/SFRP1/CLDN18/H4C4/H4C5/H4-16/H4C3	8
BP	GO:0010951	negative regulation of endopeptidase activity	10/161	250/18670	6.4067e-05	0.00300461	0.00259571	C5/COL7A1/CST1/CST4/SERPINA5/PI3/SERPINB5/SERPINB3/SERPINB7/ANXA8	10
BP	GO:0045637	regulation of myeloid cell differentiation	10/161	251/18670	6.62372e-05	0.00304426	0.00262997	INHA/PF4/SFRP1/CLDN18/H4C4/H4C5/H3C2/H4-16/H3C3/H4C3	10
BP	GO:0060147	regulation of posttranscriptional gene silencing	7/161	117/18670	6.97427e-05	0.00308209	0.00266265	ESR1/H4C4/H4C5/H3C2/H4-16/H3C3/H4C3	7
BP	GO:0060966	regulation of gene silencing by RNA	7/161	117/18670	6.97427e-05	0.00308209	0.00266265	ESR1/H4C4/H4C5/H3C2/H4-16/H3C3/H4C3	7
BP	GO:0022612	gland morphogenesis	7/161	120/18670	8.1871e-05	0.0035498	0.00306671	BMP7/ESR1/MSX2/SERPINB5/SFRP1/TP63/HOXB13	7
BP	GO:0010466	negative regulation of peptidase activity	10/161	262/18670	9.45492e-05	0.00402359	0.00347602	C5/COL7A1/CST1/CST4/SERPINA5/PI3/SERPINB5/SERPINB3/SERPINB7/ANXA8	10
BP	GO:0051798	positive regulation of hair follicle development	3/161	12/18670	0.000130782	0.00546433	0.00472068	KRT17/MSX2/GAL	3
BP	GO:0042635	positive regulation of hair cycle	3/161	13/18670	0.000168942	0.00681101	0.0058841	KRT17/MSX2/GAL	3
BP	GO:2000052	positive regulation of non-canonical Wnt signaling pathway	3/161	13/18670	0.000168942	0.00681101	0.0058841	SFRP1/DKK1/RSPO3	3
BP	GO:0032689	negative regulation of interferon-gamma production	4/161	35/18670	0.000226463	0.0089726	0.00775151	INHA/SCGB1A1/IL1RL1/IL20RB	4
BP	GO:0050830	defense response to Gram-positive bacterium	6/161	101/18670	0.000241651	0.00941212	0.00813122	CAMP/DEFB4A/KRT6A/PLA2G2A/GBP6/H2BC7	6
BP	GO:0051883	killing of cells in other organism involved in symbiotic interaction	3/161	15/18670	0.000265383	0.00999754	0.00863697	CAMP/KRT6A/PF4	3
BP	GO:2000095	regulation of Wnt signaling pathway, planar cell polarity pathway	3/161	15/18670	0.000265383	0.00999754	0.00863697	SFRP1/DKK1/RSPO3	3
BP	GO:0031935	regulation of chromatin silencing	4/161	37/18670	0.00028185	0.0104466	0.00902494	APOBEC1/H1-3/H1-4/H1-5	4
BP	GO:0052548	regulation of endopeptidase activity	12/161	425/18670	0.000325864	0.0118863	0.0102687	C5/COL7A1/CST1/CST4/SERPINA5/PI3/SERPINB5/S100A8/SERPINB3/TP63/SERPINB7/ANXA8	12
BP	GO:0016584	nucleosome positioning	3/161	17/18670	0.000391621	0.0136355	0.0117799	H1-3/H1-4/H1-5	3
BP	GO:0030540	female genitalia development	3/161	17/18670	0.000391621	0.0136355	0.0117799	ESR1/LRP2/TP63	3
BP	GO:0051818	disruption of cells of other organism involved in symbiotic interaction	3/161	17/18670	0.000391621	0.0136355	0.0117799	CAMP/KRT6A/PF4	3
BP	GO:0043627	response to estrogen	5/161	73/18670	0.000419571	0.0143907	0.0124322	ABCC2/ESR1/SFRP1/WNT7A/GAL	5
BP	GO:0034080	CENP-A containing nucleosome assembly	4/161	44/18670	0.000552813	0.0184111	0.0159055	H4C4/H4C5/H4-16/H4C3	4
BP	GO:0061641	CENP-A containing chromatin organization	4/161	44/18670	0.000552813	0.0184111	0.0159055	H4C4/H4C5/H4-16/H4C3	4
BP	GO:0052547	regulation of peptidase activity	12/161	452/18670	0.000564458	0.0185304	0.0160086	C5/COL7A1/CST1/CST4/SERPINA5/PI3/SERPINB5/S100A8/SERPINB3/TP63/SERPINB7/ANXA8	12
BP	GO:0042742	defense response to bacterium	10/161	330/18670	0.000598429	0.0192363	0.0166184	CAMP/DEFB4A/KRT6A/PLA2G2A/PPBP/S100A7/S100A8/KLK5/GBP6/H2BC7	10
BP	GO:0035987	endodermal cell differentiation	4/161	45/18670	0.000602704	0.0192363	0.0166184	COL7A1/LAMA3/HMGA2/DKK1	4
BP	GO:0051797	regulation of hair follicle development	3/161	20/18670	0.000644189	0.0202787	0.017519	KRT17/MSX2/GAL	3
BP	GO:0071621	granulocyte chemotaxis	6/161	123/18670	0.000693749	0.0215437	0.0186118	PF4/PPBP/S100A7/S100A8/CXCL5/THBS4	6
BP	GO:0030261	chromosome condensation	4/161	47/18670	0.000711931	0.0218136	0.0188449	HMGA2/H1-3/H1-4/H1-5	4
BP	GO:0030595	leukocyte chemotaxis	8/161	224/18670	0.000739193	0.0220023	0.019008	C5/GPR18/PF4/PPBP/S100A7/S100A8/CXCL5/THBS4	8
BP	GO:0051262	protein tetramerization	7/161	172/18670	0.000740375	0.0220023	0.019008	TP63/H4C4/H4C5/H3C2/H4-16/H3C3/H4C3	7
BP	GO:0060713	labyrinthine layer morphogenesis	3/161	21/18670	0.000746814	0.0220023	0.019008	BMP7/GJB5/RSPO3	3
BP	GO:0031055	chromatin remodeling at centromere	4/161	48/18670	0.000771481	0.0224413	0.0193873	H4C4/H4C5/H4-16/H4C3	4
BP	GO:0051291	protein heterooligomerization	6/161	128/18670	0.000854805	0.0245543	0.0212126	H4C4/H4C5/H3C2/H4-16/H3C3/H4C3	6
BP	GO:0006303	double-strand break repair via nonhomologous end joining	5/161	86/18670	0.000889328	0.0252306	0.0217969	HMGA2/H4C4/H4C5/H4-16/H4C3	5
BP	GO:0001706	endoderm formation	4/161	50/18670	0.000900994	0.0252498	0.0218135	COL7A1/LAMA3/HMGA2/DKK1	4
BP	GO:0042445	hormone metabolic process	8/161	232/18670	0.000927919	0.0256911	0.0221948	CES1/CRABP1/ESR1/FOXE1/HSD17B2/KLK6/GAL/AKR1B10	8
BP	GO:0097305	response to alcohol	8/161	233/18670	0.000954003	0.0260988	0.022547	APOBEC1/PTGFR/S100A8/SFRP1/FOSL1/CLDN18/GRAMD1B/UCN3	8
BP	GO:2000050	regulation of non-canonical Wnt signaling pathway	3/161	23/18670	0.000981947	0.0265472	0.0229344	SFRP1/DKK1/RSPO3	3
BP	GO:0006338	chromatin remodeling	7/161	182/18670	0.0010309	0.0272299	0.0235241	ESR1/HMGA2/TP63/H4C4/H4C5/H4-16/H4C3	7
BP	GO:0061138	morphogenesis of a branching epithelium	7/161	182/18670	0.0010309	0.0272299	0.0235241	BMP7/ESR1/MSX2/SFRP1/TP63/HOXB13/RSPO3	7
BP	GO:0032355	response to estradiol	6/161	134/18670	0.00108452	0.0283209	0.0244667	BMP7/ESR1/MSX2/PTGFR/SFRP1/WNT7A	6
BP	GO:0006336	DNA replication-independent nucleosome assembly	4/161	54/18670	0.00120468	0.031105	0.0268719	H4C4/H4C5/H4-16/H4C3	4
BP	GO:0045861	negative regulation of proteolysis	10/161	363/18670	0.00123478	0.0315282	0.0272375	C5/COL7A1/CST1/CST4/SERPINA5/PI3/SERPINB5/SERPINB3/SERPINB7/ANXA8	10
BP	GO:0031069	hair follicle morphogenesis	3/161	25/18670	0.00125924	0.0317994	0.0274718	FOXE1/KRT17/TP63	3
BP	GO:0016233	telomere capping	4/161	55/18670	0.00129053	0.0318885	0.0275488	H4C4/H4C5/H4-16/H4C3	4
BP	GO:0034724	DNA replication-independent nucleosome organization	4/161	55/18670	0.00129053	0.0318885	0.0275488	H4C4/H4C5/H4-16/H4C3	4
BP	GO:0060326	cell chemotaxis	9/161	304/18670	0.00131738	0.0320883	0.0277214	C5/DEFB4A/GPR18/PF4/PPBP/S100A7/S100A8/CXCL5/THBS4	9
BP	GO:0000726	non-recombinational repair	5/161	94/18670	0.00132654	0.0320883	0.0277214	HMGA2/H4C4/H4C5/H4-16/H4C3	5
BP	GO:0034508	centromere complex assembly	4/161	56/18670	0.00138057	0.0328344	0.0283659	H4C4/H4C5/H4-16/H4C3	4
BP	GO:0001738	morphogenesis of a polarized epithelium	6/161	141/18670	0.00140937	0.0328344	0.0283659	LAMA3/SFRP1/WNT7A/TP63/DKK1/RSPO3	6
BP	GO:0097530	granulocyte migration	6/161	141/18670	0.00140937	0.0328344	0.0283659	PF4/PPBP/S100A7/S100A8/CXCL5/THBS4	6
BP	GO:0060669	embryonic placenta morphogenesis	3/161	26/18670	0.00141453	0.0328344	0.0283659	BMP7/GJB5/RSPO3	3
BP	GO:1901654	response to ketone	7/161	193/18670	0.00144694	0.0332507	0.0287256	ABCC2/PTGFR/SFRP1/FOSL1/HOXB13/CATSPERB/UCN3	7
BP	GO:0060249	anatomical structure homeostasis	11/161	437/18670	0.00146666	0.0333702	0.0288288	CALB2/CST4/PIP/TFF1/TFF2/CLDN18/IL20RB/H4C4/H4C5/H4-16/H4C3	11
BP	GO:0007044	cell-substrate junction assembly	5/161	97/18670	0.00152563	0.0343715	0.0296938	KRT5/KRT14/LAMA3/LAMC2/SFRP1	5
BP	GO:0001763	morphogenesis of a branching structure	7/161	196/18670	0.00158049	0.0349415	0.0301863	BMP7/ESR1/MSX2/SFRP1/TP63/HOXB13/RSPO3	7
BP	GO:0035902	response to immobilization stress	3/161	27/18670	0.00158134	0.0349415	0.0301863	TFF1/GAL/UCN3	3
BP	GO:0035116	embryonic hindlimb morphogenesis	3/161	28/18670	0.00175996	0.037975	0.032807	MSX2/WNT7A/TP63	3
BP	GO:0042634	regulation of hair cycle	3/161	28/18670	0.00175996	0.037975	0.032807	KRT17/MSX2/GAL	3
BP	GO:0048863	stem cell differentiation	8/161	257/18670	0.00177828	0.037975	0.032807	BMP7/ESR1/MSX2/SFRP1/WNT7A/HMGA2/TP63/FGF19	8
BP	GO:0043486	histone exchange	4/161	60/18670	0.00178473	0.037975	0.032807	H4C4/H4C5/H4-16/H4C3	4
BP	GO:0048645	animal organ formation	4/161	61/18670	0.0018973	0.04	0.0345563	BMP7/LRP2/TP63/DKK1	4
BP	GO:0010575	positive regulation of vascular endothelial growth factor production	3/161	29/18670	0.0019507	0.0400241	0.0345772	C5/IL1A/CCBE1	3
BP	GO:0048730	epidermis morphogenesis	3/161	29/18670	0.0019507	0.0400241	0.0345772	FOXE1/KRT17/TP63	3
BP	GO:2000036	regulation of stem cell population maintenance	3/161	29/18670	0.0019507	0.0400241	0.0345772	BMP7/HMGA2/TP63	3
BP	GO:0031640	killing of cells of other organism	4/161	62/18670	0.0020147	0.0402589	0.03478	CAMP/DEFB4A/KRT6A/PF4	4
BP	GO:0044364	disruption of cells of other organism	4/161	62/18670	0.0020147	0.0402589	0.03478	CAMP/DEFB4A/KRT6A/PF4	4
BP	GO:1905268	negative regulation of chromatin organization	4/161	62/18670	0.0020147	0.0402589	0.03478	APOBEC1/H1-3/H1-4/H1-5	4
BP	GO:0001890	placenta development	6/161	152/18670	0.00206371	0.0407497	0.0352041	BMP7/GJB3/GJB5/HSD17B2/FOSL1/RSPO3	6
BP	GO:0030593	neutrophil chemotaxis	5/161	104/18670	0.00207472	0.0407497	0.0352041	PF4/PPBP/S100A8/CXCL5/THBS4	5
BP	GO:0045815	positive regulation of gene expression, epigenetic	4/161	63/18670	0.00213702	0.0416176	0.0359538	APOBEC1/H1-3/H1-4/H1-5	4
BP	GO:0097529	myeloid leukocyte migration	7/161	210/18670	0.00233555	0.0451017	0.0389637	C5/PF4/PPBP/S100A7/S100A8/CXCL5/THBS4	7
BP	GO:0019827	stem cell population maintenance	6/161	157/18670	0.00242744	0.0464855	0.0401593	BMP7/SFRP1/WNT7A/HMGA2/TP63/IGF2BP1	6
BP	GO:0098727	maintenance of cell number	6/161	159/18670	0.0025857	0.0491069	0.0424239	BMP7/SFRP1/WNT7A/HMGA2/TP63/IGF2BP1	6
BP	GO:0035115	embryonic forelimb morphogenesis	3/161	33/18670	0.00284022	0.0534986	0.0462179	MSX2/WNT7A/TP63	3
BP	GO:0010574	regulation of vascular endothelial growth factor production	3/161	34/18670	0.00309554	0.056613	0.0489085	C5/IL1A/CCBE1	3
BP	GO:0060068	vagina development	2/161	10/18670	0.00317801	0.056613	0.0489085	ESR1/LRP2	2
BP	GO:0060346	bone trabecula formation	2/161	10/18670	0.00317801	0.056613	0.0489085	MSX2/SFRP1	2
BP	GO:0060513	prostatic bud formation	2/161	10/18670	0.00317801	0.056613	0.0489085	BMP7/TP63	2
BP	GO:0072124	regulation of glomerular mesangial cell proliferation	2/161	10/18670	0.00317801	0.056613	0.0489085	BMP7/SERPINB7	2
BP	GO:1904338	regulation of dopaminergic neuron differentiation	2/161	10/18670	0.00317801	0.056613	0.0489085	SFRP1/DKK1	2
BP	GO:2000271	positive regulation of fibroblast apoptotic process	2/161	10/18670	0.00317801	0.056613	0.0489085	SFRP1/TP63	2
BP	GO:0046660	female sex differentiation	5/161	115/18670	0.00321071	0.0567554	0.0490315	ESR1/INHA/LRP2/SFRP1/TP63	5
CC	GO:0000786	nucleosome	16/165	107/19717	6.21113e-16	1.16769e-13	9.74167e-14	SHPRH/H1-3/H4C4/H4C5/H1-4/H3C2/H4-16/H2BC18/H2BC5/H1-5/H2AC17/H2BC7/H2BC17/H3C3/H4C3/H2BC13	16
CC	GO:0044815	DNA packaging complex	16/165	115/19717	2.02646e-15	1.90487e-13	1.58917e-13	SHPRH/H1-3/H4C4/H4C5/H1-4/H3C2/H4-16/H2BC18/H2BC5/H1-5/H2AC17/H2BC7/H2BC17/H3C3/H4C3/H2BC13	16
CC	GO:0032993	protein-DNA complex	18/165	202/19717	9.46081e-14	5.92878e-12	4.94618e-12	ESR1/HMGA2/SHPRH/H1-3/H4C4/H4C5/H1-4/H3C2/H4-16/H2BC18/H2BC5/H1-5/H2AC17/H2BC7/H2BC17/H3C3/H4C3/H2BC13	18
CC	GO:0000788	nuclear nucleosome	7/165	38/19717	2.56655e-08	1.20628e-06	1.00636e-06	H4C4/H4C5/H1-4/H3C2/H4-16/H3C3/H4C3	7
CC	GO:0001533	cornified envelope	7/165	65/19717	1.17147e-06	4.40471e-05	3.6747e-05	DSC3/PI3/SPRR1A/SPRR1B/SPRR2A/SPRR2D/SPRR3	7
CC	GO:0045111	intermediate filament cytoskeleton	10/165	251/19717	5.19359e-05	0.00162732	0.00135762	KRT5/KRT6A/KRT6B/KRT13/KRT14/KRT16/KRT17/KRT81/S100A8/KRT23	10
CC	GO:0005882	intermediate filament	9/165	214/19717	8.19786e-05	0.00192968	0.00160987	KRT5/KRT6A/KRT6B/KRT13/KRT14/KRT16/KRT17/KRT81/KRT23	9
CC	GO:0000790	nuclear chromatin	12/165	377/19717	8.21142e-05	0.00192968	0.00160987	ESR1/TP63/H1-3/H4C4/H4C5/H1-4/H3C2/H4-16/H1-5/H2AC17/H3C3/H4C3	12
CC	GO:1904724	tertiary granule lumen	5/165	55/19717	9.58261e-05	0.0020017	0.00166995	CAMP/PPBP/PRSS3/TCN1/OLFM4	5
CC	GO:0045095	keratin filament	6/165	95/19717	0.000147376	0.00277067	0.00231148	KRT5/KRT6A/KRT6B/KRT13/KRT14/KRT81	6
CC	GO:0062023	collagen-containing extracellular matrix	11/165	406/19717	0.000638667	0.0109154	0.00910635	BMP7/COL7A1/LAMA3/LAMC2/SERPINA5/PF4/S100A7/S100A8/SFRP1/THBS4/ANXA8	11
CC	GO:0034774	secretory granule lumen	9/165	321/19717	0.00156541	0.0245248	0.0204602	CAMP/PF4/PPBP/PRSS2/S100A7/S100A8/SERPINB3/TCN1/OLFM4	9
CC	GO:0005719	nuclear euchromatin	3/165	30/19717	0.00197902	0.0280628	0.0234118	H1-3/H1-4/H1-5	3
CC	GO:0060205	cytoplasmic vesicle lumen	9/165	338/19717	0.00222218	0.0280628	0.0234118	CAMP/PF4/PPBP/PRSS2/S100A7/S100A8/SERPINB3/TCN1/OLFM4	9
CC	GO:0031983	vesicle lumen	9/165	339/19717	0.00226676	0.0280628	0.0234118	CAMP/PF4/PPBP/PRSS2/S100A7/S100A8/SERPINB3/TCN1/OLFM4	9
CC	GO:0005921	gap junction	3/165	32/19717	0.00238832	0.0280628	0.0234118	CALB2/GJB3/GJB5	3
CC	GO:0033655	host cell cytoplasm part	2/165	10/19717	0.00299724	0.0308099	0.0257037	PF4/GBP6	2
CC	GO:0043256	laminin complex	2/165	10/19717	0.00299724	0.0308099	0.0257037	LAMA3/LAMC2	2
CC	GO:0031225	anchored component of membrane	6/165	170/19717	0.00311377	0.0308099	0.0257037	ALPP/CEACAM7/PSCA/LY6D/LYPD3/ULBP2	6
CC	GO:0030430	host cell cytoplasm	2/165	11/19717	0.00364321	0.0342462	0.0285704	PF4/GBP6	2
CC	GO:0000791	euchromatin	3/165	38/19717	0.00391591	0.0350568	0.0292467	H1-3/H1-4/H1-5	3
CC	GO:0033646	host intracellular part	2/165	14/19717	0.00592938	0.0484662	0.0404338	PF4/GBP6	2
CC	GO:0043656	intracellular region of host	2/165	14/19717	0.00592938	0.0484662	0.0404338	PF4/GBP6	2
MF	GO:0048018	receptor ligand activity	16/160	482/17697	7.92731e-06	0.00109614	0.00100654	BMP7/C5/DEFB4A/IL1A/INHA/NTS/PF4/PPBP/CXCL5/TFF1/THBS4/WNT7A/FGF19/DKK1/GAL/UCN3	16
MF	GO:0001664	G protein-coupled receptor binding	12/160	280/17697	9.36916e-06	0.00109614	0.00100654	C5/DEFB4A/PF4/PPBP/CXCL5/SFRP1/TFF2/WNT7A/GAL/RSPO3/UCN3/TAC4	12
MF	GO:0031492	nucleosomal DNA binding	6/160	55/17697	9.99524e-06	0.00109614	0.00100654	HMGA2/H1-3/H1-4/H3C2/H1-5/H3C3	6
MF	GO:0042379	chemokine receptor binding	6/160	66/17697	2.88642e-05	0.00197359	0.00181225	C5/DEFB4A/PF4/PPBP/CXCL5/TFF2	6
MF	GO:0004866	endopeptidase inhibitor activity	9/160	175/17697	3.08753e-05	0.00197359	0.00181225	C5/COL7A1/CST1/CST4/SERPINA5/PI3/SERPINB5/SERPINB3/SERPINB7	9
MF	GO:0030414	peptidase inhibitor activity	9/160	182/17697	4.19913e-05	0.00197359	0.00181225	C5/COL7A1/CST1/CST4/SERPINA5/PI3/SERPINB5/SERPINB3/SERPINB7	9
MF	GO:0061135	endopeptidase regulator activity	9/160	182/17697	4.19913e-05	0.00197359	0.00181225	C5/COL7A1/CST1/CST4/SERPINA5/PI3/SERPINB5/SERPINB3/SERPINB7	9
MF	GO:0031491	nucleosome binding	6/160	85/17697	0.000120649	0.00496169	0.00455608	HMGA2/H1-3/H1-4/H3C2/H1-5/H3C3	6
MF	GO:0061134	peptidase regulator activity	9/160	219/17697	0.00017315	0.00632961	0.00581218	C5/COL7A1/CST1/CST4/SERPINA5/PI3/SERPINB5/SERPINB3/SERPINB7	9
MF	GO:0004867	serine-type endopeptidase inhibitor activity	6/160	94/17697	0.000210109	0.0069126	0.00634751	COL7A1/SERPINA5/PI3/SERPINB5/SERPINB3/SERPINB7	6
MF	GO:0005200	structural constituent of cytoskeleton	6/160	102/17697	0.000327485	0.00979478	0.00899409	KRT5/KRT6A/KRT6B/KRT14/KRT16/KRT17	6
MF	GO:0008083	growth factor activity	7/160	163/17697	0.0007096	0.0188352	0.0172955	BMP7/INHA/PPBP/TFF1/THBS4/FGF19/DKK1	7
MF	GO:0031490	chromatin DNA binding	6/160	119/17697	0.000744247	0.0188352	0.0172955	HMGA2/H1-3/H1-4/H3C2/H1-5/H3C3	6
MF	GO:0008201	heparin binding	7/160	169/17697	0.00087786	0.0195221	0.0179262	BMP7/LAMC2/SERPINA5/PF4/SFRP1/THBS4/RSPO3	7
MF	GO:0005125	cytokine activity	8/160	220/17697	0.000890064	0.0195221	0.0179262	BMP7/C5/IL1A/INHA/PF4/PPBP/CXCL5/WNT7A	8
MF	GO:0008009	chemokine activity	4/160	49/17697	0.000993455	0.0204279	0.018758	C5/PF4/PPBP/CXCL5	4
MF	GO:0005126	cytokine receptor binding	9/160	286/17697	0.00119315	0.0230909	0.0212033	BMP7/C5/DEFB4A/IL1A/INHA/PF4/PPBP/CXCL5/TFF2	9
MF	GO:0004857	enzyme inhibitor activity	10/160	375/17697	0.0022146	0.0404779	0.037169	C5/COL7A1/CST1/CST4/SERPINA5/PI3/SERPINB5/SERPINB3/SCGB1A1/SERPINB7	10
MF	GO:0071855	neuropeptide receptor binding	3/160	32/17697	0.00296769	0.0513879	0.0471871	GAL/UCN3/TAC4	3

## Sheet: Fig. S2C
pathway	pval	padj	ES	NES	nMoreExtreme	size	leadingEdge
ADIPOGENESIS	0.018	0.0346154	0.333933	1.40348	107	191	RETN ANGPTL4 SNCG CD36 ORM1 GPX3 CAVIN1 FAH SCARB1 FABP4 CD151 APOE CHCHD10 ETFB SQOR SLC25A10 CMBL TALDO1 TST UQCRQ PEX14 ECH1 NDUFB7 COL4A1 SAMM50 ALDOA UQCRC1 COL15A1 ITIH5 UQCR10 COX6A1 ACO2 COX8A COX7B COQ3 MDH2 PFKL DHCR7 SLC1A5 GADD45A QDPR UQCR11 ATP1B3 COQ9 HSPB8 SSPN GPX4 PGM1 DDT NDUFAB1 SOWAHC GRPEL1 SLC25A1 ARL4A SLC19A1 IDH1 IDH3G SDHB PIM3 MGST3 IFNGR1 DNAJC15 RMDN3 ECHS1
ALLOGRAFT_REJECTION	0.993311	0.996529	0.16249	0.678922	5939	182	PF4 IL11 CCL22 ELANE MMP9 CAPG EIF5A THY1 CCL11 TIMP1 SOCS1 SPI1 TGFB2 CCL7 HLA-A LTB CCND3 PRF1 CD40 CSK NME1 PSMB10 HLA-G CCL13 EGFR IL4R INHBB ITGB2 LIF CD74 CDKN2A AKT1 CCL2 F2R FGR FLNA SRGN RPS19 IFNGR1 EIF3D LY86 TGFB1
ANDROGEN_RESPONSE	0.796468	0.847306	0.217756	0.82789	4554	97	AKAP12 KRT19 AZGP1 KRT8 PMEPA1 NKX3-1 ACTN1 CENPN ADRM1 CCND3 SMS ALDH1A3 BMPR1B UBE2I PA2G4 GSR CDK6 ABHD2 XRCC6 HSD17B14 AKT1 MYL12A
ANGIOGENESIS	0.00871662	0.0189492	0.552137	1.71896	46	34	SERPINA5 PF4 STC1 MSX1 S100A4 CXCL6 JAG1 THBD FSTL1 TIMP1 SPP1 LRPAP1 APP COL5A2 COL3A1 OLR1
APICAL_JUNCTION	0.000168464	0.000865501	0.513161	2.13171	0	175	DSC3 CALB2 PPP2R2C FSCN1 LAMC2 LAMA3 FLNC CLDN18 CLDN6 ACTG2 CLDN8 TGFBI CDH3 CLDN5 RHOF COL17A1 ITGB4 LAMB3 CDH6 ATP1A3 CLDN9 RRAS MYL9 BMP1 ADRA1B LAYN KCNH2 CD276 MMP9 VASP NECTIN1 CD99 JUP ZYX MDK ACTN1 PFN1 THY1 NECTIN2 ADAM9 ACTN4 CX3CL1 MMP2 ACTB GAMT CERCAM MAPK11 BAIAP2 RAC2 MYH9 GNAI2 CNN2 ITGB1 MVD GTF2F1 VCL ACTG1 SORBS3 EGFR SDC3 TUBG1 TSPAN4 YWHAH SIRPA ICAM2 TRO NF2 PCDH1 SYMPK CRB…
APICAL_SURFACE	0.000926784	0.0028962	0.60277	1.88726	4	35	RHCG LYPD3 PCSK9 HSPB1 PLAUR THY1 SULF2 CX3CL1 SRPX GATA3 DCBLD2 APP
APOPTOSIS	0.00169319	0.00445577	0.391953	1.60498	9	157	IL1A CAV1 TNFRSF12A BCL2L10 TSPO GPX3 PLAT KRT18 BIK GNA15 CCNA1 DDIT3 CLU HSPB1 BGN BID CDKN1A TIMP2 GSN AVPR1A BCL2L1 TIMP3 TIMP1 FEZ1 MMP2 TNFSF10 TGFB2 PRF1 FDXR CASP9 EBP BCAP31 IFITM3 MGMT APP CD14 SQSTM1 PDGFRB NEFH LMNA GSR GADD45A IER3 HMOX1 BAX BIRC3 GPX4 ANXA1 TOP2A HMGB2 DAP LGALS3 F2R EMP1 VDAC2
BILE_ACID_METABOLISM	0.475582	0.579978	0.263309	0.987961	2677	91	RBP1 GC SULT2B1 BBOX1 BCAR3 ALDH1A1 DIO1 SLC22A18 GNMT DIO2 PRDX5 CYP39A1 AR FDXR SLC35B2 IDH2 ABCD1 NR0B2
CHOLESTEROL_HOMEOSTASIS	0.0431822	0.0719704	0.398798	1.43661	240	71	TNFRSF12A ANXA13 JAG1 ETHE1 CLU SEMA3B PCYT2 PLAUR TRIB3 GPX8 AVPR1A S100A11 FABP5 GLDC ECH1 EBP ACAT2 MVD DHCR7 ACTG1 ANXA5 ATF5 LGALS3 GUSB CXCL16 GNAI1 LDLR NSDHL CD9 FADS2
COAGULATION	0.0001731	0.000865501	0.504717	1.97779	0	116	PF4 KLK8 MMP10 FGA PLAU FURIN SERPINE1 MMP3 MMP11 MMP1 MMP14 F2RL2 CTSV HNF4A PRSS23 PLAT PDGFB BMP1 THBD FN1 MMP9 CFD CLU F12 GSN TMPRSS6 MMP15 TIMP3 CTSH APOC1 ADAM9 DUSP14 TIMP1 MMP2 SERPINA1 CSRP1 HTRA1 CASP9 C1QA SPARC COMP WDR1 CTSB MMP7 CTSK FGG RAC1 GNB2
COMPLEMENT	0.00218084	0.00545211	0.375789	1.57044	12	183	PRSS3 S100A12 S100A9 KYNU CDA SERPINE1 PCSK9 MMP14 CD36 CTSV HNF4A PLAT PDGFB LTF MSRB1 FN1 CA2 CTSL COL4A2 CTSD CLU CXCL1 HSPA1A PLAUR PFN1 TIMP2 TMPRSS6 MMP15 EHD1 CDH13 CTSH APOC1 ADAM9 TIMP1 F5 SERPINA1 CSRP1 DUSP5 CASP9 C1QA GATA3 GNAI2 CD59 CTSB RHOG CALM3 CTSC GNB2 CEBPB ATOX1 ANXA5 PPP4C OLR1 SIRT6 PHEX CDK5R1 PIM1 PSMB9 C1QC LGALS3 FCER1G GNGT2 KLK1 MAFF
DNA_REPAIR	0.0617767	0.0996399	0.321367	1.30366	362	147	CDA GSDME NME4 RAD51 MPG NME3 ALYREF PNP ADRM1 APRT SAC3D1 POLD4 GUK1 BCAP31 CANT1 POLR2E NME1 RBX1 POLE4 GTF2F1 ZWINT POLR2J ERCC2 GTF2A2 VPS37B TARBP2 USP11 ITPA MRPL40 FEN1 POLA2 PCNA GPX4 ERCC1 POLR2A NT5C RFC2 ADA DAD1 EDF1 POLR2I TAF10 NELFE RFC3 CETN2 RALA DGUOK POLD1 POLR2G COX17 DUT GTF2H5 SEC61A1 TK2 PRIM1 SUPT4H1 TAF6 SNAPC5 POLR3GL ARL6IP1 RFC4 TYMS AAAS HPRT1 SUPT5H POLR1D
E2F_TARGETS	0.000167308	0.000865501	0.424287	1.78951	0	198	HMGA1 TK1 CENPM RRM2 PLK1 MYBL2 TACC3 BIRC5 UBE2S CCNB2 CDK4 AURKB CDC20 BUB1B CDC25A KIF4A CDCA3 SPC25 KIF2C CDKN1A STMN1 KIF18B NAA38 MKI67 TUBB CDCA8 ESPL1 MAD2L1 NCAPD2 AURKA RANBP1 DIAPH3 KPNA2 HMMR GINS4 MCM5 RACGAP1 SPC24 CDKN3 TRIP13 ASF1B DEPDC1 SPAG5 POLD2 PTTG1 NME1 POLE4 SUV39H1 RNASEH2A ORC6 PA2G4 PHF5A POP7 JPT1 GINS3 XRCC6 SNRPB CDKN2A MCM2 TUBG1 POLA2 LYAR LMNB1 PCNA MTHFD2 CHEK1 …
EPITHELIAL_MESENCHYMAL_TRANSITION	0.000166472	0.000865501	0.665821	2.80621	0	195	DKK1 PRSS2 LAMC2 LAMA3 SFRP1 COL7A1 VEGFC FBN2 TGFBI ANPEP ITGA5 LOXL2 TNFRSF12A MFAP5 SCG2 APLP1 LGALS1 FSTL3 SERPINE1 PTHLH MMP3 PTX3 SNAI2 MSX1 CDH6 SPOCK1 MMP1 CXCL6 PDLIM4 MMP14 COL6A2 TAGLN PMEPA1 CRLF1 EDIL3 COL5A3 EMP3 BASP1 MYL9 BMP1 PLOD1 FN1 GPC1 LAMA1 OXTR SERPINE2 COL4A2 COL11A1 FBLN1 ACTA2 TNC IGFBP3 SLC6A8 PCOLCE CAPG IL32 CXCL1 PLAUR COL12A1 COL1A1 BGN THY1 EFEMP2 FMOD FSTL1 COL5A…
ESTROGEN_RESPONSE_EARLY	0.00100184	0.00294658	0.387653	1.62821	5	190	CALB2 TFF1 KRT13 NPY1R SLC2A1 STC2 KRT19 DHRS2 TSKU SULT2B1 SFN RHOD TMPRSS3 KRT8 CLIC3 KRT15 PTGES FHL2 PRSS23 SLC7A5 WFS1 KRT18 KLK10 OPN3 SCARB1 NBL1 SEC14L2 BLVRB KAZN SEMA3B ZNF185 TFF3 TPD52L1 AMFR SLC9A3R1 TGM2 LAD1 DHRS3 AR GLA OLFML3 RAPGEFL1 KLF4 ITPK1 SLC16A1 CANT1 IGFBP4 DHCR7 INHBB ABHD2 TPBG GJA1 TJP3 HSPB8 NXT1 FKBP4
ESTROGEN_RESPONSE_LATE	0.000167252	0.000865501	0.478793	2.00496	0	185	GJB3 TFF1 TRIM29 KRT13 SERPINA5 LAMC2 GAL S100A9 NPY1R CAV1 CYP4F11 KRT19 DHRS2 SULT2B1 SFN TMPRSS3 CLIC3 PTGES PERP PRSS23 SLC7A5 WFS1 LTF CDC6 KLK10 OPN3 SCARB1 CA2 NBL1 CCNA1 CDC20 BLVRB SEMA3B MDK TFF3 TPD52L1 GALE ETFB GINS2 KIF20A GPER1 CPE AMFR ST6GALNAC2 SLC9A3R1 FABP5 TST ST14 SERPINA1 BATF CKB PKP3 IDH2 GLA RAPGEFL1 UGDH KLF4 ITPK1 DCXR SLC16A1 LSR
FATTY_ACID_METABOLISM	0.0345003	0.0594833	0.337863	1.36871	202	145	ADH7 ALDH3A1 GPD1 LGALS1 G0S2 VNN1 CD36 CBR1 ALDH1A1 CA2 MIF NTHL1 ECI1 ADH1C CA4 CBR3 ECH1 ACAT2 ALDOA TDO2 SMS UGDH S100A10 ECI2 ACO2 GSTZ1 BMPR1B ERP29 MDH2 HSD17B10 IDH3B YWHAH UROD AOC3 IDH1 BLVRA IDH3G UBE2L6 NCAPH2 ADSL NSDHL APEX1 LDHA ECHS1 TP53INP2 FASN ENO3 MDH1 KMT5A HCCS FH GABARAPL1 HMGCL PSME1 HSP90AA1 OSTC
G2M_CHECKPOINT	0.000667668	0.00222556	0.388037	1.63288	3	194	MT2A HMGA1 PLK1 MYBL2 TPX2 TACC3 BIRC5 SLC7A5 UBE2S CCNB2 KIF23 CDC6 PRC1 CCNA2 CDK4 CDC45 AURKB CENPA EXO1 CDC20 CDC25A KIF4A KIF2C PML GINS2 STMN1 MKI67 HOXC10 ESPL1 MAD2L1 AURKA TROAP BUB1 KPNA2 NUSAP1 HMMR MCM5 KIF11 PBK RACGAP1 CHMP1A UCK2 DTYMK CDKN3 NDC80 SMAD3 RAD54L PTTG1 TTK SUV39H1 NEK2 ORC6 UBE2C JPT1 MCM2 POLA2 INCENP LMNB1 CHEK1 CKS1B ATF5 TOP2A CKS2 CHAF1A CDK1 HMGN2
GLYCOLYSIS	0.00016675	0.000865501	0.466592	1.95865	0	189	ALDOB TGFBI ANGPTL4 STC2 B3GNT3 DPYSL4 GCLC STC1 DDIT4 CHST6 GPR87 SLC16A3 CHPF PKM CHST1 CACNA1H EGLN3 CLDN9 PKP2 PLOD1 G6PD GPC1 BIK CENPA IGFBP3 MIF ARTN TFF3 GALE GOT2 STMN1 KIF20A PFKP COL5A1 SLC25A10 TALDO1 AURKA GLRX ENO1 AGRN HK2 CLN6 EFNA3 HMMR ERO1A PGLS PGAM1 ALDOA QSOX1 TKTL1 TPI1 DEPDC1 RBCK1 POLR3K B4GALT2 MDH2 B4GALT7 SOX9 EGFR GPC3 IER3 TPBG PGM2 SDC3 LHPP B3GAT3 TGFA GALK1 FKBP4 …
HEDGEHOG_SIGNALING	0.360647	0.450808	0.348235	1.07068	1940	32	L1CAM SCG2 GLI1 ADGRG1 THY1 PML MYH9 CDK6 CDK5R1
HEME_METABOLISM	0.99289	0.996529	-0.160953	-0.699001	4049	163	SPTB DCAF10 AQP3 KDM7A RNF19A TENT5C GAPVD1 BMP2K RBM5 TNRC6B TFDP2 ARHGEF12 DAAM1 BTG2 KAT2B SYNJ1 SLC30A1 NEK7 RCL1 FBXO34 MFHAS1 TRAK2 EZH1 ELL2 ENDOD1 EPB41 FBXO9 NNT ALDH6A1 MXI1 TCEA1 LPIN2 C3 SLC11A2 NR3C1
HYPOXIA	0.000167588	0.000865501	0.473797	1.9818	0	184	ALDOB INHA HOXB9 B4GALNT2 MT2A AKAP12 TGFBI ANGPTL4 SLC2A1 CAV1 STC2 CAVIN3 DPYSL4 SERPINE1 STC1 SULT2B1 DDIT4 PKP1 PGF S100A4 ANXA2 ADM PDGFB CAVIN1 GAPDH EDN2 MT1E CDKN1C GPC1 SCARB1 DDIT3 IGFBP3 MIF PLAUR BGN CDKN1A PFKP COL5A1 HEXA PPARGC1A SLC2A3 PRDX5 SRPX GLRX ENO1 TGM2 HK2 EFNA3 GAA TMEM45A ERO1A ALDOA ILVBL PLAC8 TKTL1 MYH9 TPI1 HK1 ACKR3 TES PFKL EGFR GPC3 IER3 TPBG HMOX1 HS3ST1 PGM2 SD…
IL2_STAT5_SIGNALING	0.125334	0.184314	0.284601	1.19703	750	193	IL1RL1 AGER CSF2 FURIN ITGA6 IL1R2 APLP1 F2RL2 PENK COL6A1 FAH ST3GAL4 CDC6 CDKN1C CA2 CDCP1 DRC1 CAPG PLEC PNP BCL2L1 MYO1E TNFSF11 SLC2A3 SOCS1 ECM1 SPP1 TGM2 TNFSF10 HK2 DHRS3 BATF LTB CCND3 CKAP4 ITIH5 UCK2 IFITM3 NCS1 TNFRSF4 CST7 MYO1C IL3RA ADAM19 SLC1A5 CD81 IL4R SYNGR2 LIF GSTO1 CTSZ GPX4 PIM1 DCPS NT5E ARL4A EMP1 MAFF PHLDA1 ENPP1 TNFRSF18 AHCY IFNGR1 CCNE1 SNX9 SERPINB6 RGS16 PRNP
IL6_JAK_STAT3_SIGNALING	0.116127	0.17595	0.343647	1.27203	655	83	REG1A PF4 CSF2 TNFRSF12A IL1R2 CD36 CXCL11 CXCL1 SOCS1 CCL7 LTB LTBR PDGFC ACVRL1 BAK1 CD14 IL3RA IL15RA IL4R HMOX1 TNFRSF1A PIM1
INFLAMMATORY_RESPONSE	0.0150527	0.0301054	0.338871	1.41903	89	185	IL1A CCL17 ITGA5 CCL22 NDP SERPINE1 MARCO SPHK1 ADM CXCL6 MMP14 CD70 PCDH7 EMP3 CXCL11 GNA15 LY6E ADGRE1 PLAUR TNFAIP6 AXL CDKN1A HAS2 TNFSF9 CCL24 APLNR CD82 ADRM1 TIMP1 CX3CL1 CXCL8 TNFSF10 PTGIR OSM CCL7 PTAFR CD40 C5AR1 RHOG DCBLD2 CD14 BST2 LAMP3 IL15RA HBEGF GPC3 IRAK2 IL4R RTP4 TPBG LIF OLR1
INTERFERON_ALPHA_RESPONSE	0.186328	0.266183	0.311239	1.18023	1062	96	IFI27 ISG15 CXCL11 LY6E IFI35 LGALS3BP OASL OAS1 PROCR IFITM3 BST2 LAMP3 MX1 USP18 IL4R RTP4 IFIT3 CD74 PSMB9 IFITM2 MVB12A CNP DHX58 UBE2L6 HLA-C NMI PSMB8 OGFR CCRL2 PSME2 IFI44 PSME1 CSF1 ISG20
INTERFERON_GAMMA_RESPONSE	0.540784	0.64379	0.228581	0.964064	3241	197	GBP6 MT2A IFI27 ISG15 CXCL11 LY6E IFI35 LGALS3BP OASL TNFAIP6 CDKN1A PML PFKP PNP IDO1 SOCS1 TNFSF10 CCL7 HLA-A OAS3 PSMB2 CD40 IFITM3 METTL7B RBCK1 BST2 MVP MX1 IL15RA PSMB10 HLA-G USP18 SECTM1 IL4R RTP4 OAS2 IFIT3 CD74 IFIT1 SSPN MTHFD2 PIM1 CCL2 PSMB9 IFITM2 ARL4A HLA-B DHX58 UBE2L6 NMI NUP93
KRAS_SIGNALING_DN	0.000345125	0.00123259	0.473185	1.86975	1	122	CALML5 TFF2 SPRR3 KRT13 KRT5 LYPD3 AKR1B10 COL2A1 SCGB1A1 KLK8 CLDN8 WNT16 UPK3B PKP1 KRT4 KLHDC8A HTR1D TCL1A KRT15 NUDT11 EDN2 KLK7 CCNA1 TGM1 PNMT ADRA2C COPZ2 ATP6V1B1 GAMT TGFB2 CYP39A1
KRAS_SIGNALING_UP	0.000334001	0.00123259	0.406702	1.70438	1	186	ANXA10 WNT7A PPBP PTPRR MMP10 AKAP12 TSPAN1 RETN ANGPTL4 CSF2 PLAU IGF2 G0S2 PLEK2 USH1C MMP11 TMEM158 SLPI PLAT ANO1 TSPAN7 MMP9 CA2 ADAM8 EPHB2 F2RL1 KCNN4 IGFBP3 JUP SEMA3B PLAUR CPE ENG GLRX SPP1 ERO1A RBP4 ALDH1A3 NR0B2 PCSK1N KLF4 FLT4 DCBLD2 HKDC1 ADGRA2 HBEGF HSD11B1 SOX9 NAP1L2 ITGB2 LIF ACE BIRC3 GABRA3
MITOTIC_SPINDLE	0.233227	0.323927	0.26312	1.10976	1393	198	FSCN1 RHOF PLK1 ANLN CDC42EP2 TPX2 BIRC5 BCAR1 CCNB2 KIF23 PRC1 PXN CLIP2 TUBA4A KIF4A KIF2C GSN ARHGDIA MYO1E ESPL1 ACTN4 AURKA MID1 BUB1 SAC3D1 NUSAP1 KIF11 PALLD RACGAP1 MYH9 NDC80 KATNB1 KIF3C KPTN TTK NEK2 CAPZB VCL CDC42EP4 YWHAE NCK2 CDC42EP1 EZR ARAP3 MARK4 ARHGAP10 INCENP LMNB1 SUN2 DLGAP5 TOP2A SYNPO BIN1 CDK1 FLNA ABR MAP3K11
MTORC1_SIGNALING	0.000166362	0.000865501	0.42481	1.79182	0	196	SLC2A1 GCLC STC1 DDIT4 SLC7A11 RRM2 PLK1 EGLN3 GAPDH SLC7A5 G6PD DDIT3 CDC25A TUBA4A TRIB3 CDKN1A TOMM40 PNP PSMB5 SERPINH1 AURKA SLC2A3 SLC9A3R1 GLRX ENO1 BUB1 HK2 PRDX1 FKBP2 MAP2K3 FDXR ERO1A EBP GLA ALDOA PHGDH PDAP1 IGFBP5 NFKBIB ATP5MC1 SDF2L1 TPI1 SHMT2 PSPH CCT6A SQSTM1 TES CTSC PFKL DHCR7 SLC1A5 GSR QDPR ITGB2 PSMA4 YKT6 MCM2 TUBG1 PSAT1 MTHFD2 PGM1 PSMC4 IDH1 PPIA LDLR NUPR1 TXNRD1 PGK1…
MYC_TARGETS_V1	0.000332945	0.00123259	0.41839	1.76337	1	195	CCNA2 CDK4 CDC45 CDC20 GOT2 RUVBL2 CCT2 MAD2L1 TUFM SNRPD2 RPS2 RANBP1 KPNA2 COX5A MCM5 PSMB2 PSMB3 SRM POLD2 NME1 PA2G4 HDDC2 SNRPG YWHAE C1QBP PTGES3 PRPF31 PSMA4 XRCC6 UBE2L3 MCM2 PSMD7 PHB PSMD1 PCNA SNRPA MRPL23 RPL18 PHB2 PSMD3 PSMA7 NDUFAB1 RNPS1 PSMC4 PPM1G VDAC1 FBL PPIA LSM2 PCBP1 EIF4H MCM7 NOP16 RPLP0 EIF3D PGK1 APEX1 LDHA EIF3B CTPS1 MCM4 CCT5 PSMD14 LSM7 CDK2 NHP2 TRIM28 CCT7 EIF2S2…
MYC_TARGETS_V2	0.0264541	0.0472394	0.440126	1.52863	145	58	PLK1 CDK4 PES1 HK2 MCM5 SRM BYSL GRWD1 NOC4L PA2G4 FARSA DUSP2 IPO4 PHB SLC19A1 TBRG4 TCOF1 NOP16 MYBBP1A MRTO4 PLK4 MCM4 PPAN UNG PUS1 NOP2 AIMP2 LAS1L RRP9 NDUFAF4 MAP3K6 DCTPP1 RRP12 HSPE1 NOP56 HSPD1 NPM1 IMP4 NIP7 EXOSC5
MYOGENESIS	0.00236686	0.00563539	0.389617	1.59468	13	155	STC2 ITGB4 SPHK1 PDLIM7 CACNA1H CD36 COL6A2 TAGLN GPX3 DES SOD3 KCNH2 CFD COL4A2 IGFBP3 SLC6A8 CLU COL1A1 TPD52L1 SMTN CDKN1A TEAD4 COX7A1 GSN TNNT1 CDH13 APLNR PLXNB2 ITGB5 TPM2 TNNI2 AEBP1 AGRN CKB GAA MYH11 SPARC LSP1 MYL6B COL15A1 NCAM1 MYH9 ITGB1 SGCA APP MAPK12 FLII MYO1C IGFBP7 HBEGF SORBS3 SYNGR2 COL3A1 TNNC1 HSPB8 SSPN MYBPH NQO1 FHL1 BIN1 MB SPDEF CTF1 KLF5 HSPB2 PRNP TGFB1 SH3BGR FGF2 …
NOTCH_SIGNALING	0.631735	0.734576	0.286873	0.882018	3399	32	JAG1 DTX2 DTX1 FZD1 NOTCH3 DLL1 RBX1 WNT2 PPARD PSENEN
OXIDATIVE_PHOSPHORYLATION	0.000334225	0.00123259	0.425925	1.79707	1	199	CYB5R3 COX4I1 GOT2 ETFB ATP6V0C ECI1 ATP5F1D MAOB UQCRQ COX5A ATP5ME NDUFA6 IDH2 ECH1 NDUFB7 UQCRC1 OGDH ATP5F1B UQCR10 ATP5MC1 COX6A1 NDUFA2 TIMM13 ACO2 MRPS11 COX8A SLC25A11 COX6B1 ATP6V1F NDUFS8 NDUFS7 ATP6V0E1 COX7B TIMM8B ATP5MC2 NDUFA3 MDH2 ATP5MF ATP5PF ATP5MC3 NDUFS6 HSD17B10 SLC25A6 ATP6V1E1 UQCR11 MRPL34 BAX IDH3B MRPL11 GPX4 TOMM22 PHB2 NDUFB2 NDUFC1 NDUFAB1 NDUFA4 GRPEL1 VDAC1 IDH1 VD…
P53_PATHWAY	0.000166973	0.000865501	0.443396	1.86234	0	190	KRT17 SERPINB5 CLCA2 IL1A TP63 KLK8 EPHA2 ITGB4 OSGIN1 DDIT4 SFN SPHK1 SLC7A11 S100A4 PERP RRAD GPX2 DDIT3 CTSD TRIB3 TPD52L1 TAX1BP3 CDKN1A SLC3A2 TNFSF9 CDH13 PROCR CD82 PLXNB2 SOCS1 ST14 CCND3 BAIAP2 FDXR S100A10 KLF4 DCXR BAK1 APP ABHD4 TCN2 HBEGF GADD45A CD81 INHBB IER3 LIF HMOX1 NUDT15 BAX CDK5R1 CDKN2A NINJ1 PCNA TGFA PHLDA3 GM2A FUCA1 RPL18 MAPKAPK3 PLK3 BLCAP RAB40C F2R ADA RPL36 NUPR1 A…
PANCREAS_BETA_CELLS	0.00343274	0.00780168	-0.595735	-1.80274	15	25	SST INSM1 NEUROD1 STXBP1 DPP4 PAK3 SCGN
PEROXISOME	0.0248239	0.0459703	0.385359	1.45771	140	95	CRABP1 ALB SCGB1A1 SULT2B1 TSPO ALDH1A1 FABP6 DIO1 PRDX5 DHRS3 CLN6 PRDX1 PEX14 SLC35B2 IDH2 ECH1 ABCD1 ECI2 FIS1 MVP GSTK1 YWHAH HSD11B2 TOP2A ERCC1 IDH1 HRAS RXRG CTPS1 HSD3B7 DLG4 SOD1 CRABP2 TTR HMGCL CTBP1 SLC25A17
PI3K_AKT_MTOR_SIGNALING	0.697504	0.787247	0.230376	0.877974	3995	98	SLC2A1 SFN VAV3 CDK4 DDIT3 TRIB3 PFN1 CDKN1A CFL1 ARHGDIA AP2M1 MAP2K3 PAK4 NFKBIB SQSTM1 RAC1 AKT1S1 EGFR RALB RPS6KA1 TNFRSF1A AKT1 PPP1CA ECSIT CDK1 PIN1 CSNK2B HRAS E2F1 NGF CDK2 CALR
PROTEIN_SECRETION	0.996529	0.996529	-0.153313	-0.609544	4306	95	ABCA1 MON2 DOP1A SGMS1 STX16 BET1 ARFGEF1 RPS6KA3 GOLGA4 ANP32E BNIP3 ATP7A ARFGEF2 TPD52 VAMP4
REACTIVE_OXYGEN_SPECIES_PATHWAY	0.00145852	0.00405145	0.557418	1.86044	7	48	GCLC SRXN1 GPX3 G6PD FTL PFKP HMOX2 GLRX PRDX1 NDUFA6 LSP1 ABCC1 MSRA JUNB ERCC2 ATOX1 GSR PRDX2 GPX4 CDKN2D NQO1 FES TXN TXNRD2 NDUFB4 TXNRD1 PRNP SOD1 SBNO2 PRDX6 PTPA GCLM GLRX2 PDLIM1 LAMTOR5 PRDX4 STK25
SPERMATOGENESIS	0.304755	0.390712	0.293683	1.09003	1723	84	ELOVL3 TUBA3C IL13RA2 POMC CCNB2 NCAPH CLGN CCNA1 KIF2C RPL39L TALDO1 AURKA BUB1 TEKT2 TKTL1 CDKN3 PCSK1N TTK NEK2 TNNI3 NEFH ACE HSPA2 CCT6B ARL4A CDK1 NF2
TGF_BETA_SIGNALING	0.24174	0.326676	0.338488	1.15621	1338	53	FURIN SERPINE1 BCAR3 ID3 PMEPA1 CDKN1C ID1 ENG
TNFA_SIGNALING_VIA_NFKB	0.00981534	0.0204486	0.343227	1.44771	58	196	IL1A FOSL1 KYNU CSF2 PLAU G0S2 SERPINE1 FJX1 PTX3 LAMB3 SPHK1 CXCL6 JAG1 MSC PMEPA1 IL23A CXCL11 F2RL1 TNC CXCL1 PLAUR TNFAIP6 CDKN1A TNFSF9 EHD1 RELB SLC2A3 PHLDA2 MAP2K3 SIK1 DUSP5 TRIP10 KLF4 ZC3H12A DNAJB4 SMAD3 NFKBIE TNIP2 TNIP1 SQSTM1 ACKR3 JUNB IL15RA CEBPB HBEGF GADD45A SPSB1 IER3 LIF DUSP2 OLR1 BIRC3 NINJ1 CCL2 DUSP1 NFKB2 BCL2A1
UNFOLDED_PROTEIN_RESPONSE	0.796251	0.847306	0.215591	0.834444	4544	109	STC2 DDIT4 SLC7A5 WFS1 EIF4EBP1 ATP6V0D1 ERO1A CHAC1 BANF1 CEBPB IMP3 IFIT1 PSAT1 MTHFD2 BAG3 CCL2 CKS1B DNAJA4 LSM4 NHP2 CALR EXOSC4 EIF4G1 KDELR3 POP4 SHC1 SEC11A PDIA6 YIF1A ATF4 RRP9 EIF4A3 IGFBP1 HSPA9 RPS14 ZBTB17 KHSRP HYOU1 NOP56 PREB NPM1 DCTN1
UV_RESPONSE_DN	0.708522	0.787247	-0.21205	-0.897676	2967	137	PTGFR KIT SYNE1 CDON AMPH NFIB RASA2 PRKCA TOGARAM1 NR1D2 CDC42BPA ATRX NIPBL AKT3 GCNT1 ATXN1 NEK7 NRP1 VLDLR MET WDR37 MGLL CELF2 RUNX1 PHF3 PRKCE NOTCH2 SCAF8 ADD3 ACVR2A RBPMS PIAS3 DLC1 DYRK1A PTEN SIPA1L1 TENT4A NR3C1 PRDM2 DLG1 CDK13 ATP2B4 BMPR1A MIOS MAGI2 YTHDC1 DDAH1
UV_RESPONSE_UP	0.087468	0.136669	0.311827	1.26591	512	148	NPTX2 GAL COL2A1 FURIN CLTB MSX1 MMP14 CTSV GPX3 RRAD KCNH2 AP2S1 CDKN1C CA2 NPTXR TYRO3 SLC6A8 TUBA4A BID SLC6A12 TST CCND3 DNAJB1 BSG ALDOA PDAP1 BAK1 SQSTM1 HYAL2 JUNB ATP6V1F GGH PSMC3 STARD3 HMOX1 HSPA2 HLA-F YKT6 FEN1 CDC34 CYB5R1 FKBP4 MRPL23 UROD SPR GRPEL1 CNP CDO1 SELENOW CREG1 CCNE1 PPIF TFRC
WNT_BETA_CATENIN_SIGNALING	0.299871	0.390712	0.346855	1.11529	1627	40	DKK1 JAG1 FZD1 CSNK1E DLL1 WNT5B PPARD
XENOBIOTIC_METABOLISM	0.000168322	0.000865501	0.472011	1.9469	0	166	REG1A ABCC2 HSD17B2 CES1 ADH7 MT2A KYNU ALDH3A1 SMOX CDA EPHA2 SERPINE1 GCLC VNN1 PTGES CD36 HNF4A PTGR1 CBR1 FAH BCAR1 XDH PGD CA2 CYP2C18 FBLN1 BLVRB JUP APOE SLC6A12 GNMT ADH1C COMT SPINT2 MPP2 TGFB2 ECH1 RBP4 TDO2 UGDH SHMT2 DCXR ACO2 PINK1 IGFBP4 FMO3 PSMB10 DDAH2 HSD11B1 SLC1A5 GSR PTGES3 GSTO1 HMOX1 PPARD TNFRSF1A GSS NINJ1 SLC12A4 LONP1 DHRS1 SERTAD1 NQO1 DDT

## Sheet: Fig. S2D
pathway	pval	padj	ES	NES	nMoreExtreme	size	leadingEdge
10_FORMYLTETRAHYDROFOLATE_METABOLIC_PROCESS	0.288771	0.703894	-0.641524	-1.18105	1470	4	MTHFD2L ALDH1L2
2_OXOGLUTARATE_METABOLIC_PROCESS	0.888845	0.994049	0.251853	0.648679	4509	15	GOT2 IDH2 OGDH IDH1 GOT1 DLD
2FE_2S_CLUSTER_ASSEMBLY	0.396088	0.78239	0.603877	1.0956	1943	4	GLRX5 HSCB GLRX3 NFS1
3_PHOSPHOADENOSINE_5_PHOSPHOSULFATE_BIOSYNTHETIC_PROCESS	0.931791	1	-0.287222	-0.594032	4753	6	PAPSS2 SLC26A1 SLC35B3
3_PHOSPHOADENOSINE_5_PHOSPHOSULFATE_METABOLIC_PROCESS	0.600234	0.891925	0.333049	0.884081	3071	17	SULT2B1 SULT1C4 SLC35B2 SULT1A2 ENPP1 ABHD14B TPST2 TPST1 SULT1A1
3_UTR_MEDIATED_MRNA_DESTABILIZATION	0.272986	0.687894	-0.447057	-1.16895	1344	14	ZC3H12D RC3H1 CPEB3
3_UTR_MEDIATED_MRNA_STABILIZATION	0.698121	0.932075	-0.303961	-0.820744	3417	16	ANGEL2 LARP4B TENT4A TENT4B MAPK14 ZFP36
5_PHOSPHORIBOSE_1_DIPHOSPHATE_METABOLIC_PROCESS	0.699898	0.932226	0.41403	0.797993	3432	5	PYGL PRPS1 PRPSAP1 PRPS2
5S_CLASS_RRNA_TRANSCRIPTION_BY_RNA_POLYMERASE_III	0.9951	1	-0.207939	-0.430057	5076	6	GTF3C4
ABSCISSION	0.679592	0.924084	0.400082	0.811519	3329	6	AURKB ZFYVE19 VPS4A
ACETATE_ESTER_TRANSPORT	0.591638	0.889593	0.70075	0.936133	2914	1	SLC44A4
ACETYL_COA_BIOSYNTHETIC_PROCESS	0.198525	0.618978	-0.425937	-1.23421	968	21	PDK1 PDK4 DIP2A ACSS1 PDP1 ACAT1 PDPR PDP2
ACETYL_COA_BIOSYNTHETIC_PROCESS_FROM_PYRUVATE	0.409783	0.788529	-0.400032	-1.04599	2018	14	PDK1 PDK4 PDP1 PDPR PDP2
ACETYL_COA_METABOLIC_PROCESS	0.399316	0.783158	-0.314836	-1.03609	1867	36	PIPOX AASS PDK1 HMGCS2 PDK4 DIP2A ACSS1 PDP1
ACETYLCHOLINE_METABOLIC_PROCESS	0.46507	0.816138	-0.689584	-1.04329	2329	2	ACHE
ACID_SECRETION	0.00175953	0.0500028	0.695368	1.91602	8	20	TFF2 ABCC2 NTSR1 CES1 SLC51B OXTR SCT SLC9A3R1
ACIDIC_AMINO_ACID_TRANSPORT	0.596556	0.891183	-0.266109	-0.916006	2736	44	UNC13B STXBP1 PPFIA4 GLS TSPOAP1 SLC1A7 SLC6A1 APBA1
ACROSOMAL_VESICLE_EXOCYTOSIS	0.0100059	0.149506	-0.844108	-1.65407	50	5	UNC13B STXBP1
ACROSOME_ASSEMBLY	0.466693	0.817511	-0.429266	-0.99739	2332	9	SPINK2 TMF1
ACROSOME_REACTION	0.18795	0.607991	-0.424039	-1.24226	913	22	UNC13B STXBP1 SPINK1 PLCB1 TRIM36
ACTIN_CROSSLINK_FORMATION	0.241094	0.665549	0.488501	1.21562	1224	13	GAS2L2 GAS2L1 BAIAP2 FLNA BAIAP2L1 BAIAP2L2 AIF1 MARCKS
ACTIN_CYTOSKELETON_REORGANIZATION	0.931826	1	0.194782	0.736039	5316	93	PLEK2 PDLIM4 TRPV4 BCAR1 SYDE1 MDK GSN ARHGDIA DAPK3 BAIAP2 MYH9 PARVB EZR HCK ANXA1 FES FLNA BAIAP2L1 HRAS BAIAP2L2 ARHGDIB CDC42BPB NRK GMFG RALA MICALL2 CDK5 SHC1 PARVG CSF1R CTTN PHPT1 MINK1 RAPGEF3 S1PR1 GRB2 CDC42BPG CDC42 ARAP1 PAK1
ACTIN_FILAMENT_BASED_MOVEMENT	0.176971	0.592377	0.308415	1.183	1018	101	WIPF3 CAV1 STC1 ADORA1 FGF12 PKP2 DES KCNH2 KCNE4 MYBPC1 JUP SLC9A1 GSN TNNT1 VIM MYO1E MYL6 TPM4 ACTN4 TPM2 TNNI2 DSG2 TRPM4 MYH14 MYL6B MYH9 MYO1C TNNI3 MYO1D GJA1 TNNC1 SNTA1 SUN2
ACTIN_FILAMENT_BASED_PROCESS	0.00452027	0.0928145	0.278637	1.32622	30	654	FSCN1 FZD10 SFRP1 VILL WIPF3 TAC1 ANKRD1 CAV1 RHOF KRT19 CNN1 STC1 FHOD3 PLEK2 USH1C RND3 PLA2G1B ADORA1 RHOD CCL26 PDLIM7 GRHL3 CCL21 PDLIM4 FGF12 TRPV4 AQP1 KRT8 INA ANLN CDC42EP5 CDC42EP2 PHACTR3 RFLNA TMSB15A PKP2 RHOC DES BCAR1 GAS2L2 KCNH2 MSRB1 VASP SMIM22 F2RL1 SYDE1 PACSIN1 PXN KCNE4 MYBPC1 CAPG JUP PHLDB2 KANK3 ZYX MYADM CXCL1 TMSB4Y MDK ACTN1 SLC9A1 POF1B FHL3 PFN1 TMSB10 TACSTD2 ID1 S…
ACTIN_FILAMENT_BASED_TRANSPORT	0.873779	0.988155	0.251114	0.666584	4471	17	MYO1E ACTN4 MYO1C MYO1D SUN2
ACTIN_FILAMENT_BUNDLE_ORGANIZATION	0.0419377	0.329799	0.338037	1.35892	244	139	FSCN1 SFRP1 TAC1 USH1C RHOD RFLNA RHOC PXN PHLDB2 ZYX ACTN1 SLC9A1 PFN1 TACSTD2 ID1 STMN1 SERPINF2 ELN CX3CL1 ITGB5 BAIAP2 CORO2B PFN2 S100A10 SMAD3 LIMK1 RAC1 ARHGEF15 ACTG1 EZR SORBS3 CORO1B WNT11 RFLNB
ACTIN_FILAMENT_DEPOLYMERIZATION	0.739703	0.949044	0.244282	0.822989	4040	49	VILL F2RL1 CAPG GSN CFL1 TWF2 LMOD1 WDR1 SH3BP1 FLII CAPZB MICAL3
ACTIN_FILAMENT_NETWORK_FORMATION	0.49345	0.83069	0.399631	0.972203	2485	12	FHOD3 ACTN1 COBL
ACTIN_FILAMENT_ORGANIZATION	0.0153631	0.193959	0.292774	1.32748	98	370	FSCN1 SFRP1 VILL TAC1 RHOF FHOD3 USH1C RND3 PLA2G1B RHOD CCL26 CCL21 TRPV4 CDC42EP5 CDC42EP2 RFLNA TMSB15A RHOC BCAR1 GAS2L2 MSRB1 VASP F2RL1 PACSIN1 PXN CAPG PHLDB2 KANK3 ZYX MYADM TMSB4Y ACTN1 SLC9A1 POF1B PFN1 TMSB10 TACSTD2 ID1 GAS2L1 STMN1 PYCARD GSN SERPINF2 DBN1 ELN CFL1 CCL24 MYO1E CCL11 TPM4 ARPC1B CX3CL1 RGS4 ITGB5 TPM2 KANK4 DIAPH3 BAIAP2 COTL1 CORO2B RAC2 PFN2 MAD2L2 ALDOA TWF2 LMOD1 …
ACTIN_FILAMENT_REORGANIZATION	0.218269	0.63874	0.55604	1.25941	1091	9	BCAR1 GSN ARAP1
ACTIN_FILAMENT_SEVERING	0.214454	0.63294	0.474213	1.24103	1094	16	VILL CAPG GSN CFL1 MYH9 FMNL1 FLII
ACTIN_MEDIATED_CELL_CONTRACTION	0.231196	0.654967	0.316414	1.15075	1290	75	CAV1 STC1 ADORA1 FGF12 PKP2 DES KCNH2 KCNE4 MYBPC1 JUP SLC9A1 GSN TNNT1 VIM MYL6 TPM4 TPM2 TNNI2 DSG2 TRPM4 MYL6B
ACTIN_MODIFICATION	0.894393	0.994655	0.316801	0.610596	4386	5	TRIOBP NAA80 TWF1
ACTIN_NUCLEATION	0.942023	1	-0.197445	-0.679649	4321	44	JMY VIL1 FMN1 SPIRE1 ABI2 FCHSD2 GMFB WASHC1 WASHC5 WASF3 SPIRE2 ARPIN AP1AR
ACTIN_POLYMERIZATION_DEPENDENT_CELL_MOTILITY	0.58013	0.88324	-0.417164	-0.903176	2942	7	JMY
ACTIN_POLYMERIZATION_OR_DEPOLYMERIZATION	0.364475	0.760988	0.24836	1.04088	2172	189	VILL FHOD3 CCL26 CCL21 CDC42EP5 CDC42EP2 TMSB15A MSRB1 VASP F2RL1 CAPG KANK3 MYADM TMSB4Y PFN1 TMSB10 PYCARD GSN DBN1 ELN CFL1 CCL24 CCL11 ARPC1B KANK4 DIAPH3 BAIAP2 COTL1 PFN2 TWF2 LMOD1 WDR1 SH3BP1 FLII MYO1C RAC1 CAPZB CDC42EP4 NCK2 CDC42EP1 MICAL3 CORO1B COBL
ACTION_POTENTIAL	0.521878	0.846459	0.259407	0.960178	2945	83	NTSR1 TAC1 CAV1 FGF12 CACNA1H CD36 PKP2 KCNH2 GNA15 KCNE4 JUP SLC9A1 GPER1 DSG2 TRPM4 MYH14
ACTIVATED_T_CELL_PROLIFERATION	0.0922239	0.459521	0.435362	1.37391	490	36	AGER IGF2 IL23A HHLA2 LGALS9 LRRC32 PYCARD TNFSF9 FADD
ACTIVATION_INDUCED_CELL_DEATH_OF_T_CELLS	0.947631	1	0.241952	0.548011	4740	9	FADD AKT1 TSC22D3 DNAJA3
ACTIVATION_OF_ADENYLATE_CYCLASE_ACTIVITY	0.451367	0.80832	-0.343791	-1.00717	2194	22	CALCA ADCY1 ADCY7 ADCY5 ADCY6 GIPR
ACTIVATION_OF_CYSTEINE_TYPE_ENDOPEPTIDASE_ACTIVITY	0.0478252	0.348786	0.626829	1.55984	242	13	PERP PYCARD FADD BAK1 IFI16 BAD TBC1D10A
ACTIVATION_OF_CYSTEINE_TYPE_ENDOPEPTIDASE_ACTIVITY_INVOLVED_IN_APOPTOTIC_PROCESS	0.265692	0.680018	0.301691	1.11418	1489	82	S100A8 S100A9 BCL2L10 NGFR EGLN3 XDH NKX3-1 BID PML PYCARD CTSH BEX3 MUL1 TNFSF10 CASP9 FADD BAK1 SMAD3
ACTIVATION_OF_CYSTEINE_TYPE_ENDOPEPTIDASE_ACTIVITY_INVOLVED_IN_APOPTOTIC_PROCESS_BY_CYTOCHROME_C	0.580239	0.88324	0.424445	0.898436	2859	7	CASP9 BAK1 BAX CYCS
ACTIVATION_OF_GTPASE_ACTIVITY	0.915539	0.999405	-0.192678	-0.769796	3923	95	SYDE2 RALGAPA1 RASGRP1 TSC1 ARHGEF26 SGSM1 EVI5 TBC1D8B TBC1D12 ARHGAP42 RALGAPA2 CCDC125 TIAM2 GPR65 RABGAP1L USP6NL TBC1D9 RABGAP1 TBC1D8 RAP1GAP2 TBC1D14 TBCK RALGAPB SIPA1L1
ACTIVATION_OF_IMMUNE_RESPONSE	0.996544	1	-0.157643	-0.761269	3459	394	C5 C8B LAX1 THEMIS C4BPA C8G NFKBIZ VTN PAK3 PAX5 CPB2 RC3H1 MEF2C GCSAM FYB2 PAG1 PYHIN1 TRAT1 MS4A1 TXK DENND1B ITK IGLL5 SUSD4 C8A STAP1 PTPRC C4B KLHL6 RC3H2 SLC39A10 BLK C4A CR1 PTK2 FCRL3 CD46 CFB RFTN1 CD28 TLR4 C4BPB ZBP1 PIK3CB TESPA1 CD3G DOCK1 CD19 APPL1 GPS2 PLEKHA1 UBASH3A BCL2 PTPN22 PLCG2 RUNX1 PRKCE GRAP2 CEACAM1 TRAF6 ICAM3 PLCL2 PIK3R1 PIK3CA ELF2 PRKCB CBLB SH2D1A
ACTIVATION_OF_INNATE_IMMUNE_RESPONSE	0.0338925	0.299277	0.349679	1.39156	197	129	MUCL1 MUC6 MUC5AC MUC5B MUC20 PSMB6 CARD11 PYCARD PSMB5 TYROBP RELB PSMB2 LILRA2 PSMB3 PSMD2 PSMB1 PSMC5 PSMB10 PSMD11 PSMC3 PSMA4 XRCC6 PSMD7 PSMD1 HCK ICAM2 PSMD3 IFI16 PSMA7 MUC15 PSMB9 PSMC4 FCER1G HRAS IKBKG PSMB8 PSMD14 AIM2 PSME3 PSME2 PSMC1 PSMB7 PSMF1 PSMA5 PSME1 HSP90AA1 PSMD9 TAB1 PSMD13 PSMD4 FFAR2 CARD9 SRC RELA MUC1 PSMD8 BCL10 PSMA2 MUC4 PSMB4 PSMC2 PQBP1 FCN1 CD209 PAK1
ACTIVATION_OF_JANUS_KINASE_ACTIVITY	0.390156	0.778781	-0.441924	-1.06001	1949	10	PRLR IL6R JAK2 PIBF1
ACTIVATION_OF_JNKK_ACTIVITY	0.188075	0.607991	-0.53123	-1.27422	939	10	TNIK MAP3K9 MAP3K12 ERCC6 MAP3K13
ACTIVATION_OF_JUN_KINASE_ACTIVITY	0.824275	0.972936	-0.229837	-0.771975	3836	39	MAP3K9 MAP3K21 CD40LG ERN1 TAOK1 MAP3K2 SPAG9 MAP3K12 MAP4K5 ERCC6
ACTIVATION_OF_MAPK_ACTIVITY	0.858209	0.985318	-0.196607	-0.829911	3564	133	C5 LRRK2 KIT DRD4 PAK3 RET MAP3K9 NOD1 PTPRC MAPK10 MAP3K21 CD40LG ERN1 TAOK1 MAP3K2 INSR TLR4 IGFBP6 PIK3CB SPAG9 PRKAA1 HGF TRAF6 MAP3K12 MAP4K5 TAB3 ERCC6 ARRB1 UBE2V1 PLCE1 BMP2
ACTIVATION_OF_MAPKK_ACTIVITY	0.258895	0.678483	-0.327022	-1.13828	1185	46	LRRK2 TNIK BRAF MAP3K9 MAP3K1 JAK2 MAP3K21 MAP3K8 MAP3K2 MAP3K12 KIDINS220 ERCC6 RAF1 EIF2AK2 MAP3K13
ACTIVATION_OF_MAPKKK_ACTIVITY	0.963739	1	-0.22099	-0.55468	4783	12	KSR1 MAP4K5 GADD45G MAP4K3
ACTIVATION_OF_NF_KAPPAB_INDUCING_KINASE_ACTIVITY	0.780969	0.961719	0.281677	0.747712	3996	17	CHI3L1 CARD10
ACTIVATION_OF_PHOSPHOLIPASE_C_ACTIVITY	0.846536	0.982853	-0.245065	-0.731607	4092	24	HTR2B TXK ITK SELE P2RY12 GNAQ
ACTIVATION_OF_PHOSPHOLIPASE_D_ACTIVITY	0.789602	0.964571	0.370221	0.713556	3872	5	PRKCZ CCL5 ARF4
ACTIVATION_OF_PROTEIN_KINASE_A_ACTIVITY	0.113028	0.496923	-0.515496	-1.37115	556	15	ADCY1 ADCY7 UCN ADCY5 ADCY6 PRKAR2A
ACTIVATION_OF_PROTEIN_KINASE_ACTIVITY	0.728992	0.944082	-0.196908	-0.919614	2775	281	C5 CALCA ADRA2A LRRK2 KIT PILRB DRD4 PRLR PAK3 TNIK BRAF RET MAP3K9 STRADB NOD1 ADCY1 ANGPT1 RICTOR IL6R PTPRC TNFSF15 MAPK10 MAP3K1 STRADA JAK2 MAP3K21 CD40LG MAP3K8 ERN1 TAOK1 MAP3K2 INSR TLR4 IGFBP6 PIK3CB SPAG9 PRKAA1 ADCY7 KSR1 OSBPL8 UCN PIBF1 ADCY5 HGF STK3 ADCY6 TRAF6 MAP3K12 PRKAR2A KIDINS220 PIK3CA MAP4K5 VEGFA TAB3 GADD45G PRKAG2 CCDC88A STK4 ERCC6 ARRB1 MALT1 UBE2V1 PLCE1 WNK1 BMP2
ACTIVATION_OF_PROTEIN_KINASE_B_ACTIVITY	0.65993	0.918107	0.295529	0.853799	3395	25	PDGFB MLST8 ADRA2C PARK7 PINK1 PRKCZ PRR5 AKT1 PPIA TXN GAS6
ACTIVATION_OF_PROTEIN_KINASE_C_ACTIVITY	0.155053	0.567452	0.735606	1.33459	760	4	PHB PHB2 CD86
ACTIVATION_OF_STORE_OPERATED_CALCIUM_CHANNEL_ACTIVITY	0.282519	0.696295	-0.602715	-1.18105	1439	5	PLCG2 STIM2 CRACR2A
ACTIVATION_OF_TRANSMEMBRANE_RECEPTOR_PROTEIN_TYROSINE_KINASE_ACTIVITY	0.204841	0.622102	-0.539878	-1.25439	1023	9	PILRB PRLR ANGPT1
ACTIVIN_RECEPTOR_SIGNALING_PATHWAY	0.872475	0.988155	0.236138	0.696708	4535	27	FSTL3 ACVRL1 NOMO1 SMAD3 INHBB CSNK2B FKBP1A
ACTOMYOSIN_CONTRACTILE_RING_ORGANIZATION	0.201837	0.620682	0.636956	1.29199	988	6	ANLN RACGAP1 VPS4A ECT2
ACTOMYOSIN_STRUCTURE_ORGANIZATION	0.0491329	0.353939	0.326915	1.334	288	154	SFRP1 TAC1 ANKRD1 KRT19 CNN1 FHOD3 KRT8 ANLN RHOC PXN PHLDB2 ZYX SLC9A1 PFN1 TACSTD2 STMN1 TNNT1 SERPINF2 ELN ITGB5 CORO2B CSRP1 MYH14 MYH11 PFN2 RACGAP1 MYH9 LMOD1 WDR1 S100A10 CNN2 OBSL1 SMAD3 FLII FRMD6 LIMK1 RAC1 ARHGEF15 PDGFRB ACTG1 SORBS3
ACUTE_INFLAMMATORY_RESPONSE	0.000533523	0.0211659	0.507692	1.86745	2	80	IL20RB IL1A S100A8 TAC1 SAA1 VNN1 ADORA1 HP PTGES SAA2 ORM1 ELANE FN1 ADAM8 LBP HAMP F12 SERPINF2 GSTP1 TNFSF11 OSM SERPINA1 RHBDD3 GATA3 SAA4 PARK7
ACUTE_INFLAMMATORY_RESPONSE_TO_ANTIGENIC_STIMULUS	0.339195	0.739838	0.416346	1.10519	1735	17	IL20RB ELANE GATA3 PARK7
ACUTE_PHASE_RESPONSE	0.00284414	0.0687932	0.592287	1.81993	14	32	IL1A SAA1 HP PTGES SAA2 ORM1 FN1 LBP HAMP SERPINF2 TNFSF11 SERPINA1 SAA4
ACYL_CARNITINE_TRANSPORT	0.50654	0.83555	-0.594515	-1.00224	2555	3	SLC25A29 SLC25A45 SLC25A20
ACYLGLYCEROL_ACYL_CHAIN_REMODELING	0.927169	1	-0.317478	-0.584478	4722	4	MGLL DGAT2
ACYLGLYCEROL_HOMEOSTASIS	0.321617	0.725336	0.398253	1.10871	1646	21	ANGPTL4 ADORA1 HNF4A SCARB1 GPIHBP1 APOE
ACYLGLYCEROL_TRANSPORT	0.398369	0.783117	0.562826	1.08478	1953	5	CD36 CETP
ADAPTATION_OF_SIGNALING_PATHWAY	0.867805	0.98656	0.272738	0.663504	4371	12	ADM APLNR APLN
ADAPTIVE_IMMUNE_RESPONSE	0.0247934	0.250075	-0.266981	-1.27084	89	344	C5 IRF4 BTLA C8B LAX1 THEMIS C4BPA C8G TNFRSF17 NFKBIZ RORA FGL1 JCHAIN LY9 RC3H1 MEF2C IL6ST IFNG PAG1 TRAT1 TSC1 PIK3CG FGB HPX TXK DENND1B ITK IGLL5 MCOLN2 SUSD4 C8A SLAMF7 THOC1 SIRT1 IL6R LIG4 SEMA4A PTPRC TNFRSF11A SLAMF1 C4B JAK2 KLHL6 CD84 CD40LG CD244 CCR2 RC3H2 C4A CR1 EXOSC3 BCL6 CD46 RFTN1 IL10 RIF1 SLAMF6 CD28 FBXO38 TLR4 C4BPB ZBTB1 PAXIP1 KMT5B CD3G SHLD3 CD19 ADCY7 RORC TNFSF13B D…
ADAPTIVE_IMMUNE_RESPONSE_BASED_ON_SOMATIC_RECOMBINATION_OF_IMMUNE_RECEPTORS_BUILT_FROM_IMMUNOGLOBULIN_SUPERFAMILY_DOMAINS	0.286727	0.701244	-0.233816	-1.06387	1131	225	C5 IRF4 C8B C4BPA C8G NFKBIZ RORA LY9 RC3H1 MEF2C HPX DENND1B IGLL5 SUSD4 C8A THOC1 IL6R LIG4 SEMA4A PTPRC C4B KLHL6 CD40LG CCR2 RC3H2 C4A CR1 EXOSC3 BCL6 CD46 RFTN1 IL10 RIF1 SLAMF6 CD28 FBXO38 TLR4 C4BPB ZBTB1 PAXIP1 KMT5B SHLD3 CD19 RORC TNFSF13B CD80 IL6 IL1R1 CEACAM1 TRAF6 CD27
ADAPTIVE_THERMOGENESIS	0.677602	0.923655	0.225794	0.892657	3944	123	ELOVL3 CAV1 G0S2 MFAP2 CD36 TRPM8 ALDH1A1 OXTR DDIT3 FABP4 SCT ID1 DIO2 HOXC10 PPARGC1A FABP5 NR1D1 PDGFC PLAC8 CEBPB NPR3 IL4R GJA1 SIRT6 GPR3 TRPV2
ADENOHYPOPHYSIS_DEVELOPMENT	0.0388083	0.31839	-0.751941	-1.55516	197	6	PITX2 SOX2 SLC6A3 BMP2
ADENOSINE_METABOLIC_PROCESS	0.529256	0.850879	0.495594	0.955197	2595	5	NT5E ADA ADAL
ADENOSINE_TO_INOSINE_EDITING	0.262311	0.680018	-0.613539	-1.20226	1336	5	ADAT2 METTL3 NUDT16 ADAR ADARB1
ADENYLATE_CYCLASE_ACTIVATING_ADRENERGIC_RECEPTOR_SIGNALING_PATHWAY	0.713474	0.936679	-0.304248	-0.80926	3515	15	ADRA2A ARRDC3
ADENYLATE_CYCLASE_ACTIVATING_ADRENERGIC_RECEPTOR_SIGNALING_PATHWAY_INVOLVED_IN_HEART_PROCESS	0.548387	0.863468	0.437457	0.925978	2702	7	CHGA GNAI2
ADENYLATE_CYCLASE_ACTIVATING_DOPAMINE_RECEPTOR_SIGNALING_PATHWAY	0.94157	1	0.266429	0.563959	4640	7	SLC9A3R1 GNB1 GNAS PTGER1
ADENYLATE_CYCLASE_ACTIVATING_G_PROTEIN_COUPLED_RECEPTOR_SIGNALING_PATHWAY	0.226076	0.649632	0.309278	1.14917	1270	85	PF4 LGR5 GCG APLP1 ADGRG3 PTHLH ADM CHGA MRAP2 ADRA1B CXCL11 ADGRE1 ADGRG1 RAMP2 GPER1 ADRA2C TBXA2R SLC9A3R1 PTGIR ADGRE5 RAMP1 GNAI2 GPR4 RAMP3 ADGRE2
ADENYLATE_CYCLASE_INHIBITING_DOPAMINE_RECEPTOR_SIGNALING_PATHWAY	0.435414	0.802339	-0.569768	-1.04895	2217	4	DRD4 ADCY5
ADENYLATE_CYCLASE_INHIBITING_G_PROTEIN_COUPLED_RECEPTOR_SIGNALING_PATHWAY	0.545134	0.861564	0.286845	0.940476	2940	43	AKAP12 NPY1R MARCO ADORA1 HTR1D GPR37 GPR176 FPR2 GNAI2 NPR3 PALM FLNA PSAP GNAI1 OXER1 RGS2
ADENYLATE_CYCLASE_INHIBITING_SEROTONIN_RECEPTOR_SIGNALING_PATHWAY	0.0673838	0.403547	0.969423	1.29505	331	1	HTR1D
ADENYLATE_CYCLASE_MODULATING_G_PROTEIN_COUPLED_RECEPTOR_SIGNALING_PATHWAY	0.177717	0.593766	0.29441	1.16882	1031	128	PF4 LGR5 AKAP12 NPY1R GCG APLP1 ADGRG3 PTHLH MARCO ADORA1 HTR1D ADM CHGA MRAP2 ADRA1B CXCL11 GNA15 GPR37 ADGRE1 ADGRG1 RAMP2 GPER1 ADRA2C TBXA2R SLC9A3R1 PTGIR ADGRE5 GPR176 FPR2 RAMP1 GNAI2 GPR4 RAMP3 ADGRE2
ADHERENS_JUNCTION_ASSEMBLY	0.117904	0.506749	0.573364	1.39485	593	12	ZNF703 RAMP2 ACTB VCL PIP5K1C
ADHERENS_JUNCTION_MAINTENANCE	0.971633	1	0.246527	0.500051	4760	6	INAVA TJP1 KIFC3 FERMT2
ADHERENS_JUNCTION_ORGANIZATION	0.236066	0.660563	0.337672	1.16255	1295	55	CDH3 ZNF703 CDH6 NECTIN1 JUP RAMP2 NECTIN2 CDH13 ACTB CSK VCL CDH5 CDH17 PIP5K1C INAVA PVR CDH11 CDH24 CDH1
ADHESION_OF_SYMBIONT_TO_HOST	0.0175369	0.208712	0.669044	1.69361	88	14	ACE2 SFTPD LTF NECTIN1 SCARB1 NECTIN2 CD81 INHBB BPIFA1 GAS6
ADHESION_OF_SYMBIONT_TO_HOST_CELL	0.0745675	0.422097	0.625244	1.48481	374	11	ACE2 SFTPD NECTIN1 NECTIN2 CD81 INHBB GAS6 HSP90AB1
ADIPONECTIN_ACTIVATED_SIGNALING_PATHWAY	0.985413	1	-0.225777	-0.488817	4998	7	APPL1 ACSL1 APPL2 SLC27A1 ADIPOR1 ADIPOR2 CSNK2B
ADIPOSE_TISSUE_DEVELOPMENT	0.642087	0.908549	-0.282176	-0.881159	3038	29	ARRDC3 SIRT1 PAXIP1 RORC ARID5B PIK3CA LRP5L SPTLC2 DGAT2 AMER1 ATF2 KLF7 SLC25A25 OXCT1 PGRMC2 ZNF516
ADP_BIOSYNTHETIC_PROCESS	0.708873	0.935671	-0.438789	-0.807814	3610	4	AK3
ADP_TRANSPORT	0.793673	0.965054	0.350537	0.711022	3888	6	SLC25A6 SLC25A17 SLC25A5 SLC17A9
ADRENAL_GLAND_DEVELOPMENT	0.345212	0.745375	0.409115	1.09982	1762	18	NR0B1 FSTL3 TSPO DKK3 MDK STRA6 SMAD3 WNT11
ADRENERGIC_RECEPTOR_SIGNALING_PATHWAY	0.2766	0.692144	-0.41005	-1.15763	1343	19	ZDHHC21 ADRA2A ARRDC3 LMBRD2 RAPGEF2
ADULT_BEHAVIOR	0.239712	0.663997	0.316911	1.14287	1333	72	NTSR1 SNCG AGRP HOXD9 SLC7A11 SLITRK6 CNTNAP2 FGF12 CSTB NTF4 GRIN2D
ADULT_FEEDING_BEHAVIOR	0.75	0.951052	0.415615	0.754039	3680	4	AGRP NPY
ADULT_HEART_DEVELOPMENT	0.481067	0.8264	-0.508836	-0.997087	2451	5	TCAP CHD7
ADULT_LOCOMOTORY_BEHAVIOR	0.15766	0.570096	0.38796	1.26115	848	41	NTSR1 SNCG HOXD9 SLITRK6 FGF12 CSTB NTF4 GRIN2D
AEROBIC_RESPIRATION	0.0871969	0.449145	0.356439	1.31637	488	82	COX4I1 MTFR2 ATP5F1D COX5A IDH2 UQCRC1 OGDH COX4I2 UQCR10 BLOC1S1 COX6A1 SHMT2 ACO2 COX8A COX6B1 NDUFS8 NDUFS7 COX7B MDH2 FAHD1 IDH3B NDUFA4 IDH1 IDH3G SDHB COX5B MT-CO2 MDH1 NOP53 FH COX7C MT-ND4 CYCS SDHAF2 SDHA
AGGREPHAGY	0.792125	0.965054	0.318376	0.721108	3962	9	SQSTM1 HSPB8 BAG3
AGGRESOME_ASSEMBLY	0.881303	0.99142	-0.328573	-0.643855	4491	5	HDAC6 UBD TRIM37 VCP
AGGRESSIVE_BEHAVIOR	0.493341	0.83069	0.606215	1.01542	2444	3	PENK AVPR1A
AGING	0.000323939	0.0155702	0.378227	1.64356	1	251	KRT14 DKK1 KRT16 HMGA2 TP63 HMGA1 AGER WNT16 KYNU ALDH3A1 RETN LOXL2 GJB2 SERPINE1 TWIST1 CLDN1 ADM FOXM1 PENK TSPO PDX1 AURKB COL4A2 MIF HAMP NUDT1 MME CDKN1A TIMP2 CD68 PML GSN PPARGC1A CCL11 AMFR TIMP1 CX3CL1 SPI1 ROMO1 ERO1A C1QA COMP KCNMB1 IGFBP5 BCL2L12 MMP7 MAPK3 BAK1 APP RAD54L TBX2 HYAL2 CTSC PDGFRB ERCC2 HLA-G LMNA CDK6 ITGB2 YBX1 CDKN2A GSS NOX4 LONP1 PRELP AKT1 CHEK1 NQO1 NFKB2 BCL2A…
ALANINE_CATABOLIC_PROCESS	0.37485	0.76673	-0.734956	-1.11194	1877	2	GPT GPT2
ALANINE_TRANSPORT	0.53888	0.857481	-0.372894	-0.935957	2674	12	SLC7A10 SLC38A3 SLC36A4
ALCOHOL_BIOSYNTHETIC_PROCESS	0.788366	0.963931	0.211627	0.844437	4607	132	NTSR1 CES1 SPHK1 CACNA1H G6PD DKK3 SEC14L2 CYB5R3 PGP APOE GPER1 PTAFR CYP27B1 ITPKA EBP ACAT2 PARK7 ISYNA1 AKR1B1
ALCOHOL_CATABOLIC_PROCESS	0.228784	0.652845	0.359769	1.1731	1231	42	NTSR1 AKR1B10 ADH7 SCARB1 APOE ALDH3B2 SULT1C4 CYP39A1
ALCOHOL_METABOLIC_PROCESS	0.384986	0.775785	0.231286	1.02709	2394	304	NTSR1 AKR1B10 CES1 ADH7 PLCD3 CYP11A1 CYP3A5 GPD1 TSKU SULT2B1 PCSK9 DHRS9 SPHK1 AKR1B15 CACNA1H NUDT11 G6PD ALDH1A1 AKR1C4 DKK3 SCARB1 APOBR SEC14L2 CYB5R3 PGP APOE ALDH3B2 GPER1 ADH1C SULT1C4 CYP39A1 DHRS3 CLN6 DHRS4 PTAFR CYP27B1 FDXR IDH2 ITPKA RBP4 EBP ACAT2 ALDH1A3 PARK7 NR0B2 TPI1 APOL1 ITPK1 ISYNA1 AKR1B1 SMPD1 APP MVD NFE2L1 COQ3 DHCR7 QDPR STARD3 PNPLA2 INPP1 PPARD AKR7A2 IDH3B PCK2 PNP…
ALDEHYDE_BIOSYNTHETIC_PROCESS	0.701341	0.932764	-0.321636	-0.82233	3451	13	BMP5 BMP6 KDM3A REST BMP2
ALDEHYDE_CATABOLIC_PROCESS	0.13451	0.538898	0.650916	1.37781	662	7	PARK7 HAGH PNKD AKR1A1 ESD
ALDITOL_BIOSYNTHETIC_PROCESS	0.280122	0.694776	0.622312	1.19943	1373	5	PGP AKR1B1 PCK2 GOT1
ALDITOL_CATABOLIC_PROCESS	0.256762	0.678306	-0.584459	-1.20877	1309	6	GK GK5
ALDITOL_METABOLIC_PROCESS	0.762436	0.956606	0.290731	0.760853	3892	16	PGP TPI1 AKR1B1 COQ3 PCK2 GALK1 PLA2G4A GOT1 TKFC
ALDITOL_PHOSPHATE_METABOLIC_PROCESS	0.479592	0.826295	-0.411439	-0.986886	2396	10	GK GPD1L GK5 GPAM
ALDOSTERONE_METABOLIC_PROCESS	0.60507	0.894618	-0.394733	-0.886088	3054	8	BMP5 BMP6
ALKALOID_METABOLIC_PROCESS	0.244703	0.669017	0.683161	1.23944	1200	4	CYP3A5 BCHE
ALKANESULFONATE_METABOLIC_PROCESS	0.872207	0.988155	-0.318979	-0.65971	4449	6	CSAD
ALPHA_AMINO_ACID_BIOSYNTHETIC_PROCESS	0.749273	0.951026	0.238869	0.826744	4120	57	PAH CPS1 GOT2 ILVBL PHGDH SDS PARK7 PLOD3 SHMT2 PSPH CLN3 PSAT1 SDSL
ALPHA_AMINO_ACID_CATABOLIC_PROCESS	0.42963	0.799415	0.283341	1.01304	2377	69	PAH KYNU MAT1A HPD FAH GOT2 IDO1 ALDH4A1 HAAO GLDC OGDH TDO2 GCAT SDS SHMT2 GSTZ1 HGD DDAH2 HSD17B10 NOS3 DDO QDPR
ALPHA_AMINO_ACID_METABOLIC_PROCESS	0.152329	0.563618	0.290953	1.18528	895	152	AMDHD1 PAH CPS1 KYNU MAT1A HPD GCLC SLC7A11 HNF4A FAH GOT2 GNMT IDO1 ALDH4A1 TST HAAO GLDC MTHFS ILVBL OGDH PHGDH TDO2 GCAT SMS SDS PARK7 PLOD3 SHMT2 THAP4 GSTZ1 PSPH MPST HGD MSRA DDAH2 HSD17B10 NOS3 DDO QDPR CLN3 NOX4 PSAT1 SDSL
ALPHA_BETA_T_CELL_ACTIVATION	0.0182956	0.213325	-0.33602	-1.41263	75	130	IRF4 NFKBIZ RORA LY9 RC3H1 IFNG ITK ZBTB16 TOX LGALS7B CDH26 IL6R SEMA4A PTPRC PLA2G2D BCL11B CCR2 RC3H2 WDFY4 BCL6 CRTAM SLAMF6 CD28 RORC TNFSF8 GLI3 CD80 IL6 BCL2 PTPN22 RUNX1 PRDM1 IL15 ZNF683 ATP7A CBLB SH3RF1 DOCK2 SOCS5
ALPHA_BETA_T_CELL_DIFFERENTIATION	0.045497	0.339366	-0.340013	-1.35843	194	95	IRF4 NFKBIZ RORA LY9 RC3H1 IFNG ITK ZBTB16 TOX IL6R SEMA4A PLA2G2D BCL11B RC3H2 BCL6 SLAMF6 RORC TNFSF8 GLI3 CD80 IL6 BCL2 RUNX1 PRDM1 ZNF683 ATP7A SH3RF1 SOCS5 MALT1
ALPHA_BETA_T_CELL_PROLIFERATION	0.743146	0.949611	-0.252224	-0.820076	3523	34	LGALS7B PTPRC CCR2 CD28 PTPN22 IL15 CBLB SH3RF1 DOCK2
ALPHA_LINOLENIC_ACID_METABOLIC_PROCESS	0.469593	0.818261	0.39791	0.990186	2385	13	ELOVL3 ABCD1 FADS2 ELOVL1
ALTERNATIVE_MRNA_SPLICING_VIA_SPLICEOSOME	0.00111607	0.0361205	-0.477607	-1.74961	4	60	CELF3 KHDRBS2 RBM5 SRSF12 RBM15 RBM25 DDX17 MBNL1 FMR1 CELF2 SMU1 KHDRBS3 SRSF6 MBNL3 FAM172A CELF1 REST DYRK1A MBNL2 CDK13 DDX5 YTHDC1 SFPQ RBMX TRA2B ESRP2 SFSWAP NSRP1 RBM4 RBM11
AMACRINE_CELL_DIFFERENTIATION	0.0151724	0.192239	-0.992075	-1.32495	76	1	NEUROD1
AMEBOIDAL_TYPE_CELL_MIGRATION	0.00123571	0.0389692	0.325617	1.4768	7	366	KRT16 PRSS3 WNT7A S100A2 BMP7 PTPRR CCBE1 VEGFC AKAP12 TAC1 LOXL2 SEMA7A EPHA2 ITGB4 SCG2 SRPX2 STC1 TWIST1 FGFBP1 EFNB2 EFNB1 ANLN SEMA3F RRAS PDGFB BCAR1 SOX18 SEMA6B FN1 MMP9 SCARB1 ANXA3 SYDE1 SEMA3A S100P PXN SEMA4B HSPB1 JUP SEMA3B SOX17 PFN1 TACSTD2 SMO MAP4K4 ID1 APOE GRN PML GIPC1 FERMT1 HAS2 FSTL1 FOLR1 PTN CDH13 CTSH ADAM9 TIMP1 TBXA2R CIB1 CARD10 TGFB2 MAP2K3 EMC10 PFN2 SPARC CD40 HYA…
AMELOGENESIS	0.01892	0.216883	0.654745	1.68637	95	15	KLK5 PERP NECTIN1 FAM20C
AMIDE_BIOSYNTHETIC_PROCESS	0.970281	1	0.175624	0.840355	6692	705	KRT17 IGF2BP1 ELOVL3 CPS1 FURIN B4GALNT1 GCLC SPHK1 LARP6 SLC7A11 PKM GAPDH ELANE HACD1 MRPL28 EEF1A2 EIF4EBP1 FA2H MRPS34 CDK4 EIF5AL1 B4GALT6 GADD45GIP1 HSPB1 EIF5A MRPL12 AURKAIP1 RPLP1 TSFM GGT5 IGF2BP2 VIM ZNF385A DIO2 EIF6 RPL39L SPTSSB RPS26 PLXNB2 DAPK3 MGST2 TUFM RPS2 PDF RPL26L1 PRR16 IGF2BP3 PTAFR MRPS24 MRPL2 RPL28 CHAC1 B3GALT4 MRPL54 IGFBP5 SHMT2 MAPK3 RPL13 ZC3H12A HAGH GSTZ1 MRPS1…
AMINE_BIOSYNTHETIC_PROCESS	0.33289	0.732963	0.365502	1.09896	1753	29	PAH SMOX GPR37 PNMT TGFB2 SMS GATA3 PARK7 SRM
AMINE_CATABOLIC_PROCESS	0.269967	0.68421	0.397762	1.16157	1395	26	KYNU SMOX COMT IDO1 MAOB HAAO TDO2
AMINE_METABOLIC_PROCESS	0.100257	0.475456	0.314319	1.2542	585	132	ABCC2 PAH KYNU SMOX SLC7A11 PDE1B GPR37 PSMB6 PNMT PSMB5 COMT IDO1 MAOB HAAO TGFB2 PSMB2 PSMB3 TDO2 SMS GATA3 PARK7 SRM PSMD2 AKR1B1 PSMB1 PSMC5 PSMB10 ITGB2 PSMD11 PSMC3 PSMA4 CLN3 PSMD7 PSMD1 PSMD3 SULT1A2 NQO1 PSMA7 PSMB9 PSMC4 AOC3 PNKD OAZ1 AGTR2 PSMB8 ALDH7A1 PSMD14 AGMAT LRTOMT PSME3 PSME2 PSMC1 PSMB7 NPR1 PSMF1 SLC7A7 SNCA PSMA5 PSME1 PSMD9
AMINE_TRANSPORT	0.174433	0.59105	0.361633	1.23417	961	52	RHCG NTSR1 SYT13 SNCG ADORA1 SYT8 ACE2 CHGA OXTR AVPR1A ADRA2C STX1A RGS4
AMINO_ACID_ACTIVATION	0.985853	1	-0.169923	-0.535995	4668	30	AASDH AARSD1 PARS2 WARS2 MARS2 PPA1 NARS2 LARS2 GATC RARS2 IARS2 TARS2 PPA2 AIMP1 FARS2 DALRD3 CARS2 VARS2 HARS2 QRSL1 AARS2 EARS2 DARS2 EEF1E1 FARSB AIMP2 SARS2 GATB FARSA YARS2
AMINO_ACID_BETAINE_BIOSYNTHETIC_PROCESS	0.49787	0.832221	0.459419	0.972466	2453	7	BBOX1 ALDH7A1 SHMT1 ALDH9A1 TMLHE
AMINO_ACID_BETAINE_METABOLIC_PROCESS	0.934889	1	-0.223341	-0.613225	4565	17	CPT1B BHMT
AMINO_ACID_BETAINE_TRANSPORT	0.295664	0.706881	-0.594941	-1.16581	1506	5	SLC6A20
AMINO_ACID_HOMEOSTASIS	0.493522	0.83069	-0.541489	-0.996885	2513	4	GLS KCTD7
AMINO_ACID_IMPORT	0.110547	0.491117	0.417621	1.33212	587	38	NTSR1 SLC7A11 ACE2 SLC7A5 SLC3A2 SLC16A2 RGS4 SLC9A3R1 SLC7A8
AMINO_ACID_NEUROTRANSMITTER_REUPTAKE	0.71025	0.93577	0.484862	0.812153	3519	3	ITGB1 CLN8 PER2
AMINO_ACID_SALVAGE	0.48216	0.826719	-0.456177	-0.987642	2445	7	BHMT MTAP MRI1
AMINO_ACID_TRANSMEMBRANE_TRANSPORT	0.854654	0.984387	0.217186	0.766656	4709	64	NTSR1 SLC7A11 ACE2 SLC7A5 SLC3A2 SLC6A12 SLC16A2 RGS4 SLC7A8
AMINO_ACID_TRANSPORT	0.449401	0.80832	-0.248224	-0.998629	1913	99	SLC7A9 UNC13B STXBP1 PPFIA4 GLS SLC16A10 SLC6A20 SLC7A10 SLC38A3 TSPOAP1 SLC1A7 SLC6A1 APBA1 SLC25A29 SLC36A4 SLC38A6 SLC47A1 SLC38A9 SFXN2 SLC12A2 SLC7A6 SNAP25
AMINO_SUGAR_BIOSYNTHETIC_PROCESS	0.98781	1	-0.190413	-0.48683	4861	13	NANP GNPDA2 GNE UAP1L1 PGM3
AMINO_SUGAR_CATABOLIC_PROCESS	0.666802	0.920678	-0.332071	-0.849008	3281	13	CHIA OVGP1
AMINO_SUGAR_METABOLIC_PROCESS	0.46699	0.817575	0.306818	0.991209	2503	40	B4GALNT2 CHI3L1 CHST6 CHST1 MGAT3 AMDHD2 MDP1
AMINOACYL_TRNA_METABOLISM_INVOLVED_IN_TRANSLATIONAL_FIDELITY	0.889879	0.994596	-0.286416	-0.64294	4492	8	AARSD1 LARS2 DTD2 IARS2 TARS2 VARS2 AARS2 DTD1
AMINOGLYCAN_BIOSYNTHETIC_PROCESS	0.122282	0.515475	0.324066	1.24609	702	103	HS3ST6 B3GNT3 CHST6 CHPF CHST1 PDGFB ST3GAL4 GPC1 HS3ST3A1 GPC6 B4GALT6 B3GALNT1 BGN CHST14 CSPG4 HAS2 FMOD HEXA CHST11 AGRN HYAL1 B3GNT9 UGDH B4GALT2 PDGFRB B4GALT7 GPC3 HS3ST1 GALNT5 SDC3 AP2A1 B3GAT3 PRELP CHPF2 HSPG2 HS6ST1 SDC4 TGFB1 CSGALNACT1 ST3GAL2 EXT2 SDC1 CEMIP B4GALT4
AMINOGLYCAN_CATABOLIC_PROCESS	0.312545	0.718408	0.316565	1.09565	1718	57	CHI3L1 GPC1 GPC6 SLC9A1 BGN CSPG4 FMOD HEXA GALNS NAGLU AGRN HMMR HYAL1 HYAL2 GPC3 SDC3 CHP1 PRELP FUCA1 HSPG2 GUSB SDC4 TGFB1 FGF2 SDC1 CEMIP CD44 GNS GLB1
AMINOGLYCAN_METABOLIC_PROCESS	0.0972696	0.469331	0.30815	1.24849	569	147	HS3ST6 CHI3L1 B3GNT3 CHST6 ITIH2 CHPF CHST1 PDGFB ST3GAL4 GPC1 HS3ST3A1 GPC6 B4GALT6 B3GALNT1 SLC9A1 BGN CHST14 CSPG4 HAS2 FMOD HEXA GALNS EGFLAM CHST11 NAGLU AGRN CLN6 HMMR HYAL1 ITIH5 B3GNT9 UGDH HYAL2 B4GALT2 PDGFRB B4GALT7 GPC3 HS3ST1 GALNT5 SDC3 AP2A1 CHP1 B3GAT3 PRELP AKT1 PIM1 FUCA1 CHPF2 HSPG2 GUSB HS6ST1
AMINOGLYCOSIDE_ANTIBIOTIC_METABOLIC_PROCESS	0.125325	0.518935	0.618366	1.40057	626	9	AKR1B10 AKR1C4 AKR1B1 AKR7A2 AKR1A1
AMINOPHOSPHOLIPID_TRANSLOCATION	0.0405723	0.324556	-0.748221	-1.54747	206	6	ATP11A ATP8A1 ATP11C ATP8B1
AMINOPHOSPHOLIPID_TRANSPORT	0.0406021	0.324556	-0.690846	-1.5508	204	8	ATP11A ATP8A1 ATP11C ATP8B1
AMMONIUM_ION_METABOLIC_PROCESS	0.18856	0.608386	-0.452349	-1.26159	922	18	RNF180 BTBD9 BHMT SLC29A4 CHKA ATP7A SLC22A3 DDC HDC
AMMONIUM_TRANSPORT	0.0324609	0.292658	0.754219	1.59648	159	7	RHCG AQP1 SLC12A4
AMP_BIOSYNTHETIC_PROCESS	0.415902	0.790553	0.554248	1.06825	2039	5	APRT ADSL NUDT2
AMP_METABOLIC_PROCESS	0.995277	1	0.171838	0.427614	5056	13	APRT NT5E ADSL AK4 NUDT2 AMPD2 AK1
AMPA_GLUTAMATE_RECEPTOR_CLUSTERING	0.303878	0.712639	0.578378	1.17317	1488	6	SLC7A11 APOE DLG4 SHANK3
AMYLOID_BETA_CLEARANCE	0.480989	0.8264	0.314955	0.979429	2529	34	MARCO CD36 CLU APOE MME TREM2 LRPAP1 C5AR1 ITGB2 RAB11B LDLR PLA2G3 IFNGR1
AMYLOID_BETA_CLEARANCE_BY_CELLULAR_CATABOLIC_PROCESS	0.239602	0.663993	0.584953	1.23819	1180	7	CD36 MME LDLR
AMYLOID_BETA_CLEARANCE_BY_TRANSCYTOSIS	0.545547	0.862033	0.438559	0.92831	2688	7	LRPAP1 RAB11B RAB11A LRP1
AMYLOID_BETA_METABOLIC_PROCESS	0.768721	0.958849	0.240687	0.803012	4177	47	CLU APOE MME MGAT3 RTN2 ACE RTN4 PSENEN BIN1 PIN1 IFNGR1 BACE2 PRNP GSK3A
AMYLOID_FIBRIL_FORMATION	0.0184717	0.214043	0.618352	1.68773	94	19	CD36 CLU APOE GSN APP PFDN5 LDLR PFDN1 FKBP1A PFDN2
AMYLOID_PRECURSOR_PROTEIN_BIOSYNTHETIC_PROCESS	0.961322	1	-0.222888	-0.559445	4771	12	AGO2 ABCA2 PAWR NECAB3
AMYLOID_PRECURSOR_PROTEIN_CATABOLIC_PROCESS	0.52	0.844336	0.284984	0.956051	2833	48	AGER CLU APOE EFNA3 RTN2 ADAM19 CLN3 RTN4 PSENEN BIN1 PIN1 IFNGR1 PRNP GSK3A FKBP1A
AMYLOID_PRECURSOR_PROTEIN_METABOLIC_PROCESS	0.119043	0.50929	0.365321	1.28416	656	62	KLK6 AGER CLU APOE ITM2C EFNA3 RTN2 ADAM19 CLN3 RTN4 PSENEN BIN1 AATF PIN1 IFNGR1 BACE2 PRNP GSK3A FKBP1A LDLRAP1
ANAPHASE_PROMOTING_COMPLEX_DEPENDENT_CATABOLIC_PROCESS	0.000535236	0.0211659	0.502965	1.84556	2	79	PLK1 UBE2S AURKB CDC20 BUB1B PSMB6 PSMB5 CCNB1 MAD2L1 AURKA PSMB2 ANAPC11 PSMB3 PSMD2 PSMB1 PTTG1 ANAPC15 PSMC5 PSMB10 UBE2C PSMD11 PSMC3 PSMA4 PSMD7 PSMD1 PSMD3 PSMA7 PSMB9 PSMC4 CDK1 FZR1 UBA52 PSMB8 PSMD14 PSME3 CDK2 PSME2 UBB PSMC1 PSMB7 PSMF1 PSMA5 PSME1 PSMD9 PSMD13 PSMD4 UBC PSMD8 PSMA2 PSMB4 PSMC2
ANATOMICAL_STRUCTURE_ARRANGEMENT	0.153311	0.564456	0.560546	1.33117	770	11	SEMA3F SEMA3A TFAP2A DLL1 HOXB2 EGR2 KIF14
ANATOMICAL_STRUCTURE_FORMATION_INVOLVED_IN_MORPHOGENESIS	0.000139548	0.0104862	0.360677	1.75245	0	862	DKK1 CNMD KLK5 HMGA2 S100A7 RSPO3 WNT7A HOXB13 IL1A BMP7 TP63 LAMA3 COL2A1 SFRP1 COL7A1 PF4 CCBE1 VEGFC PLCD3 SOX11 FBN2 TGFBI WNT16 ANKRD1 ANGPTL4 CLDN5 CAV1 ANPEP ITGA5 LOXL2 CD109 TNFRSF12A HOXA1 EPHA2 DLX5 ITGB4 FURIN CHI3L1 SCGB3A1 SCG2 SRPX2 KRT19 SERPINE1 FHOD3 FJX1 TWIST1 UNC13D LAMB3 SNAI2 PGF SPHK1 MSX1 GRHL3 TRIM15 ANXA2 ADM FGFBP1 NGFR JAG1 MMP14 PKM VAV3 AQP1 KRT8 EFNB2 IRX1 MCAM CAC…
ANATOMICAL_STRUCTURE_HOMEOSTASIS	0.0249187	0.250326	0.284578	1.29219	160	375	CALB2 TFF2 TFF1 IL20RB ALB CST4 PIP MUC6 COL2A1 CLDN18 CDH3 SLC2A1 CLDN5 AZGP1 USH1C CLDN1 ZG16B ADORA1 SFTPD VSIG1 CYTL1 LTF IL20RA MAP1A PKIB CA2 ADAM8 RAD51 AURKB TYRO3 EXO1 HAMP HSPB1 TFF3 SMO PML CCT2 ACP5 CTSH TNFSF11 CX3CL1 NOP10 SPP1 ACTB HAAO PRDX1 GAA POLD4 ACD RAC2 RBP4 CSK ALDOA UBASH3B ITGB1 MAPK3 AKR1B1 NCS1 POLD2 LSR CCT6A POLE4 NEK2 RAC1 VCL ACTG1 SOX9 EGFR NOS3 PTGES3 STRAP BAX W…
ANATOMICAL_STRUCTURE_MATURATION	0.214709	0.63294	0.275316	1.12751	1266	159	HOXB13 GAL CDH3 CCL21 ROPN1L CNTNAP2 RFLNA SOX18 LTF DEFB1 G6PD SPINK5 DDIT3 B4GALT6 CDK5R2 AXL CABYR CDKN1A FERMT1 CCNB1 CX3CL1 AURKA MMP2 HOXA5 AGRN TGFB2 C1QA GATA3 ACVRL1 TRIP13 AKR1B1 APP TBX6 GREM1 ERCC2 ABHD2 RFLNB
ANATOMICAL_STRUCTURE_REGRESSION	0.635713	0.907187	0.360139	0.855247	3196	11	CD248 GLI1 SPI1 GLI2
ANDROGEN_BIOSYNTHETIC_PROCESS	0.0553865	0.374977	0.721951	1.52818	272	7	SRD5A2 SCARB1 SRD5A3 SRD5A1
ANDROGEN_CATABOLIC_PROCESS	0.889976	0.994596	0.340643	0.61802	4367	4	SPP1 SRD5A1
ANDROGEN_METABOLIC_PROCESS	0.075846	0.423953	0.505577	1.43679	389	23	UGT2B7 SRD5A2 DHRS9 ADM AKR1C4 SCARB1 PPARGC1A SPP1
ANDROGEN_RECEPTOR_SIGNALING_PATHWAY	0.917919	1	0.213456	0.673624	4886	36	SFRP1 PMEPA1 NKX3-1 AR PARK7
ANGIOGENESIS_INVOLVED_IN_WOUND_HEALING	0.562755	0.872174	0.326535	0.918967	2891	22	SERPINE1 MCAM GPR4 ALOX5 DAG1 ITGB3 PRCP SRF ADIPOR2
ANGIOTENSIN_ACTIVATED_SIGNALING_PATHWAY	0.409155	0.788529	0.462847	1.04833	2046	9	CAV1 CA2 AGTRAP
ANIMAL_ORGAN_FORMATION	0.0456806	0.340396	0.444852	1.47184	247	45	DKK1 BMP7 TP63 HOXA3 NTF4 SOX17 FOLR1 AR GLI2 MAPK3 WNT2 WNT11 BMP4 PIM1
ANIMAL_ORGAN_MATURATION	0.338654	0.739833	-0.38515	-1.1025	1654	20	ALDH1A2 FAT4 RET IFT80 SEMA4D PLXNB1 THBS3 BMP2 RYR1
ANIMAL_ORGAN_MORPHOGENESIS	0.000142389	0.0104862	0.357326	1.72293	0	775	DKK1 KLK5 SERPINB5 RSPO3 FGF19 WNT7A FOXE1 HOXB13 BMP7 LAMC2 TP63 LAMA3 COL2A1 SFRP1 MSX2 HOXB9 VEGFC GCNT3 SOX11 ACTG2 FBN2 WNT16 ANKRD1 NPY1R CLDN5 CAV1 HOXB5 ALPL MFAP5 HOXA1 EPHA2 DLX5 ITGB4 ITGA6 SP6 MDFI IGF2 APLP1 SERPINE1 TSKU STC1 LY6H FJX1 TWIST1 USH1C LAMB3 SNAI2 HOXD9 MSX1 GRHL3 SLITRK6 ADM MFAP2 NGFR BCAR3 JAG1 MMP14 TRPV4 HOXB7 AQP1 IRX1 SNAI1 FHL2 ID3 DNAAF1 PERP RFLNA PKP2 BASP1 P…
ANIMAL_ORGAN_REGENERATION	0.0134989	0.178441	0.438963	1.56796	74	68	REG1A CLDN1 ADM PKM PDX1 ANXA3 CCNA2 CDK4 GLI1 HAMP AXL CDKN1A SULF2 GSTP1 AURKA NR0B2 C5AR1 NNMT BAK1 PTPRU CEBPB EGFR HMOX1 PHB PCNA
ANION_HOMEOSTASIS	0.145748	0.554362	0.469093	1.32017	748	22	ABCC2 CPS1 SLC7A11 FGFR4 SLC9A3R1 ATP6V1B1 CKB
ANION_TRANSMEMBRANE_TRANSPORT	0.835864	0.9795	0.19151	0.876453	5448	404	FGF19 CLCA2 PPBP NTSR1 SLC15A1 GABRP SLC2A1 AZGP1 PLA2G1B SLC7A11 SLC16A3 CLCNKB SLC2A12 ACE2 AQP1 CLIC3 CD36 SLC7A5 ANO1 OPN3 CA2 SLC6A8 CLU SLC2A10 SLC9A1 TRIB3 TOMM40 TTYH3 SLC3A2 SLC6A12 FOLR1 SLC25A10 SLC16A2 SLC2A3 RGS4 SLC7A8 FABP5 TST HK2 SEC61G TIMM22 PTAFR PEX14 ROMO1 FXYD3 SLC35B2 SLC9A3 ABCD1 STRA6 ATP13A2 CLIC1 RTN2 APOL1 ABCC1 ITGB1 LRRC8A SLC16A1 SLC25A11 CLCN4 SLC45A3 SLC15A3 GABRD
ANOIKIS	0.418842	0.792709	0.335723	1.02552	2213	31	CAV1 ITGA5 SNAI2 CEACAM6 SIK1 ITGB1 BRMS1 AKT1 MYBBP1A E2F1 IKBKG
ANTERIOR_COMMISSURE_MORPHOGENESIS	0.666465	0.920678	0.511584	0.856912	3302	3	TSKU FBXO45
ANTERIOR_HEAD_DEVELOPMENT	0.136919	0.540304	0.747332	1.35586	671	4	COL2A1 SOX9
ANTERIOR_POSTERIOR_AXIS_SPECIFICATION	0.488372	0.830321	0.315463	0.973786	2561	33	BASP1 HOXD8 DDIT3 NRARP AURKA TBX6 GPC3 BMP4 MESP2 HEY2 TBX3
ANTERIOR_POSTERIOR_AXON_GUIDANCE	0.826877	0.974358	0.4118	0.689773	4097	3	UNC5B NTN1
ANTERIOR_POSTERIOR_PATTERN_SPECIFICATION	0.103849	0.480915	0.306721	1.23883	606	144	SFRP1 HES2 HOXB9 HOXA10 HOXB5 HOXD9 MSX1 HOXB7 BASP1 HOXA3 HOXA4 RARG HOXD8 MEOX1 DDIT3 NKX3-1 SOX17 HOXB6 BARX1 SMO HES4 NRARP HOXC10 AURKA HOXA5 GLI2 SMAD3 DLL1 TBX6 FOXF1 PCGF2 WNT2 GPC3 COBL BMP4 HOXB2 HOXC13
ANTEROGRADE_AXONAL_PROTEIN_TRANSPORT	0.266735	0.68019	0.598413	1.21381	1306	6	MAP1A HSPB1 TERF2 RAB27B
ANTEROGRADE_AXONAL_TRANSPORT	0.870384	0.987412	0.22669	0.732347	4666	40	NEFL MAP1A HSPB1 KIF4A FEZ1 BLOC1S1
ANTEROGRADE_AXONAL_TRANSPORT_OF_MITOCHONDRION	0.873688	0.988155	0.383438	0.642265	4329	3	FEZ1
ANTEROGRADE_DENDRITIC_TRANSPORT	0.419361	0.793094	-0.712512	-1.07798	2100	2	TRAK2 KIF5B
ANTEROGRADE_NEURONAL_DENSE_CORE_VESICLE_TRANSPORT	0.312426	0.718408	-0.553453	-1.14465	1593	6	TRIM46 MAP2 KIF5B KIF1B
ANTIBACTERIAL_HUMORAL_RESPONSE	0.000190114	0.0105253	0.688672	2.1416	0	34	KLK5 PI3 CAMP DMBT1 FGA WFDC5 PLA2G1B SFTPD SLPI ELANE LTF KLK7 DEFB1 DEFA5 SPINK5 OCIAD2 HLA-A CTSG
ANTIBACTERIAL_PEPTIDE_PRODUCTION	0.0167347	0.204706	0.815984	1.65513	81	6	KLK5 ELANE KLK7 SPINK5
ANTIFUNGAL_HUMORAL_RESPONSE	0.222901	0.645986	0.694613	1.26022	1093	4	LTF RARRES2 FAM3A
ANTIFUNGAL_INNATE_IMMUNE_RESPONSE	0.343019	0.744402	0.682191	1.14268	1699	3	RARRES2 FAM3A PLA2G5
ANTIGEN_PROCESSING_AND_PRESENTATION	0.000331236	0.0155702	0.417474	1.77958	1	218	AZGP1 CCL21 CD36 CTSV KIF23 AP2S1 CTSL CD1B CTSD PSMB6 KIF4A CYBA RAB32 KIF2C CD68 PYCARD PSMB5 CTSH HLA-DQB2 NCF2 CD1C RELB RILP ITGB5 TREM2 AP2M1 HLA-A KIF11 PSMB2 KIF26A RACGAP1 CD1A SLC11A1 PSMB3 BCAP31 DCTN2 PSMD2 HLA-DRB5 AP1B1 PSMB1 KIF3C AP1S1 PSMC5 PSMB10 AP1S3 CAPZB HLA-G RAB33A PSMD11 PSMC3 ACE PSMA4 CD74 HLA-F AP2A1 DYNLL1 PSMD7 PSMD1 PSMD3 CD207 PSMA7 PSMB9 ACTR1A CD1E PSMC4 FCER1G H…
ANTIGEN_PROCESSING_AND_PRESENTATION_ENDOGENOUS_LIPID_ANTIGEN_VIA_MHC_CLASS_IB	0.0595311	0.38456	0.779243	1.5019	291	5	CD1B CD1C CD1A CD1E
ANTIGEN_PROCESSING_AND_PRESENTATION_OF_ENDOGENOUS_ANTIGEN	0.0277886	0.26973	0.549453	1.5874	142	25	AZGP1 CD1B CD1C HLA-A CD1A HLA-G CD74 HLA-F CD1E HLA-B HLA-C HFE HLA-DRB1 TAP2 ERAP2 TAPBP HLA-E HLA-DRA TAP1 ATG5 ABCB9
ANTIGEN_PROCESSING_AND_PRESENTATION_OF_ENDOGENOUS_PEPTIDE_ANTIGEN	0.102604	0.479251	0.522226	1.40389	523	18	AZGP1 HLA-A HLA-G HLA-F HLA-B HLA-C HFE HLA-DRB1 TAP2 ERAP2 TAPBP HLA-E HLA-DRA TAP1 ABCB9 B2M
ANTIGEN_PROCESSING_AND_PRESENTATION_OF_ENDOGENOUS_PEPTIDE_ANTIGEN_VIA_MHC_CLASS_I_VIA_ER_PATHWAY	0.051126	0.359256	0.72787	1.5407	251	7	AZGP1 HLA-A HLA-G HLA-F HLA-B HLA-C
ANTIGEN_PROCESSING_AND_PRESENTATION_OF_EXOGENOUS_PEPTIDE_ANTIGEN_VIA_MHC_CLASS_I	0.00197133	0.0543679	0.486768	1.77265	10	76	CD36 PSMB6 CYBA PSMB5 NCF2 ITGB5 HLA-A PSMB2 PSMB3 PSMD2 PSMB1 PSMC5 PSMB10 HLA-G PSMD11 PSMC3 PSMA4 HLA-F PSMD7 PSMD1 PSMD3 CD207 PSMA7 PSMB9 PSMC4 FCER1G HLA-B HLA-C IKBKG PSMB8 PSMD14 PDIA3 PSME3 PSME2 PSMC1 CALR NCF4 PSMB7 PSMF1 PSMA5 PSME1 PSMD9 VAMP8 PSMD13 PSMD4 PSMD8 VAMP3 PSMA2 PSMB4 PSMC2 TAP2 TAPBP HLA-E
ANTIGEN_PROCESSING_AND_PRESENTATION_OF_EXOGENOUS_PEPTIDE_ANTIGEN_VIA_MHC_CLASS_I_TAP_INDEPENDENT	0.484757	0.827563	0.449268	0.983206	2400	8	HLA-A HLA-G HLA-F HLA-B HLA-C
ANTIGEN_PROCESSING_AND_PRESENTATION_OF_LIPID_ANTIGEN_VIA_MHC_CLASS_IB	0.10144	0.478338	0.677232	1.43352	499	7	CD1B CD1C CD1A CD1E
ANTIGEN_PROCESSING_AND_PRESENTATION_OF_PEPTIDE_ANTIGEN	0.000168039	0.0104862	0.438016	1.82541	0	180	AZGP1 CD36 CTSV KIF23 AP2S1 CTSL CTSD PSMB6 KIF4A CYBA KIF2C PYCARD PSMB5 HLA-DQB2 NCF2 RILP ITGB5 TREM2 AP2M1 HLA-A KIF11 PSMB2 KIF26A RACGAP1 SLC11A1 PSMB3 BCAP31 DCTN2 PSMD2 HLA-DRB5 AP1B1 PSMB1 KIF3C AP1S1 PSMC5 PSMB10 AP1S3 CAPZB HLA-G PSMD11 PSMC3 ACE PSMA4 CD74 HLA-F AP2A1 DYNLL1 PSMD7 PSMD1 PSMD3 CD207 PSMA7 PSMB9 ACTR1A PSMC4 FCER1G HLA-DPB1 HLA-B HLA-DQA2 HLA-C AP1M1 IKBKG PSMB8 PSMD14 …
ANTIGEN_PROCESSING_AND_PRESENTATION_OF_PEPTIDE_ANTIGEN_VIA_MHC_CLASS_I	0.00139958	0.04235	0.452169	1.71474	7	95	AZGP1 CD36 PSMB6 CYBA PSMB5 NCF2 ITGB5 HLA-A PSMB2 PSMB3 BCAP31 PSMD2 PSMB1 PSMC5 PSMB10 HLA-G PSMD11 PSMC3 ACE PSMA4 HLA-F PSMD7 PSMD1 PSMD3 CD207 PSMA7 PSMB9 PSMC4 FCER1G HLA-B HLA-C IKBKG PSMB8 PSMD14 PDIA3 PSME3 PSME2 PSMC1 CALR NCF4 PSMB7 HFE PSMF1 PSMA5 PSME1 SEC13 PSMD9 VAMP8 PSMD13 PSMD4 PSMD8 VAMP3 PSMA2 PSMB4 PSMC2 TAP2 ERAP2 TAPBP
ANTIGEN_PROCESSING_AND_PRESENTATION_OF_PEPTIDE_ANTIGEN_VIA_MHC_CLASS_IB	0.195102	0.614752	0.640844	1.29987	955	6	AZGP1 HLA-G HLA-F TAP2 HLA-E
ANTIGEN_PROCESSING_AND_PRESENTATION_OF_PEPTIDE_OR_POLYSACCHARIDE_ANTIGEN_VIA_MHC_CLASS_II	0.0181945	0.212811	0.396224	1.50258	103	95	CTSV KIF23 AP2S1 CTSL CTSD KIF4A KIF2C PYCARD HLA-DQB2 RILP TREM2 AP2M1 KIF11 KIF26A RACGAP1 DCTN2 HLA-DRB5 AP1B1 KIF3C AP1S1 AP1S3 CAPZB CD74 AP2A1 DYNLL1 ACTR1A FCER1G HLA-DPB1 HLA-DQA2 AP1M1 RAB7A AP2B1 KIF22 LAG3 HLA-DRB1 KIF18A ARF1 SEC13 HLA-DQB1 THBS1 KLC2 CTSE HLA-DMA
ANTIGEN_PROCESSING_AND_PRESENTATION_VIA_MHC_CLASS_IB	0.0336548	0.297676	0.648226	1.61309	170	13	AZGP1 CD1B CD1C CD1A HLA-G HLA-F CD1E
ANTIGEN_RECEPTOR_MEDIATED_SIGNALING_PATHWAY	0.396207	0.78239	-0.224148	-1.01889	1566	223	LAX1 THEMIS NFKBIZ PAK3 PAX5 RC3H1 MEF2C GCSAM FYB2 PAG1 TRAT1 MS4A1 TXK DENND1B ITK IGLL5 STAP1 PTPRC KLHL6 RC3H2 SLC39A10 BLK FCRL3 RFTN1 CD28 PIK3CB TESPA1 CD3G CD19 GPS2 PLEKHA1 UBASH3A BCL2 PTPN22 PLCG2 RUNX1 GRAP2 CEACAM1 TRAF6 PLCL2 PIK3R1 PIK3CA ELF2 PRKCB CBLB SH2D1A IKBKB MALT1 BTN3A1 WNK1 PLCG1 BTN2A2 LIME1 TEC CTLA4 BLNK CHUK CD79A PTPN2 NFATC2 RAB29 ZAP70 FYB1 PDE4D PSMD5 BTK PDPK1 P…
ANTIMICROBIAL_HUMORAL_IMMUNE_RESPONSE_MEDIATED_BY_ANTIMICROBIAL_PEPTIDE	0.000184196	0.0104862	0.778512	2.57578	0	45	KRT6A REG1A KLK5 S100A7 DEFB4A PPBP CAMP CXCL5 PF4 S100A12 S100A9 PLA2G1B CXCL6 GAPDH ELANE LTF KLK7 DEFB1 CXCL11 DEFA5 SPINK5
ANTIMICROBIAL_HUMORAL_RESPONSE	0.000177462	0.0104862	0.698396	2.60137	0	86	KRT6A PRSS2 REG1A KLK5 PRSS3 S100A7 DEFB4A PPBP PI3 CAMP S100A8 CXCL5 PF4 S100A12 S100A9 DMBT1 FGA WFDC5 PLA2G1B CXCL6 SFTPD AZU1 SLPI CHGA GAPDH ELANE LTF KLK7 DEFB1 CXCL11 DEFA5 SPINK5 BPIFB1 CLU CXCL1
ANTIMICROBIAL_PEPTIDE_PRODUCTION	0.0167347	0.204706	0.815984	1.65513	81	6	KLK5 ELANE KLK7 SPINK5
ANTIVIRAL_INNATE_IMMUNE_RESPONSE	0.946643	1	0.238433	0.553826	4736	10	ATAD3A PHB PHB2 ZDHHC1
ANTRAL_OVARIAN_FOLLICLE_GROWTH	0.610741	0.897322	-0.426842	-0.882792	3115	6	ESR1
AORTA_DEVELOPMENT	0.655001	0.915385	0.264742	0.875924	3555	45	NGFR JAG1 NKX3-1 FKBP10 EFEMP2 LOXL1 ENG TGFB2 ACVRL1 NPRL3 TBX2 PDGFRB
AORTA_MORPHOGENESIS	0.491588	0.83069	0.332372	0.970613	2541	26	JAG1 FKBP10 EFEMP2 ENG TGFB2 ACVRL1 NPRL3 TBX2 PDGFRB
AORTA_SMOOTH_MUSCLE_TISSUE_MORPHOGENESIS	0.593341	0.889756	-0.549749	-0.926777	2993	3	PROX1
AORTIC_VALVE_MORPHOGENESIS	0.0139914	0.181021	0.578426	1.6711	71	25	TWIST1 SNAI2 JAG1 SNAI1 EMILIN1 ELN TIE1 GATA3 SOX9 NOS3 BMP4 HEY2 TGFB1
APICAL_JUNCTION_ASSEMBLY	0.0885894	0.451957	0.36781	1.32643	492	72	CLDN18 CLDN6 CLDN8 CLDN5 EPHA2 SNAI2 CLDN1 SNAI1 CLDN9 RHOC POF1B RAMP2 ARL2 PARD6A WDR1 MYO1C VCL WNT11 GJA1
APICAL_PROTEIN_LOCALIZATION	0.900216	0.996165	0.254957	0.634453	4573	13	ACTB VANGL2 SHROOM2 RDX NAPA DLG5
APOLIPOPROTEIN_A_I_MEDIATED_SIGNALING_PATHWAY	0.456151	0.809949	-0.519818	-1.01861	2324	5	ABCA1
APOPTOTIC_CELL_CLEARANCE	0.30218	0.711271	0.335954	1.10646	1635	44	MARCO CD36 SCARB1 TYRO3 AXL MFGE8 TYROBP TREM2 TGM2 RAC2 RHOG PEAR1 RAC1 FCN3 CCL2 ANXA1 RARA GAS6
APOPTOTIC_CHROMOSOME_CONDENSATION	0.177166	0.592722	0.6781	1.30696	868	5	ERN2 GPER1 TOP2A
APOPTOTIC_DNA_FRAGMENTATION	0.347191	0.747053	-0.384589	-1.08575	1686	19	EXOG APAF1 DICER1 CECR2 IL6
APOPTOTIC_MITOCHONDRIAL_CHANGES	0.015438	0.194576	0.39732	1.52647	88	102	TP63 SFN IFI6 MMP9 BIK CLU HSPA1A PLAUR BID CHCHD10 PYCARD GPER1 BCL2L1 MPV17L MUL1 TNFSF10 HK2 PRELID1 PINK1 BAK1 TMEM102 FIS1 ZNF205 YWHAE BAX YWHAH AKT1 SLC35F6 AIFM2 TP73 BAD VDAC2 PPIF ATP5IF1 GSK3A E2F1 STPG1 EYA2 TIMM50 NMT1 RHOT2 MFF ACAA2 BBC3 YWHAB TRIAP1 SLC25A5 GCLM IFIT2 PMAIP1 GHITM BLOC1S2 NOL3 YWHAG HSPD1 GZMB JUN MLLT11
APOPTOTIC_PROCESS	0.000639632	0.02477	0.257086	1.2908	4	1580	DKK1 HMGA2 MAEL TNS4 CASP14 WNT7A NTSR1 ALB PIP IL1A FOSL1 BMP7 GAL TP63 COL2A1 S100A8 SFRP1 PF4 S100A9 AKAP12 DAPL1 ANKRD1 ANGPTL4 CAV1 ITGA5 SFRP5 CSF2 FGA GCG TNFRSF12A EPHA2 ITGA6 CHI3L1 DUSP9 SCG2 APLP1 LGALS1 DHRS2 G0S2 SERPINE1 ERN2 GCLC OSGIN1 TWIST1 DDIT4 BIRC7 PCSK9 VNN1 SNAI2 PLA2G1B SFN SPHK1 BCL2L10 MSX1 ADORA1 IFI27L2 SLC7A11 CCL21 ADM BMX GDF5 NGFR PLK1 GRIK5 CD70 GSDME TCL1A NLRP2…
APOPTOTIC_PROCESS_IN_BONE_MARROW_CELL	0.904082	0.997275	-0.370695	-0.624925	4561	3	FGFR2 LEF1 PLK2
APOPTOTIC_PROCESS_INVOLVED_IN_BLOOD_VESSEL_MORPHOGENESIS	0.137819	0.54242	0.709275	1.36704	675	5	SPI1 BAK1 BAX LRP5
APOPTOTIC_PROCESS_INVOLVED_IN_DEVELOPMENT	0.35317	0.751806	0.382887	1.08812	1815	23	BMP7 SPI1 TGFB2 BAK1 BAX TNFRSF1A
APOPTOTIC_PROCESS_INVOLVED_IN_HEART_MORPHOGENESIS	0.195474	0.615404	0.821317	1.24458	975	2	TGFB2 FOXC1
APOPTOTIC_PROCESS_INVOLVED_IN_MORPHOGENESIS	0.0816526	0.437673	0.540192	1.45219	416	18	BMP7 SPI1 TGFB2 BAK1 BAX TNFRSF1A
APOPTOTIC_SIGNALING_PATHWAY	0.000299446	0.0146006	0.317489	1.48303	1	519	MAEL IL1A TP63 COL2A1 S100A8 SFRP1 PF4 S100A9 DAPL1 CAV1 CSF2 FGA TNFRSF12A EPHA2 ITGA6 SCG2 G0S2 SERPINE1 ERN2 DDIT4 VNN1 SNAI2 SFN BCL2L10 MSX1 ADORA1 IFI27L2 NGFR CD70 GSDME IFI27 KRT8 SNAI1 IFI6 PERP PDX1 KRT18 IL20RA MMP9 BIK DDIT3 NKX3-1 MIF CLU HSPB1 HSPA1A PLAUR TRIB3 TPD52L1 BID ITPRIP CDKN1A CHCHD10 PML DDIAS PYCARD GPER1 BCL2L1 ZNF385A GSTP1 TIMP3 MPV17L TMBIM1 TYROBP NDUFA13 MUL1 CX3C…
APPENDAGE_DEVELOPMENT	0.00753554	0.124054	0.383745	1.54008	43	138	DKK1 WNT7A BMP7 TP63 COL2A1 SOX11 FBN2 PITX1 HOXA10 DLX5 ITGB4 ITGA6 TWIST1 HOXD9 MSX1 SLC7A11 GDF5 RARG SMOC1 RSPO4 TFAP2A HOXC10 ECE1 SP8 CHST11 TGFB2 KREMEN2 COMP GLI2 BMPR1B BAK1 TBX2 ZNF358 GREM1 SOX9 GPC3 BMP4 BAX HOXC13
APPENDAGE_MORPHOGENESIS	0.0416667	0.329193	0.35701	1.38597	238	110	WNT7A BMP7 TP63 COL2A1 SOX11 FBN2 PITX1 HOXA10 DLX5 TWIST1 HOXD9 MSX1 GDF5 RARG TFAP2A HOXC10 ECE1 SP8 CHST11 TGFB2 GLI2 BMPR1B BAK1 TBX2 ZNF358 GREM1 SOX9 GPC3 BMP4 BAX
ARACHIDONIC_ACID_METABOLIC_PROCESS	0.0753901	0.423022	0.438794	1.39965	400	38	CYP4F3 CYP2A6 CYP4F11 PTGES CBR1 CYP2C18
ARACHIDONIC_ACID_SECRETION	0.372212	0.765855	-0.373361	-1.06876	1818	20	PLA2G2A DRD4 PLA2G12B PROCA1 PLA2R1 PLA2G2D PLA2G4F
ARF_PROTEIN_SIGNAL_TRANSDUCTION	0.242015	0.665549	-0.434783	-1.19378	1181	17	ARFGEF3 ARFGEF1 CYTH3 PSD3 ARFGEF2
ARGININE_BIOSYNTHETIC_PROCESS	0.306031	0.714095	0.647759	1.17521	1501	4	CLN3 ASL NAGS ASS1
ARGININE_CATABOLIC_PROCESS	0.843125	0.982293	0.305518	0.668615	4175	8	FAH DDAH2 NOS3 ARG2
ARGININE_METABOLIC_PROCESS	0.611746	0.89765	0.33828	0.871282	3103	15	FAH DDAH2 NOS3 CLN3 ARG2 AGMAT ASL SLC7A7 NAGS
ARGININE_TRANSMEMBRANE_TRANSPORT	0.121248	0.51285	-0.703691	-1.37892	617	5	SLC25A29 SLC47A1 SLC38A9
ARGININE_TRANSPORT	0.545831	0.8623	-0.42992	-0.930794	2768	7	SLC25A29 SLC47A1 SLC38A9
AROMATIC_AMINO_ACID_FAMILY_CATABOLIC_PROCESS	0.0593303	0.383926	0.563652	1.51525	302	18	PAH KYNU HPD FAH IDO1 HAAO TDO2 GSTZ1 HGD QDPR
AROMATIC_AMINO_ACID_FAMILY_METABOLIC_PROCESS	0.0911554	0.458168	0.48832	1.40131	470	24	PAH KYNU HPD FAH IDO1 HAAO TDO2 PARK7 THAP4 GSTZ1 HGD QDPR
AROMATIC_AMINO_ACID_TRANSPORT	0.657007	0.916612	0.344851	0.838937	3309	12	ACE2 SLC7A5 SLC3A2 SLC7A8
ARP2_3_COMPLEX_MEDIATED_ACTIN_NUCLEATION	0.999369	1	-0.132569	-0.428999	4752	33	JMY ABI2 FCHSD2 GMFB WASHC1 WASF3
ARTERIAL_ENDOTHELIAL_CELL_DIFFERENTIATION	0.693846	0.928834	-0.394965	-0.816865	3539	6	TMEM100 RBPJ HEY1
ARTERY_DEVELOPMENT	0.386899	0.776261	0.285538	1.03428	2149	74	HOXA1 NGFR JAG1 NKX3-1 FKBP10 SLC2A10 MDK EFEMP2 APOE FOLR1 LOXL1 ENG TGFB2 COMP STRA6 ACVRL1 NPRL3 TBX2 FOXF1 PDGFRB WNT11 BMP4
ARTERY_MORPHOGENESIS	0.399093	0.783158	0.302818	1.03345	2200	52	HOXA1 JAG1 FKBP10 MDK EFEMP2 APOE FOLR1 ENG TGFB2 COMP STRA6 ACVRL1 NPRL3 TBX2 FOXF1 PDGFRB WNT11 BMP4
ARTERY_SMOOTH_MUSCLE_CONTRACTION	0.453642	0.808948	0.478374	1.01259	2235	7	EDN2 SCNN1B EDNRA MKKS EDN1
ASCENDING_AORTA_DEVELOPMENT	0.344139	0.744886	0.587832	1.13298	1687	5	TGFB2 LOX HEY2 HES1
ASPARAGINE_METABOLIC_PROCESS	0.543849	0.860989	-0.480612	-0.941781	2771	5	ASRGL1
ASPARTATE_FAMILY_AMINO_ACID_BIOSYNTHETIC_PROCESS	0.253121	0.676134	-0.414288	-1.18591	1236	20	AASS MTHFD2L BHMT MTR MTHFR MTRR MTAP MRI1
ASPARTATE_FAMILY_AMINO_ACID_CATABOLIC_PROCESS	0.799218	0.966055	0.269396	0.742295	4087	20	MAT1A GOT2 OGDH GCAT SDS DDO SDSL
ASPARTATE_FAMILY_AMINO_ACID_METABOLIC_PROCESS	0.681343	0.924084	-0.251851	-0.866928	3125	44	PIPOX AASS MTHFD2L BHMT MTR ASRGL1 PHYKPL HYKK CRYM MTHFR MTRR
ASPARTATE_METABOLIC_PROCESS	0.233089	0.657895	0.689511	1.25096	1143	4	GOT2 DDO GOT1 ASS1
ASPARTATE_TRANSMEMBRANE_TRANSPORT	0.701429	0.932764	0.389751	0.790563	3436	6	LRRC8A SLC25A22
ASSEMBLY_OF_ACTOMYOSIN_APPARATUS_INVOLVED_IN_CYTOKINESIS	0.118043	0.506749	0.724407	1.39621	578	5	ANLN RACGAP1 ECT2
ASSOCIATIVE_LEARNING	0.320605	0.724585	0.330192	1.09583	1737	46	NPTX2 TAC1 SLC7A11 MAP1A PDE1B NDRG4 ASIC1 APP B4GALT2 TPBG CLN3
ASTRAL_MICROTUBULE_ORGANIZATION	0.685874	0.925813	-0.341572	-0.819303	3427	10	TPPP CEP120 CENPJ DLG1
ASTROCYTE_ACTIVATION	0.0440572	0.337254	0.583119	1.56759	224	18	AGER SMO GRN TREM2 C1QA NR1D1 FPR2 C5AR1 APP EGFR LDLR IFNGR1 BACE2
ASTROCYTE_CELL_MIGRATION	0.796939	0.965578	0.348998	0.7079	3904	6	MMP14 CCL2 CCL3
ASTROCYTE_DEVELOPMENT	0.0796798	0.432929	0.453598	1.40019	417	33	S100A8 S100A9 AGER SMO GRN VIM TREM2 C1QA NR1D1 FPR2 C5AR1 DLL1 APP EGFR CDK6 TSPAN2 LDLR IFNGR1 BACE2
ASTROCYTE_DIFFERENTIATION	0.0541274	0.369796	0.419824	1.43633	298	53	S100A8 S100A9 AGER SERPINE2 SMO GRN VIM TREM2 C1QA NR1D1 FPR2 C5AR1 MAPK3 DLL1 APP SOX9 EGFR CDK6 LIF TSPAN2 BIN1 MAP2K1 LDLR IFNGR1 BACE2
ASYMMETRIC_CELL_DIVISION	0.285656	0.700687	-0.451272	-1.15377	1405	13	POU5F1 ZBTB16
ASYMMETRIC_NEUROBLAST_DIVISION	0.646292	0.91002	0.472272	0.85683	3171	4	TEAD3 ARHGEF2 RAB10
ATF6_MEDIATED_UNFOLDED_PROTEIN_RESPONSE	0.203678	0.621861	0.564074	1.2776	1018	9	WFS1 DDIT3 CALR HSPA5 ATF6B MBTPS2 MBTPS1
ATP_BIOSYNTHETIC_PROCESS	0.0125253	0.171141	0.490843	1.624	67	45	PKM ATP6V0C ATP5F1D PPARGC1A TREM2 ENO1 ATP5ME ALDOA ATP5F1B ATP5MC1 PINK1 ATP5MC2 ATP5MF ATP5PF ATP5MC3 VPS9D1 UQCC3 TMSB4X DNAJC30 TGFB1 ATP5MG ATP5PO ATP5F1E MT-CO2 DGUOK
ATP_DEPENDENT_CHROMATIN_REMODELING	0.633932	0.906673	0.251704	0.897613	3530	67	CENPM CENPW CENPA OIP5 HJURP CENPN CENPX ACTB CENPH
ATP_METABOLIC_PROCESS	0.000162311	0.0104862	0.385292	1.68617	0	268	ALDOB GPD1 DDIT4 ENPP3 PKM TSPO GAPDH CHCHD2 FAM20C HSPA1A JMJD8 NDUFB10 BID COX4I1 COX7A1 CHCHD10 ATP6V0C PFKP ATP5F1D EIF6 CCNB1 PPARGC1A NDUFA13 TREM2 ATP6V1B1 HK3 ENO1 COX7B2 HK2 UQCRQ COX5A ATP5ME NDUFA6 NDUFB7 ABCD1 PGAM1 ALDOA UQCRC1 OGDH COX4I2 ATP5F1B PARK7 UQCR10 ATP5MC1 COX6A1 NDUFA2 TPI1 SHMT2 HK1 HSPA1B PINK1 COX8A APP FIS1 COX6B1 HKDC1 NDUFS8 NDUFS7 COX7B ATP5MC2 NDUFA3 ATP5MF ATP5P…
ATP_SYNTHESIS_COUPLED_ELECTRON_TRANSPORT	0.000174948	0.0104862	0.545389	2.06825	0	95	CHCHD2 NDUFB10 BID COX4I1 CCNB1 NDUFA13 UQCRQ COX5A NDUFA6 NDUFB7 UQCRC1 COX4I2 PARK7 UQCR10 COX6A1 NDUFA2 PINK1 COX8A COX6B1 NDUFS8 NDUFS7 COX7B NDUFA3 NDUFS6 UQCR11 COQ9 UQCC3 NDUFA11 NDUFB2 NDUFC1 NDUFAB1 MT-ND3 NDUFA4 CDK1 NDUFS5 NDUFB4 COA6 NDUFV1 DNAJC15 UQCRFS1 NDUFB11 NDUFA1 NDUFS3 COX5B MT-CO2 DGUOK NDUFA9 COX7C NDUFC2 SNCA MT-ND4 CYCS NDUFB8 NDUFB3 CYC1 NDUFB1 SDHAF2 SDHA NDUFA8 NDUFA12…
ATP_SYNTHESIS_COUPLED_PROTON_TRANSPORT	0.0221833	0.235844	0.584013	1.64359	113	22	ATP6V0C ATP5F1D ATP5ME ATP5F1B ATP5MC1 ATP5MC2 ATP5MF ATP5PF ATP5MC3 VPS9D1 DNAJC30 ATP5MG ATP5PO ATP5F1E ATP5PD ATP5F1A
ATP_TRANSPORT	0.970744	1	-0.21005	-0.537037	4777	13	CR1 CD47 SLC25A42 SLC25A25
ATRIAL_CARDIAC_MUSCLE_CELL_MEMBRANE_REPOLARIZATION	0.118767	0.508691	-0.739883	-1.36213	604	4	CACNA1D
ATRIAL_CARDIAC_MUSCLE_CELL_TO_AV_NODE_CELL_SIGNALING	0.983613	1	0.20129	0.467553	4921	10	TRPM4 GJA1 FLNA GJC1 GJA5
ATRIAL_CARDIAC_MUSCLE_TISSUE_DEVELOPMENT	0.612093	0.89772	-0.483433	-0.890003	3117	4	PROX1
ATRIAL_CARDIAC_MUSCLE_TISSUE_MORPHOGENESIS	0.612093	0.89772	-0.483433	-0.890003	3117	4	PROX1
ATRIAL_SEPTUM_DEVELOPMENT	0.552288	0.865318	-0.344069	-0.929044	2703	16	MDM4 ANK2 NPHP3
ATRIAL_SEPTUM_MORPHOGENESIS	0.568945	0.875052	0.390027	0.905947	2846	10	SMO TGFB2 ZFPM1 HEY2
ATRIOVENTRICULAR_CANAL_DEVELOPMENT	0.809665	0.969243	-0.319151	-0.716424	4087	8	CHD7 RBPJ SMAD4 BMP2
ATRIOVENTRICULAR_VALVE_DEVELOPMENT	0.908493	0.99854	-0.226246	-0.66281	4417	22	MDM4 OLFM1 SMAD4 HEY1 BMP2 BMPR2 BMPR1A
ATRIOVENTRICULAR_VALVE_FORMATION	0.741179	0.949044	-0.356218	-0.771227	3759	7	OLFM1 SMAD4 HEY1
ATTACHMENT_OF_GPI_ANCHOR_TO_PROTEIN	0.970408	1	0.248819	0.504699	4754	6	PIGT PIGU PIGS GPAA1
ATTACHMENT_OF_MITOTIC_SPINDLE_MICROTUBULES_TO_KINETOCHORE	0.212061	0.631208	0.483581	1.24552	1075	15	CDT1 AURKB MAD1L1 KIF2C NDC80
ATTACHMENT_OF_SPINDLE_MICROTUBULES_TO_KINETOCHORE	0.40057	0.783584	0.33395	1.0385	2106	34	CDT1 AURKB MAD1L1 KIF2C CCNB1 RACGAP1 NDC80 SPAG5 NEK2 KNSTRN SGO1
AUDITORY_RECEPTOR_CELL_DEVELOPMENT	0.811241	0.96931	-0.289537	-0.726732	4026	12	SLC4A7 RIPOR2
AUDITORY_RECEPTOR_CELL_FATE_COMMITMENT	0.409501	0.788529	-0.583577	-1.07437	2085	4	RBPJ ESRP1 NOTCH1
AUDITORY_RECEPTOR_CELL_MORPHOGENESIS	0.69944	0.932226	0.347807	0.80788	3499	10	SLITRK6 SLC9A3R1 TRIOBP SOD1
AUTOCRINE_SIGNALING	0.000807591	0.0286063	0.857856	1.87739	3	8	SERPINB3 S100A8 S100A9 CD68 CX3CL1 FZD1
AUTONOMIC_NERVOUS_SYSTEM_DEVELOPMENT	0.31101	0.718322	0.364825	1.11442	1643	31	TP63 SOX11 SEMA3F FN1 HLX SEMA3A TFAP2A KIF26A GATA3
AUTOPHAGIC_CELL_DEATH	0.731349	0.944728	-0.321462	-0.790237	3636	11	TP53INP1
AUTOPHAGOSOME_LYSOSOME_FUSION	0.728848	0.944082	0.400141	0.771224	3574	5	ATP13A2 CLN3
AUTOPHAGOSOME_MATURATION	0.86015	0.985318	-0.222619	-0.74773	4003	39	STX17 ATG14 FYCO1 MFSD8 EPG5 RUBCN RUBCNL SMCR8 ADRB2 TMEM39A UVRAG
AUTOPHAGOSOME_ORGANIZATION	0.65308	0.914924	-0.227592	-0.905678	2819	92	TP53INP1 LRRK2 VMP1 C9orf72 PIKFYVE ATG2B RB1CC1 STX17 ATG14 TBC1D12 MTMR3 UBXN2B ATG16L2 RAB3GAP2 TMEM41B TRAPPC8
AUTOPHAGY_OF_MITOCHONDRION	0.656872	0.916612	0.245588	0.888518	3665	73	TSPO PPARGC1A MUL1 HK2 ATP13A2 ATG9B PARK7 CDC37 PINK1 SQSTM1 FIS1 CTSK MAP1LC3A SPATA18 PHB2 VDAC1 FUNDC1 ATP5IF1 GSK3A MFN2 GABARAP GABARAPL1 MAP1LC3B GBA CTTN ATG9A FBXO7
AUTOPHAGY_OF_NUCLEUS	0.492795	0.83069	-0.372005	-0.972703	2427	14	ATG2B RB1CC1
AUTOPHAGY_OF_PEROXISOME	0.101921	0.479251	-0.678444	-1.40315	519	6	PJVK RB1CC1 TRAPPC8 PIK3C3 PIK3R4
AV_NODE_CELL_TO_BUNDLE_OF_HIS_CELL_COMMUNICATION	0.941224	1	0.273186	0.554126	4611	6	TRPM4 GJC1 GJA5 SCN4B
AXIAL_MESODERM_DEVELOPMENT	0.535372	0.854994	0.492854	0.949918	2625	5	EPHA2 RPL38
AXIS_ELONGATION	0.776215	0.960536	-0.261831	-0.78166	3752	24	ESR1 SIX4 SIX1 RDH10 LRP6
AXIS_ELONGATION_INVOLVED_IN_SOMITOGENESIS	0.132437	0.534587	0.750362	1.36136	649	4	SFRP1 NKD1
AXIS_SPECIFICATION	0.0631943	0.394681	0.399904	1.39254	346	59	WNT7A SFRP1 MDFI STC1 BASP1 VAX2 HOXD8 DDIT3 SMO NRARP AURKA DLL1 TBX6 GPC3 COBL BMP4
AXO_DENDRITIC_PROTEIN_TRANSPORT	0.69998	0.932226	0.352462	0.798313	3501	9	MAP1A HSPB1
AXO_DENDRITIC_TRANSPORT	0.998732	1	0.139415	0.487578	5514	60	NEFL MAP1A HSPB1 KIF4A FEZ1 BLOC1S1 APP
AXON_CHOICE_POINT_RECOGNITION	0.81861	0.970946	-0.385162	-0.709085	4169	4	EFNB3
AXON_DEVELOPMENT	0.148392	0.557132	0.248125	1.13328	968	394	WNT7A L1CAM BMP7 LAMC2 LAMA3 KLK8 SEMA7A EPHA2 DLX5 KIAA0319 TSKU PDLIM7 SLITRK6 NGFR EPHB6 METRN EFNB2 EFNB1 TSPO SEMA3F LINGO1 SEMA6B NEFL MAP1A VAX2 FN1 GPC1 LAMA1 VASP NECTIN1 EPHB2 SEMA3A SEMA4B RTN4R TNC B4GALT6 SEMA3B ARTN S100A6 THY1 SMO APOE GRN STMN1 C12orf57 FOLR1 PTN DBN1 ARHGDIA LYPLA2 NDN LGR6 FEZ1 PLXNB2 SPP1 ACTB DCLK1 MAP1B BAIAP2 S100B EFNA3 NREP BSG RAC2 PALLD UNC5B TUBB3 DOK2 …
AXON_ENSHEATHMENT_IN_CENTRAL_NERVOUS_SYSTEM	0.380905	0.77298	0.438726	1.06731	1918	12	FA2H B4GALT6 CLU ERCC2 MYRF
AXON_EXTENSION	0.566259	0.87343	0.246589	0.936939	3238	96	L1CAM SEMA7A KIAA0319 SEMA3F SEMA6B FN1 SEMA3A SEMA4B RTN4R SEMA3B APOE DBN1 NDN DCLK1 MAP1B TWF2 LIMK1 VCL SEMA6A CDK5R1 TRPV2 DVL1 DBNL RTN4
AXON_MIDLINE_CHOICE_POINT_RECOGNITION	0.491324	0.83069	0.607318	1.01727	2434	3	APP ROBO1 ROBO3
AXONAL_FASCICULATION	0.926729	1	0.229613	0.609508	4742	17	EPHB2 SEMA3A NDN CDK5R1 RTN4 MEGF8 TNFRSF21 EPHB3
AXONAL_TRANSPORT_OF_MITOCHONDRION	0.581934	0.884463	0.385715	0.89593	2911	10	NEFL FEZ1
AXONEMAL_CENTRAL_APPARATUS_ASSEMBLY	0.428936	0.799098	-0.573185	-1.05524	2184	4	DNAJB13 SPAG17
AXONEMAL_DYNEIN_COMPLEX_ASSEMBLY	0.223168	0.646244	0.41482	1.21138	1153	26	DNAAF1 CFAP73 CCDC151 ARMC4 DRC1 DNAI2 DNAI1 ZMYND10 DNAAF3 TEKT2
AXONEME_ASSEMBLY	0.175078	0.59105	-0.339753	-1.21154	783	53	DNAJB13 NEURL1 CCDC39 SPEF2 CFAP44 CFAP69 DNAH5 DNAH1 TTLL3 SPAG17 TOGARAM1
AXONOGENESIS_INVOLVED_IN_INNERVATION	0.677267	0.923655	-0.452048	-0.832223	3449	4	ITGA4 NRP1
AZOLE_TRANSMEMBRANE_TRANSPORT	0.208727	0.626089	-0.5077	-1.24806	1037	11	SLC38A3 SLC19A2 SLC25A29 SLC19A3
B_1_B_CELL_DIFFERENTIATION	0.318226	0.72305	-0.584532	-1.14542	1621	5	CD19 PLCL2 MALT1
B_CELL_ACTIVATION	0.0657534	0.399221	-0.272254	-1.22884	263	210	LAX1 KIT ATM IKZF3 PELI1 RASGRP1 FZD9 RC3H1 MEF2C MS4A1 POU2AF1 IGLL5 ITGA4 DOCK11 THOC1 DOCK10 FNIP1 LIG4 PTPRC CD40LG SLC39A10 MZB1 BLK CR1 FCRL3 GON4L EXOSC3 BCL6 IL10 RIF1 CD28 TLR4 ZBTB1 PAXIP1 KMT5B SHLD3 CD19 GPS2 HDAC9 RBPJ CD180 ATP11C AHR BANK1 TNFSF13B DCLRE1C IL6 BCL2 HMGB3 IL7 PLCG2 NOTCH2 BST1 PLCL2 CD27 PIK3R1 SP3 PRKCB TNFRSF13C
B_CELL_ACTIVATION_INVOLVED_IN_IMMUNE_RESPONSE	0.0406559	0.324639	-0.369819	-1.40722	180	71	POU2AF1 DOCK11 THOC1 DOCK10 LIG4 PTPRC CD40LG CR1 EXOSC3 BCL6 IL10 RIF1 CD28 TLR4 PAXIP1 KMT5B SHLD3 CD19 CD180 IL6 PLCG2 NOTCH2 PLCL2
B_CELL_APOPTOTIC_PROCESS	0.862757	0.985318	-0.24024	-0.711253	4192	23	FNIP1 SLC39A10 BLK BCL6 IL10
B_CELL_CHEMOTAXIS	0.763716	0.956606	-0.337325	-0.75722	3855	8	CYP7B1
B_CELL_DIFFERENTIATION	0.118018	0.506749	-0.301179	-1.22412	504	105	KIT ATM IKZF3 FZD9 MS4A1 POU2AF1 ITGA4 DOCK11 DOCK10 FNIP1 PTPRC CD40LG CR1 FCRL3 GON4L BCL6 IL10 ZBTB1 CD19 GPS2 HDAC9 RBPJ ATP11C DCLRE1C IL6 BCL2 HMGB3 IL7 PLCG2 NOTCH2 PLCL2 CD27 PIK3R1 SP3 TPD52 MALT1 DNAJB9 BLNK IRF2BP2 CD79A PTPN2 RABL3 DCAF1 PRKDC GPR183 BTK
B_CELL_HOMEOSTASIS	0.109708	0.490699	-0.44039	-1.34414	529	26	RC3H1 MEF2C DOCK11 DOCK10 RC3H2 TNFSF13B SOS2 SOS1 BCL2
B_CELL_LINEAGE_COMMITMENT	0.49382	0.83069	-0.503804	-0.987228	2516	5	BCL2 PRKDC
B_CELL_MEDIATED_IMMUNITY	0.0352444	0.302521	-0.333826	-1.35961	149	107	C5 C8B C4BPA C8G HPX IGLL5 SUSD4 C8A THOC1 LIG4 PTPRC C4B CD40LG C4A CR1 EXOSC3 BCL6 CD46 IL10 RIF1 CD28 C4BPB PAXIP1 KMT5B SHLD3 CD19
B_CELL_PROLIFERATION	0.0718603	0.414789	-0.352646	-1.33161	320	69	ATM IKZF3 PELI1 RASGRP1 RC3H1 MEF2C MS4A1 PTPRC CD40LG SLC39A10 MZB1 BLK FCRL3 BCL6 IL10 TLR4 CD19 CD180 AHR TNFSF13B BCL2 IL7 BST1 PLCL2
B_CELL_PROLIFERATION_INVOLVED_IN_IMMUNE_RESPONSE	0.0235202	0.243814	-0.775386	-1.60365	119	6	TLR4 CD19 CD180 PLCL2 GAPT
B_CELL_RECEPTOR_SIGNALING_PATHWAY	0.00599733	0.109103	-0.452758	-1.64113	26	57	PAX5 MEF2C GCSAM MS4A1 ITK IGLL5 STAP1 PTPRC KLHL6 SLC39A10 BLK FCRL3 RFTN1 CD19 GPS2 PLEKHA1 BCL2 PTPN22 PLCG2 RUNX1 PLCL2 ELF2 PRKCB LIME1 TEC CTLA4 BLNK CD79A NFATC2
BARBED_END_ACTIN_FILAMENT_CAPPING	0.465189	0.816155	0.348383	0.990066	2391	23	VILL CAPG GSN TWF2 FLII CAPZB
BASE_CONVERSION_OR_SUBSTITUTION_EDITING	0.789515	0.964571	0.287431	0.740314	4005	15	APOBEC1 APOBEC3B APOBEC3A APOBEC3H
BASE_EXCISION_REPAIR	0.296054	0.706881	0.348671	1.12001	1582	39	HMGA2 NEIL3 MPG NTHL1 FEN1 PCNA APEX2 APEX1 SMUG1 UNG XRCC1 POLD1
BASE_EXCISION_REPAIR_AP_SITE_FORMATION	0.465827	0.816509	0.428096	0.994372	2330	10	MPG NTHL1 SMUG1 UNG
BASE_EXCISION_REPAIR_GAP_FILLING	0.985918	1	0.228103	0.46268	4830	6	PCNA POLD1 POLG POLL
BASEMENT_MEMBRANE_ASSEMBLY	0.0631765	0.394681	0.607373	1.51143	320	13	LAMB3 PXDN PHLDB2 RAMP2 LAMB1 PLOD3 DAG1
BASEMENT_MEMBRANE_ORGANIZATION	0.0013537	0.0420541	0.662717	1.93531	6	26	CAV1 LAMB3 MMP11 PXDN CAV2 PHLDB2 FERMT1 RAMP2 SPINT2 NID2 COL4A1 LAMB1 PLOD3
BASIC_AMINO_ACID_TRANSMEMBRANE_TRANSPORT	0.166233	0.582156	-0.561571	-1.3048	830	9	SLC25A29 SLC47A1 SLC38A9 SLC7A6
BASIC_AMINO_ACID_TRANSPORT	0.257655	0.678306	-0.472643	-1.18633	1278	12	SLC38A3 SLC25A29 SLC47A1 SLC38A9 SLC7A6
BEHAVIOR	0.0239063	0.24456	0.287856	1.29912	152	351	DKK1 NTSR1 NPTX2 FOSL1 GAL KLK8 AGER TAC1 NPY1R RETN CLDN5 ITGA5 CSF2 GCG HOXA1 SNCG NPAS1 SRPX2 AGRP HOXD9 ADORA1 SLC7A11 HTR1D RASD2 SLITRK6 GNG8 RASGRF1 CNTNAP2 FGF12 ACE2 PENK TSPO MRAP2 MAP1A OXTR EPHB2 PDE1B CSTB GPR37 NTF4 NPW GRIN2D NDRG4 APOE MME AVPR1A C12orf57 PTN ZNF385A IDO1 CCL11 AMFR VWA1 ATP6V1B1 APRT NAGLU CLN6 S100B ASIC1 GAA BCHE GPR176 MYH14 BRINP1 FADD NR1D1 STRA6 PRKAR1B ALD…
BEHAVIORAL_RESPONSE_TO_COCAINE	0.159041	0.57199	-0.589079	-1.32235	802	8	SDK1 DRD4 HOMER1
BEHAVIORAL_RESPONSE_TO_ETHANOL	0.300634	0.710158	-0.692781	-1.1679	1516	3	DRD4 USP46
BEHAVIORAL_RESPONSE_TO_NICOTINE	0.989497	1	-0.277197	-0.467304	4992	3	PPARA CHRNA5 CHRNB1
BEHAVIORAL_RESPONSE_TO_PAIN	0.390374	0.778781	-0.477086	-1.07095	1970	8	THBS4 SCN9A
BENZENE_CONTAINING_COMPOUND_METABOLIC_PROCESS	0.214607	0.63294	0.460346	1.23754	1095	18	KYNU FAH GOT2 IDO1 HAAO TDO2
BERGMANN_GLIAL_CELL_DIFFERENTIATION	0.124163	0.517277	0.657736	1.39225	611	7	VIM MAPK3 MAP2K1
BETA_CATENIN_DESTRUCTION_COMPLEX_ASSEMBLY	0.673533	0.923378	-0.424475	-0.831779	3432	5	APC AMER1 CSNK1A1 GSK3B
BETA_CATENIN_DESTRUCTION_COMPLEX_DISASSEMBLY	0.442751	0.804715	0.382473	1.01528	2265	17	CAV1 FZD2 FZD1 PPP1CA DVL1
BETA_CATENIN_TCF_COMPLEX_ASSEMBLY	0.999789	1	-0.10545	-0.332626	4734	30	PYGO1 TLE4 KMT2D TRRAP CDC73 MYC BCL9 RBBP5 PYGO2 CREBBP TCF7L2 EP300 AXIN2 LEF1 CTNNB1 ASH2L TLE2 HDAC1 TLE3 TLE1 SMARCA4 TCF7 MEN1 KAT5 TCF7L1 RUVBL1 LEO1 BCL9L
BICARBONATE_TRANSPORT	0.285863	0.70091	-0.369132	-1.13333	1372	27	SLC4A7 SLC4A8 SLC4A4 CYB5RL CFTR CA13 CA3 SLC26A9 CA5B
BILE_ACID_AND_BILE_SALT_TRANSPORT	0.336262	0.73637	0.393853	1.09646	1721	21	ABCC2 SLC10A4 AKR1C4 SLC51B
BILE_ACID_BIOSYNTHETIC_PROCESS	0.125071	0.518833	0.443492	1.33346	658	29	FGF19 CES1 AKR1C4 FGFR4 CYP39A1 NR1D1
BILE_ACID_METABOLIC_PROCESS	0.315434	0.720083	0.347784	1.10394	1679	37	FGF19 CES1 AKR1C4 FGFR4 CYP39A1 NR1D1
BILE_ACID_SECRETION	0.0393878	0.32103	0.771686	1.56527	192	6	ABCC2 CES1 SLC51B SLC9A3R1
BILE_ACID_SIGNALING_PATHWAY	0.261774	0.680018	0.632384	1.21885	1283	5	ABCC2 VDR
BINDING_OF_SPERM_TO_ZONA_PELLUCIDA	0.23843	0.662709	0.432429	1.20385	1220	21	LY6K CLGN CCT2 ATP8B3 ALDOA VDAC2 ZP3 CCT5 CCT7 TCP1
BIOLOGICAL_ADHESION	0.000133923	0.0104862	0.323486	1.59964	0	1168	PRSS2 DSC3 OLFM4 LY6D TRIM29 CLCA2 IL20RB FIBCD1 DSG3 LYPD3 IL1A L1CAM BMP7 LAMC2 LAMA3 CLDN18 SCGB1A1 S100A8 SFRP1 COL7A1 B4GALNT2 CLDN6 S100A9 AGER IL1RN CLDN8 TGFBI CDH3 CLDN5 CAV1 ITGA5 FGA CDHR2 LOXL2 CSTA TNFRSF12A COL17A1 PLAU SAA1 EPHA2 ITGB4 ITGA6 IGF2 APLP1 SRPX2 LGALS1 FSTL3 SERPINE1 STXBP6 AZGP1 PKP1 VNN1 UNC13D LAMB3 RND3 SNAI2 CLDN1 ZNF703 RHOD CDH6 SLC7A11 SPOCK1 CCL21 CDHR4 ANXA2 …
BIOLOGICAL_PHASE	0.0478799	0.348786	0.733624	1.55288	235	7	GAL CDH3 SPINK5 FERMT1 TGFB2
BIOLOGICAL_PROCESS_INVOLVED_IN_INTERACTION_WITH_HOST	0.000666667	0.0251349	0.394149	1.66647	3	203	KRT6A SERPINB3 CLDN6 CAV1 ANPEP ITGA5 EPHA2 LGALS1 PTX3 CLDN1 TRIM15 ACE2 EFNB2 TRIM31 CLDN9 CAV2 NECTIN1 SCARB1 LGALS9 TYRO3 CTSL LY6E VPS18 HSPA1A AXL ALYREF PML GSN BCL2L1 NECTIN2 ITGB5 P4HB CXCL8 KPNA2 THOC6 BSG HYAL1 NCAM1 IFITM3 SLC52A1 ITGB1 HSPA1B TNFRSF4 SMPD1 FUCA2 TNIP1 TRIM8 HYAL2 SIVA1 LAMP1 SLC1A5 VPS37B EGFR CD81 THOC3 CD74 CHMP4B IFIT1 FCN3 SLC52A2 PHB PHB2 KPNA7 DAG1 BAD IFITM2 C…
BIOLOGICAL_PROCESS_INVOLVED_IN_INTERACTION_WITH_SYMBIONT	0.000179179	0.0104862	0.612509	2.21601	0	73	KRT6A HMGA2 CAMP PF4 PTX3 ANXA2 CXCL6 IFI27 AQP1 SFTPD AZU1 GAPDH ELANE CAV2 LTF DEFA5 FN1 F2RL1 APOE CFL1 ROMO1 CTSG APOL1 PPIB ZC3H12A
BIOLOGICAL_PROCESS_INVOLVED_IN_INTRASPECIES_INTERACTION_BETWEEN_ORGANISMS	0.598612	0.891597	-0.280697	-0.908347	2846	33	VPS13A DRD4 GAD1 NRXN3 PCM1 ATXN1 SHANK2 UCN
BIOLOGICAL_PROCESS_INVOLVED_IN_SYMBIOTIC_INTERACTION	0.000829646	0.0289233	0.278917	1.36145	5	936	KRT6A HMGA2 SERPINB3 CAMP ULBP2 PF4 CLDN6 HMGA1 DMBT1 CAV1 RAET1G ANPEP ITGA5 EPHA2 FURIN LGALS1 KRT7 KRT19 PTX3 CLDN1 TRIM15 ANXA2 MMP1 CXCL6 MXRA8 ACE2 IFI27 AQP1 KRT8 EFNB2 SFTPD TRIM31 ISG15 CLDN9 AZU1 SLPI APOBEC3B GAPDH KRT18 ELANE ELOB CAV2 LTF DEFA5 AP2S1 TSPAN7 FN1 CCDC85B NECTIN1 SCARB1 LGALS9 CCNA2 F2RL1 TYRO3 CENPA CTSL LY6E FBLN1 CD151 GADD45GIP1 OASL HSPB1 ZYX VPS18 PSMB6 HSPA1A RPL…
BIOMINERALIZATION	0.0867627	0.448746	0.321758	1.2748	505	125	BMP7 FBN2 ALPL PTHLH TWIST1 ISG15 IBSP RFLNA LTF NECTIN1 FAM20C TFAP2A COL1A1 PTN ECM1 SPP1 COL1A2 CLEC3B CYP27B1 TRPM4 COMP BMPR1B SMAD3 ALOX5 GREM1 ERCC2 CEBPB SOX9 GPC3 NOS3 WNT11 RFLNB BMP4 PHEX ASPN FBXL15 LOX TMEM119 FGR ENPP1 GAS6 SRGN ASGR2 SBDS HEY2 TGFB1 PKDCC
BIOTIN_METABOLIC_PROCESS	0.90026	0.996165	0.271814	0.615647	4503	9	PDZD11 PC SLC5A6 PCCB MCCC2 BTD
BLASTOCYST_DEVELOPMENT	0.79425	0.96518	0.225285	0.812444	4419	72	PLPP4 HS3ST6 FURIN SOX17 RRP7A GINS4 ASF1B NDUFA2 KLF4 RPL13 BYSL JUNB NEK2 RTN4 ADA TTLL1 DAD1 ZP3 SBDS C6orf141 PRPF19
BLASTOCYST_FORMATION	0.595675	0.890416	0.302061	0.900262	3112	28	FURIN SOX17 RRP7A BYSL JUNB RTN4 ADA ZP3
BLASTOCYST_GROWTH	0.985932	1	0.182179	0.483594	5045	17	GINS4 SBDS PRPF19 GINS1 PELO NCAPG2 ZPR1 COPS2 NDEL1 RTF1
BLASTODERM_SEGMENTATION	0.0440858	0.337254	0.632437	1.5738	223	13	SEMA3F BASP1 HOXD8 SEMA3A
BLEB_ASSEMBLY	0.318945	0.723809	0.489341	1.13663	1595	10	ANLN EMP3 EMP1 PMP22 MYLK
BLOOD_COAGULATION_INTRINSIC_PATHWAY	0.946843	1	0.238009	0.552842	4737	10	F12 C1QBP PRCP F2 SERPING1 VWF
BLOOD_VESSEL_ENDOTHELIAL_CELL_DIFFERENTIATION	0.615723	0.899866	-0.377176	-0.87636	3077	9	TMEM100 NRP1 RBPJ HEY1
BLOOD_VESSEL_ENDOTHELIAL_CELL_MIGRATION	0.285442	0.700391	0.28356	1.09603	1644	106	VEGFC EPHA2 SRPX2 FGFBP1 EFNB2 PDGFB SOX18 SCARB1 HSPB1 JUP ID1 APOE TBXA2R CIB1 CARD10 MAP2K3 CD40 ATP5F1B ACVRL1 MYH9 KLF4 SH3BP1 GREM1 NOS3 GADD45A HMOX1 AKT1 ADTRP ANXA1 CLEC14A TMSB4X CDH5 CSNK2B TGFB1 MMRN2 AGTR2 FGF2
BLOOD_VESSEL_ENDOTHELIAL_CELL_PROLIFERATION_INVOLVED_IN_SPROUTING_ANGIOGENESIS	0.265298	0.680018	0.425598	1.17269	1356	20	EPHA2 FGFBP1 NGFR NRARP APLNR ACVRL1 BMP4 HMOX1
BLOOD_VESSEL_MATURATION	0.196043	0.616417	0.587966	1.28674	970	8	DDIT3 MMP2 ACVRL1 CDH5 LYL1 S1PR1
BLOOD_VESSEL_MORPHOGENESIS	0.000149522	0.0104862	0.381397	1.78057	0	513	CNMD HMGA2 S100A7 RSPO3 WNT7A HOXB13 IL1A SFRP1 PF4 CCBE1 VEGFC PLCD3 TGFBI ANGPTL4 CLDN5 CAV1 ANPEP ITGA5 LOXL2 TNFRSF12A HOXA1 EPHA2 CHI3L1 SCG2 SRPX2 SERPINE1 TWIST1 PGF SPHK1 ANXA2 ADM FGFBP1 NGFR JAG1 MMP14 PKM VAV3 AQP1 EFNB2 MCAM E2F7 RRAS HOXA3 SOX18 HSPB6 SPINK5 XDH FN1 LAMA1 ADAM8 ANXA3 EPHB2 COL4A2 COL22A1 FKBP10 HSPB1 JUP SOX17 WNT7B MDK ADGRG1 JMJD8 EMILIN1 THY1 SMO EFEMP2 ID1 APOE G…
BLOOD_VESSEL_REMODELING	0.0655894	0.398981	0.45888	1.427	344	34	RSPO3 JAG1 HOXA3 BGN AXL TMBIM1 CST3 TGM2 ACVRL1 FLT4 BAK1 NOS3 LIF ACE BAX
BMP_SIGNALING_PATHWAY_INVOLVED_IN_HEART_DEVELOPMENT	0.51551	0.842413	0.473358	0.96015	2525	6	MSX1 BMP4
BODY_FLUID_SECRETION	0.15699	0.569898	0.353295	1.23949	867	61	TAC1 CAV1 ADORA1 AQP1 XDH OXTR KCNN4 SCT AQP5 GOT2 APRT HK2 NME1 NPR3 OAS2 APLN SLC22A4 AGR2 ADA CDO1 NR1H2 MT-CO2 P2RY2 NPR1 CCND1 DDR1 VAMP8
BODY_MORPHOGENESIS	0.256372	0.678306	0.347377	1.14408	1387	44	CLDN5 DLX5 MSX1 RRAS PAX9 PHLDB2 COL1A1 MMP2 STRA6
BONE_CELL_DEVELOPMENT	0.332701	0.732936	0.365591	1.09923	1752	29	CLDN18 ANXA2 LTF ZNF385A TYROBP TNFSF11 ZFPM1
BONE_DEVELOPMENT	0.140068	0.545709	0.290323	1.19221	824	162	COL2A1 CLDN18 MSX2 ALPL DLX5 TSKU STC1 TWIST1 MSX1 ANXA2 MMP14 TRPV4 RFLNA LTF RARG TFAP2A COL1A1 BGN HAS2 SULF2 ZNF385A ENG TYROBP SERPINH1 TNFSF11 DHRS3 COMP PDGFC PPIB RPL13 ZFPM1 BMPR1B SPNS2 ANXA6 GREM1 P3H1 CHAD SOX9 RFLNB BMP4 GJA1 PHEX
BONE_GROWTH	0.590119	0.888686	0.323341	0.900157	3021	21	TSKU STC1 RARG ECM1 COMP ANXA6 SOX9
BONE_MARROW_DEVELOPMENT	0.254651	0.677472	-0.515624	-1.19804	1272	9	PTPRC CTC1 LRP5L HOXB4 ASXL1
BONE_MATURATION	0.643939	0.90932	-0.316344	-0.868585	3144	17	FAT4 IFT80 SEMA4D PLXNB1 THBS3 BMP2 RYR1
BONE_MINERALIZATION	0.169545	0.585141	0.314636	1.19755	971	97	BMP7 FBN2 PTHLH TWIST1 ISG15 IBSP RFLNA LTF TFAP2A PTN ECM1 COL1A2 CLEC3B CYP27B1 TRPM4 COMP BMPR1B SMAD3 ALOX5 GREM1 ERCC2 SOX9 GPC3 WNT11 RFLNB BMP4 PHEX ASPN FBXL15 LOX TMEM119 FGR ENPP1 SRGN ASGR2 SBDS TGFB1 PKDCC
BONE_MINERALIZATION_INVOLVED_IN_BONE_MATURATION	0.377967	0.769435	0.515145	1.09042	1862	7	RFLNA LTF GREM1 RFLNB
BONE_MORPHOGENESIS	0.0496327	0.354043	0.390846	1.41405	276	73	COL2A1 MSX2 ALPL DLX5 TSKU STC1 TWIST1 MSX1 MMP14 TRPV4 LTF RARG TFAP2A COL1A1 HAS2 SERPINH1 DHRS3 COMP
BONE_REMODELING	0.213041	0.632101	0.319597	1.16499	1185	77	CLDN18 SFRP1 WNT16 EPHA2 GDF5 IL20RA CA2 ADAM8 P3H4 HAMP MDK ACP5 PTN TNFSF11 SPP1 RAC2 CSK UBASH3B RAC1 CTHRC1 GREM1 EGFR GJA1 GPR137
BONE_RESORPTION	0.732923	0.94495	0.243165	0.83464	4044	54	CLDN18 IL20RA CA2 ADAM8 HAMP ACP5 TNFSF11 SPP1 RAC2 CSK UBASH3B RAC1 EGFR GPR137
BONE_TRABECULA_FORMATION	0.0231284	0.241427	0.768641	1.627	113	7	SFRP1 FBN2 COL1A1 MMP2 GREM1 CHAD
BONE_TRABECULA_MORPHOGENESIS	0.0935252	0.461015	0.624044	1.44952	467	10	SFRP1 FBN2 COL1A1 MMP2 GREM1 CHAD
BOX_C_D_SNORNP_ASSEMBLY	0.734706	0.945135	0.352386	0.771183	3638	8	RUVBL2 PIH1D1 RUVBL1 NUFIP1 ZNHIT3
BRADYKININ_CATABOLIC_PROCESS	0.194784	0.614418	0.71163	1.29109	955	4	CTSH ECE1 XPNPEP1
BRAIN_DERIVED_NEUROTROPHIC_FACTOR_RECEPTOR_SIGNALING_PATHWAY	0.304994	0.714095	-0.690847	-1.16464	1538	3	RAPGEF2 NFATC4
BRAIN_MORPHOGENESIS	0.0840198	0.442265	-0.462328	-1.39951	407	25	SPEF2 FZD3 NF1 FANCC AKT3 HESX1 SHANK2 SOS1
BRAINSTEM_DEVELOPMENT	0.793896	0.965054	-0.439011	-0.740093	4005	3	SMAD4
BRANCH_ELONGATION_OF_AN_EPITHELIUM	0.296266	0.706881	-0.430468	-1.14499	1459	15	ESR1 SIX4 SIX1 RDH10
BRANCHED_CHAIN_AMINO_ACID_BIOSYNTHETIC_PROCESS	0.181448	0.598666	0.675958	1.30283	889	5	ILVBL SDS SDSL
BRANCHED_CHAIN_AMINO_ACID_METABOLIC_PROCESS	0.707613	0.93535	-0.279353	-0.827049	3438	23	PPM1K ACAD8 AUH ACADSB DBT ALDH6A1 ACAT1 SLC25A44
BRANCHED_CHAIN_AMINO_ACID_TRANSPORT	0.722966	0.940712	0.344014	0.779179	3616	9	SLC7A5 SLC3A2 SLC7A8 SLC38A7
BRANCHING_INVOLVED_IN_BLOOD_VESSEL_MORPHOGENESIS	0.917968	1	-0.218764	-0.671664	4408	27	SEMA3E KDR RBM15 NRP1 VEGFA STK4 IHH
BRANCHING_INVOLVED_IN_LABYRINTHINE_LAYER_MORPHOGENESIS	0.0320143	0.290382	0.677827	1.60968	160	11	RSPO3 ADM SPINT1 SPINT2 ST14
BRANCHING_INVOLVED_IN_MAMMARY_GLAND_DUCT_MORPHOGENESIS	0.769924	0.959493	0.279939	0.752553	3931	18	EPHA2 PML CCL11 AR PHB2 TBX3 CSF1 DDR1 SRC
BRANCHING_INVOLVED_IN_PROSTATE_GLAND_MORPHOGENESIS	0.0555556	0.375427	0.661412	1.53631	277	10	HOXB13 BMP7 SFRP1 NKX3-1
BRANCHING_INVOLVED_IN_SALIVARY_GLAND_MORPHOGENESIS	0.204229	0.622102	0.466089	1.25298	1042	18	BMP7 LAMA1 SEMA3A TGM2 LAMA5 DAG1
BRANCHING_MORPHOGENESIS_OF_A_NERVE	0.205795	0.622467	-0.584427	-1.26531	1043	7	LRRK2 BCL11A SHOX2 MAP3K13 FGFR2
BRANCHING_MORPHOGENESIS_OF_AN_EPITHELIAL_TUBE	0.326534	0.728078	0.272068	1.06534	1888	116	BMP7 EPHA2 MMP14 HOXB7 LAMA1 NKX3-1 TNC MDK TACSTD2 SMO PML NRARP ENG TIE1 CTSH CCL11 HOXA5 AR COL4A1 GLI2 RASIP1 FOXF1 GREM1 WNT2 SOX9 GPC3 BMP4 SIRT6 LAMA5 PPP1CA PHB2 FKBPL DAG1 TIMELESS PBX1 NPNT
BRANCHIOMOTOR_NEURON_AXON_GUIDANCE	0.415648	0.790471	0.592076	1.07419	2039	4	SEMA3F SEMA3A
BRONCHIOLE_DEVELOPMENT	0.396292	0.78239	0.603763	1.09539	1944	4	HOXA5 TCF21 ITGB6
BRONCHUS_DEVELOPMENT	0.117101	0.505342	0.644725	1.41096	579	8	WNT7B HOXA5 SOX9 BMP4 SPDEF SRF
BROWN_FAT_CELL_DIFFERENTIATION	0.331077	0.732252	0.341842	1.0904	1760	38	BMP7 FABP4 METRNL DIO2 PPARGC1A ERO1A PLAC8 CEBPB PIM1 LRG1 ARL4A CEBPA RGS2
BRUSH_BORDER_ASSEMBLY	0.380399	0.772163	0.612531	1.1113	1866	4	CDHR2 USH1C
BUD_ELONGATION_INVOLVED_IN_LUNG_BRANCHING	0.610741	0.897322	-0.426734	-0.88257	3115	6	RDH10 FGFR2 SPRY1 SPRY2
BUNDLE_OF_HIS_CELL_TO_PURKINJE_MYOCYTE_COMMUNICATION	0.174895	0.59105	0.582568	1.31949	874	9	PKP2 JUP DSG2 TRPM4
BUNDLE_OF_HIS_CELL_TO_PURKINJE_MYOCYTE_SIGNALING	0.753043	0.951948	-0.419508	-0.772316	3835	4	CACNA2D1
C_TERMINAL_PROTEIN_AMINO_ACID_MODIFICATION	0.953191	1	-0.239782	-0.557128	4764	9	AGTPBP1
C_TERMINAL_PROTEIN_DEGLUTAMYLATION	0.400599	0.783584	-0.72156	-1.09167	2006	2	AGTPBP1 FOLH1
C_TERMINAL_PROTEIN_LIPIDATION	0.849234	0.983218	-0.368476	-0.678368	4325	4	ATG12 ATG7 ATG5 WIPI2
C21_STEROID_HORMONE_BIOSYNTHETIC_PROCESS	0.183753	0.601391	0.454932	1.2665	940	21	CYP11A1 ADM CACNA1H TSPO DKK3 PPARGC1A FDXR AKR1B1 STARD3 FDX2 DGKQ FDX1
C21_STEROID_HORMONE_METABOLIC_PROCESS	0.0358906	0.305306	0.508167	1.5398	188	30	CYP11A1 DHRS2 DHRS9 ADM CACNA1H TSPO AKR1C4 DKK3 PPARGC1A FDXR AKR1B1 HSD17B10 STARD3 FDX2
C4_DICARBOXYLATE_TRANSPORT	0.119774	0.51154	0.503562	1.37442	615	19	NTSR1 SLC25A10 LRRC8A SLC25A11 SLC1A5 SLC38A7 SLC25A22
CADMIUM_ION_TRANSMEMBRANE_TRANSPORT	0.960957	1	-0.275373	-0.539606	4897	5	SLC30A1 SLC11A2
CALCINEURIN_MEDIATED_SIGNALING	0.876426	0.989338	0.228478	0.710508	4609	34	FHL2 HOMER3 SLC9A1 CIB1 CHP1 LMCD1 PRNP MYOZ1 NR5A2
CALCITONIN_FAMILY_RECEPTOR_SIGNALING_PATHWAY	0.0813456	0.437079	0.756568	1.45819	398	5	ADM RAMP2 RAMP1 RAMP3
CALCIUM_ACTIVATED_PHOSPHOLIPID_SCRAMBLING	0.232461	0.65662	-0.727417	-1.22629	1172	3	ANO9
CALCIUM_DEPENDENT_CELL_CELL_ADHESION_VIA_PLASMA_MEMBRANE_CELL_ADHESION_MOLECULES	0.671901	0.922445	-0.276325	-0.855944	3208	28	PCDHB9 PCDHB13 PCDHB16 PCDHB11 PCDHB10
CALCIUM_IMPORT_INTO_THE_MITOCHONDRION	0.681633	0.924261	-0.327325	-0.836874	3354	13	MICU3
CALCIUM_INDEPENDENT_CELL_CELL_ADHESION_VIA_PLASMA_MEMBRANE_CELL_ADHESION_MOLECULES	0.00273544	0.0669821	0.717313	1.90411	13	17	CLDN18 CLDN6 CLDN8 CLDN5 CLDN1 CLDN9 CX3CL1
CALCIUM_ION_EXPORT	0.970204	1	0.248976	0.505018	4753	6	YWHAE SLC8B1 ATP2B1 LETM1
CALCIUM_ION_EXPORT_ACROSS_PLASMA_MEMBRANE	0.958434	1	0.314096	0.526116	4749	3	YWHAE ATP2B1
CALCIUM_ION_IMPORT	0.616763	0.900154	0.263483	0.901448	3406	53	PLPP4 GCG STC1 TRPV4 CACNA1H PDGFB FAM155B RAMP3 ORAI1 PDGFRB ATP2C2 TRPV2 CCL2 LGALS3 VDAC1 PRNP SMDT1
CALCIUM_ION_IMPORT_INTO_CYTOSOL	0.807413	0.968171	-0.290995	-0.730392	4007	12	MS4A1 CACNA2D1 SLC8A1
CALCIUM_ION_IMPORT_INTO_SARCOPLASMIC_RETICULUM	0.658541	0.916975	-0.516167	-0.870165	3322	3	PLN ZMPSTE24 ATP2A2
CALCIUM_ION_REGULATED_EXOCYTOSIS	0.0223089	0.23637	-0.451472	-1.54203	102	42	SYT4 ADRA2A DOC2A UNC13B STXBP1 SYT2 RAPGEF4 RIMS3
CALCIUM_ION_REGULATED_EXOCYTOSIS_OF_NEUROTRANSMITTER	0.0384154	0.317228	-0.656583	-1.57489	191	10	UNC13B STXBP1 SYT2 RIMS3 SYT7
CALCIUM_ION_TRANSMEMBRANE_TRANSPORT	0.816567	0.970369	0.201283	0.849567	4918	199	NTSR1 CACNG6 GJC2 CCL21 ANXA2 TRPV4 CACNA1H RRAD CATSPER1 TRPM8 CXCL11 G6PD DDIT3 STAC2 GRIN2D SLC9A1 THY1 FAM155B GPER1 APLNR CX3CL1 ASIC1 TRPM4 ERO1A F2RL3 UBASH3B NCS1 CACNG4 RAMP3 CALM3 ORAI1 ORAI3 ANXA6 YWHAE CACNA2D4 ATP2C2 GSTO1 BAX HSPA2 PHB TRPV2 PHB2 RASA3 MCOLN1 F2R SELENON BIN1 CACNA2D2 VDAC1 PARL GAS6 STAC3 PRNP SMDT1 NIPSNAP2
CALCIUM_ION_TRANSMEMBRANE_TRANSPORT_VIA_HIGH_VOLTAGE_GATED_CALCIUM_CHANNEL	0.648681	0.911838	0.365356	0.848641	3245	10	CACNG6 G6PD
CALCIUM_ION_TRANSPORT	0.169714	0.585141	0.260139	1.14117	1048	272	NTSR1 CACNG6 CAV1 PLPP4 GCG STC1 PLA2G1B GJC2 CCL21 ANXA2 TRPV4 CACNA1H TSPO RRAD CATSPER1 PDGFB WFS1 TRPM8 CXCL11 G6PD HOMER3 KCNN4 DDIT3 STAC2 GRIN2D GJA4 SLC9A1 THY1 FAM155B PML SLC3A2 RAMP2 GPER1 APLNR CX3CL1 RGS4 ASIC1 CYP27B1 TRPM4 ERO1A LILRA2 RAMP1 F2RL3 UBASH3B GNAI2 PACSIN3 NCS1 CACNG4 BAK1 RAMP3 CALM3 ORAI1 ORAI3 ANXA6 PDGFRB YWHAE CACNA2D4 ATP2C2 GSTO1 BAX HSPA2 GJA1 PHB TRPV2 CRACR2B…
CALCIUM_ION_TRANSPORT_INTO_CYTOSOL	0.700661	0.932764	0.227179	0.878571	4025	107	NTSR1 CAV1 PLA2G1B CCL21 TRPV4 CXCL11 DDIT3 GRIN2D THY1 FAM155B PML GPER1 APLNR CX3CL1 ERO1A F2RL3 UBASH3B BAK1 RAMP3 CALM3
CALCIUM_MEDIATED_SIGNALING	0.636893	0.907356	-0.21561	-0.929624	2623	152	PTGFR AGTR1 LRRK2 NFAT5 TRAT1 HTR2B KDR ANK2 PPP1R9A SELE PTPRC RCAN2 SLC8A1 CCR4 CCR2 CXCR6 TMEM100 GSTM2 ITPR1 PRKAA1 MCTP1 P2RY12 EIF2AK3 DMD MCTP2 PLCG2 BST1 BHLHA15
CALCIUM_MEDIATED_SIGNALING_USING_INTRACELLULAR_CALCIUM_SOURCE	0.539186	0.857633	-0.32757	-0.937677	2634	20	PTGFR KDR PTPRC
CALMODULIN_DEPENDENT_KINASE_SIGNALING_PATHWAY	0.0952099	0.46494	-0.658283	-1.42521	482	7	LRRK2 PCP4 PRKAA1
CAMERA_TYPE_EYE_DEVELOPMENT	0.0409008	0.32488	0.309438	1.31778	246	216	WNT7A BMP7 SOX11 FBN2 WNT16 EPHA2 NDP TSKU FJX1 TWIST1 BIRC7 USH1C SLC7A11 GRHL3 SLITRK6 BCAR3 JAG1 SPRED3 RARG VAX2 LAMA1 NECTIN1 EPHB2 CDK4 WNT7B TFAP2A AQP5 NES THY1 C12orf57 PTN VIM TENM3 NAGLU TGFB2 SDK2 FKBP8 COL4A1 RBP4 STRA6 FOXF2 GATA3 ACVRL1 ALDH1A3 KLF4 OBSL1 BMPR1B BAK1 SMAD3 DLL1 TBX2 WNT5B ARHGEF15 PDGFRB PPP1R13L WNT2 SOX9 BMP4 BAX COL8A2
CAMERA_TYPE_EYE_MORPHOGENESIS	0.0194019	0.21938	0.403728	1.49667	108	84	BMP7 SOX11 WNT16 EPHA2 TSKU FJX1 TWIST1 USH1C BCAR3 JAG1 NECTIN1 EPHB2 TFAP2A AQP5 THY1 C12orf57 PTN TENM3 NAGLU SDK2 RBP4 STRA6 FOXF2 ALDH1A3 OBSL1 BAK1 DLL1 TBX2 WNT2 SOX9 BMP4 BAX COL8A2
CAMERA_TYPE_EYE_PHOTORECEPTOR_CELL_DIFFERENTIATION	0.337801	0.738439	0.430273	1.10822	1713	15	USH1C THY1 PTN NAGLU SDK2 SOX9 NRL
CAMP_BIOSYNTHETIC_PROCESS	0.0116302	0.163238	-0.784084	-1.69757	58	7	ADCY1 ADCY7 ADCY5 ADCY6
CAMP_CATABOLIC_PROCESS	0.0778156	0.428588	-0.626583	-1.45585	388	9	PDE8B PDE10A PDE7B PDE8A PDE7A
CAMP_MEDIATED_SIGNALING	0.870621	0.987412	0.22259	0.729804	4696	43	GAL RASD2 DEFB1 SCT APLNR PRKAR1B SOX9 CDC34 GNAI1 DGKQ CAP1 RGS2
CAMP_METABOLIC_PROCESS	0.247191	0.670358	-0.426472	-1.18942	1209	18	ADCY1 PDE8B PDE10A PDE7B ADCY7 PDE8A ADCY5 PDE7A ADCY6
CANNABINOID_SIGNALING_PATHWAY	0.567817	0.874302	-0.443526	-0.917298	2896	6	CNR1 MGLL
CANONICAL_WNT_SIGNALING_PATHWAY	0.00256863	0.0648721	0.335834	1.48635	15	294	DKK1 RSPO3 WNT7A FZD10 SFRP1 LGR5 WNT16 CDH3 CAV1 SFRP5 DLX5 NOTUM SNAI2 ZNF703 DACT3 RARG DKK3 FZD2 DDIT3 GLI1 JUP SOX17 PSMB6 WNT10A WNT7B MDK COL1A1 DACT1 APOE SCEL RUVBL2 FERMT1 NRARP FOLR1 PSMB5 SULF2 AMFR LGR6 DAPK3 SLC9A3R1 KREMEN2 TRPM4 PSMB2 MAD2L2 PSMB3 GATA3 FZD1 SOX7 PSMD2 KLF4 PORCN CSNK1E SMAD3 PSMB1 RBX1 IGFBP4 PFDN5 DKK2 WNT5B PSMC5 PSMB10 CTHRC1 GREM1 PTPRU ADGRA2 WNT2 SOX9 EGFR …
CANONICAL_WNT_SIGNALING_PATHWAY_INVOLVED_IN_CARDIAC_MUSCLE_CELL_FATE_COMMITMENT	0.0727018	0.414789	0.903778	1.36954	362	2	DKK1 RBPJ
CANONICAL_WNT_SIGNALING_PATHWAY_INVOLVED_IN_HEART_DEVELOPMENT	0.0304681	0.283585	0.89111	1.49263	150	3	DKK1 CTNNB1
CANONICAL_WNT_SIGNALING_PATHWAY_INVOLVED_IN_REGULATION_OF_CELL_PROLIFERATION	0.236697	0.660563	0.646232	1.24553	1160	5	SFRP1 DVL2
CARBOHYDRATE_BIOSYNTHETIC_PROCESS	0.03758	0.313084	0.325006	1.34805	222	174	NTSR1 ALDOB SLC2A1 GCG B3GNT3 IGF2 GPD1 PPP1R3G PDGFB GAPDH FUT3 ST3GAL4 G6PD PGD B3GALNT1 PGP CHST14 GOT2 HAS2 GPER1 GNMT SLC25A10 PPARGC1A TALDO1 CHST11 ENO1 PTAFR SIK1 RBP4 NR1D1 PGAM1 ALDOA SDS B3GNT9 TPI1 ISYNA1 AKR1B1 SLC25A11 MDH2 MPDU1 PGM2 AP2A1 G6PC3 PCK2 AKT1 PPP1CA PGM1 SLC25A1 SESN2 ENPP1 DGKQ GYS1 AKR1A1 PGK1 TGFB1 FAM3C GSK3A GPI MAEA CSGALNACT1 ST3GAL2 EXT2 SIRT7 ST6GALNAC5 ENO3 M…
CARBOHYDRATE_CATABOLIC_PROCESS	0.821138	0.971612	0.204271	0.837971	4847	161	ALDOB GPD1 DDIT4 FUT6 PKM GAPDH ALDH1A1 PGD JMJD8 GALE PFKP EIF6 PPARGC1A HK3 ENO1 HK2 GAA PGAM1 ALDOA OGDH TKTL1 TPI1 HK1 APP HKDC1 PFKL NAGA PGM2 PPP1CA GALK1 GM2A PGM1 BAD GUSB PYGL NUPR1 NUP93 PGK1 MAN2B2 LDHA GSK3A GPI
CARBOHYDRATE_DERIVATIVE_BIOSYNTHETIC_PROCESS	0.235024	0.659666	0.228974	1.07763	1584	571	MUCL1 MUC6 MUC5AC FOXL1 ELOVL3 B4GALNT2 GCNT3 CDA HS3ST6 B3GNT3 TK1 B4GALNT1 CHST6 CCL21 A4GALT FUT6 RRM2 CHPF PKM CHST1 ACOT7 NME4 PDGFB FUT3 HACD1 CYTL1 ST3GAL4 GALNT14 G6PD SLC51B GPC1 FA2H HS3ST3A1 GPC6 B4GALT6 MUC5B MUC20 SLC2A10 GALNT2 B3GALNT1 BGN SERP2 CHST14 NME3 CSPG4 HAS2 ATP6V0C FMOD ATP5F1D HEXA PPARGC1A MGAT3 NAGPA ST6GALNAC2 TREM2 CHST11 ENO1 APRT AMDHD2 AGRN ITM2C PIGQ DDOST ATP5M…
CARBOHYDRATE_DERIVATIVE_CATABOLIC_PROCESS	0.0723484	0.414789	0.307305	1.27083	426	171	NCCRP1 APOBEC1 CDA CHI3L1 GPD1 FBXO27 FBXO2 NUDT11 APOBEC3B ACOT7 XDH GPC1 CTSL GPC6 NUDT1 SLC9A1 BGN NTHL1 CSPG4 FMOD PNP HEXA GALNS CST3 NAGLU AMDHD2 AGRN HMMR GLA HYAL1 ABCD1 APOBEC3A FUCA2 HYAL2 ADAMTS12 GPC3 NAGA NUDT18 APOBEC3H NUDT15 ITPA PGM2 SDC3 CHP1 PRELP GM2A FUCA1 NT5E NT5C HSPG2 GUSB RENBP TYMP ADA FBXO17 AHCY SDC4 TGFB1 GSK3A FGF2 MGAT1 SMUG1 APOBEC3C EDEM2 UNG MAN1B1 SDC1 CEMIP CD…
CARBOHYDRATE_DERIVATIVE_METABOLIC_PROCESS	0.00868367	0.136635	0.256796	1.25512	62	949	CNMD MUCL1 NCCRP1 ALDOB AKR1B10 MUC6 MUC5AC APOBEC1 FOXL1 COL2A1 ELOVL3 B4GALNT2 GCNT3 KYNU CDA HS3ST6 EPHA2 CHI3L1 B3GNT3 GPD1 FBXO27 TK1 B4GALNT1 PTHLH SULT2B1 DDIT4 GPAT3 PTX3 FBXO2 CHST6 CCL21 A4GALT FUT6 RRM2 ITIH2 CHPF PKM CHST1 NUDT11 APOBEC3B ACOT7 NME4 PDGFB GAPDH FUT3 HACD1 CYTL1 ST3GAL4 GALNT14 G6PD ALDH1A1 AKR1C4 XDH PGD SLC51B GPC1 FA2H CTSL COL11A1 HS3ST3A1 GPC6 B4GALT6 MUC5B MUC20 …
CARBOHYDRATE_DERIVATIVE_TRANSPORT	0.60605	0.895288	0.254489	0.912995	3365	70	ADORA1 SCARB1 LBP PLTP SLC35B2 ABCD1 SLC15A3 SLC35E3 SLC35C1 SLC25A6 GJA1 CLN3 G6PC3 SLC35A2 AGR2 SLC19A1 MFSD2A PSAP ADA SLC37A2 PLA2G10 SLC29A3 P2RY2 SLC25A17 VAMP8 SLC35C2 SLC29A1 SLC28A2 SLC25A5
CARBOHYDRATE_HOMEOSTASIS	0.448794	0.80832	0.241442	1.00172	2659	175	PTPRN VSNL1 AGER GCG LGALS1 CAMK2N1 POMC PPP1R3G NMB NGFR GRIK5 VGF HNF4A PDX1 WFS1 ANO1 FGFR4 OAS1 GPER1 PPARGC1A FABP5 HK3 HK2 TRPM4 RBP4 NR1D1 IGFBP5 PARK7 HK1 SLC16A1 NME1 HKDC1 RAC1 ALOX5 SMARCB1 PPARD RAB11B PCK2 DYNLL1 CDK16 AKT1 NME2
CARBOHYDRATE_IMPORT_ACROSS_PLASMA_MEMBRANE	0.0230377	0.240817	0.834013	1.60746	112	5	SLC2A1 SLC2A10 SLC2A3
CARBOHYDRATE_MEDIATED_SIGNALING	0.395415	0.78239	0.506789	1.07273	1948	7	AGER SMARCB1 PIH1D1 SMARCA4 MLXIPL CLEC7A
CARBOHYDRATE_METABOLIC_PROCESS	0.283656	0.698078	0.227708	1.06102	1889	506	TFF1 NTSR1 ALDOB KLB GCNT3 NPY1R SLC2A1 GCG CHI3L1 B3GNT3 IGF2 GPD1 POMC B4GALNT1 PPP1R3G DDIT4 CHST6 FUT6 PKM CHST1 PDGFB GAPDH FUT3 PDX1 ST3GAL4 G6PD ALDH1A1 PGD IGFBP3 B4GALT6 B3GALNT1 JMJD8 CYB5R3 PGP CHST14 GALE GOT2 OAS1 SLC3A2 HAS2 PFKP GPER1 GNMT SLC25A10 HEXA EIF6 PPARGC1A TALDO1 GNPTG NAGPA SLC2A3 FABP5 CHST11 HK3 ENO1 AMDHD2 HK2 PIGQ PHLDA2 LANCL2 GAA PTAFR IDH2 ITPKA SIK1 PGLS RBP4 NR…
CARBOHYDRATE_PHOSPHORYLATION	0.782422	0.961719	-0.266442	-0.772054	3818	21	POMK PFKFB2
CARBOHYDRATE_TRANSMEMBRANE_TRANSPORT	0.592553	0.889593	0.246995	0.925052	3357	89	FGF19 PPBP SLC2A1 PLA2G1B SLC2A12 OPN3 SLC2A10 TRIB3 SLC2A3 FABP5 HK2
CARBOHYDRATE_TRANSPORT	0.861533	0.985318	0.203531	0.798285	4989	117	FGF19 PPBP SLC2A1 PLA2G1B SLC2A12 AQP1 OPN3 SLC2A10 MFSD12 TRIB3 SLC2A3 FABP5 HK2 RTN2 SLC45A4 SLC45A3 SLC35C1 EZR GPC3 PPARD ZDHHC7 AKT1 SLC35A2
CARBON_CATABOLITE_REGULATION_OF_TRANSCRIPTION	0.940673	1	0.287478	0.554079	4613	5	USF2 SRF USF1 FOXA2
CARBON_DIOXIDE_TRANSPORT	0.0100888	0.149521	0.931332	1.56	49	3	AQP1 CA2 AQP5
CARBOXYLIC_ACID_TRANSPORT	0.315606	0.720257	-0.237163	-1.0578	1269	192	LRP2 PLA2G2A SLC7A9 UNC13B STXBP1 SLC10A2 PPFIA4 DRD4 GLS NCOA2 SLCO1B3 SLC6A20 PLA2G12B SLC7A10 SLC38A3 SLC16A7 SLC16A9 PROCA1 SLC16A12 TSPOAP1 SLC1A7 PLA2R1 TNFRSF11A PLA2G2D EMB SLC19A2 PLA2G4F ABCC4 SLC6A1 NOS2 APBA1 SLC46A1 SLC25A29 SLC36A4
CARDIAC_ATRIUM_DEVELOPMENT	0.512596	0.840736	-0.313792	-0.963428	2461	27	PROX1 MDM4 ANK2 NPHP3 SOS1 NOTCH2 BMP2 SHOX2 BMPR2
CARDIAC_ATRIUM_MORPHOGENESIS	0.942207	1	0.21561	0.60679	4841	22	SMO ENG TGFB2 ZFPM1 WNT2
CARDIAC_CELL_DEVELOPMENT	0.589393	0.888381	0.268936	0.913437	3233	51	FHOD3 JAG1 FHL2 G6PD HAMP CCNB1 RGS4 MYH11 OBSL1 PDGFRB BMP4 CTDP1 PIN1 HEY2 AGTR2 GSK3A RGS2 TBX3
CARDIAC_CELL_FATE_COMMITMENT	0.0162305	0.200126	0.787012	1.66589	79	7	DKK1 SOX17
CARDIAC_CHAMBER_DEVELOPMENT	0.679558	0.924084	0.228231	0.895165	3935	117	BMP7 SOX11 JAG1 FHL2 PKP2 FZD2 COL11A1 SMO CPE ENG TGFB2 DHRS3 RBP4 STRA6 GATA3 ZFPM1 NPRL3 TBX2 TBX6 FOXF1 TNNI3 PPP1R13L WNT2 WNT11 BMP4 TNNC1
CARDIAC_CHAMBER_FORMATION	0.542874	0.860174	0.408429	0.925076	2715	9	SOX11 TBX2
CARDIAC_CHAMBER_MORPHOGENESIS	0.278454	0.694417	0.294347	1.1024	1577	89	BMP7 SOX11 JAG1 FHL2 PKP2 FZD2 COL11A1 SMO CPE ENG TGFB2 DHRS3 RBP4 GATA3 ZFPM1 TBX2 FOXF1 TNNI3 PPP1R13L WNT2 WNT11 BMP4 TNNC1
CARDIAC_CONDUCTION	0.541193	0.858967	0.255051	0.951381	3047	87	CACNG6 CAV1 ATP1A3 ACE2 PKP2 KCNH2 FXYD4 KCNE4 JUP SLC9A1 KCNK6 DSG2 FXYD3 KCNK3 TRPM4 FXYD6 CACNG4 CALM3 YWHAE CACNA2D4 ATP1B3 GJA1
CARDIAC_CONDUCTION_SYSTEM_DEVELOPMENT	0.950639	1	0.236351	0.548991	4756	10	DSG2 TBX3 CDC42 TBX5 MESP1 MAML1 BVES NOTCH1 BMPR1A SHOX2
CARDIAC_EPITHELIAL_TO_MESENCHYMAL_TRANSITION	0.0607326	0.38697	0.485863	1.46086	319	29	WNT16 TWIST1 SNAI2 MSX1 JAG1 SNAI1 HAS2 ENG TGFB2
CARDIAC_LEFT_VENTRICLE_MORPHOGENESIS	0.868905	0.98666	0.28135	0.653514	4347	10	CPE FOXF1 HEY2 GSK3A
CARDIAC_MUSCLE_CELL_ACTION_POTENTIAL	0.331426	0.732252	-0.305632	-1.07944	1505	50	CACNA1D NOS1AP KCNJ2 AKAP9 ANK3 ANK2 KCND3 GPD1L CACNA2D1 SLC8A1
CARDIAC_MUSCLE_CELL_ACTION_POTENTIAL_INVOLVED_IN_CONTRACTION	0.439941	0.804488	-0.307828	-1.00676	2072	35	CACNA1D NOS1AP KCNJ2 ANK2 KCND3 GPD1L CACNA2D1
CARDIAC_MUSCLE_CELL_CARDIAC_MUSCLE_CELL_ADHESION	0.0904082	0.455924	0.71083	1.44183	442	6	PKP2 JUP DSG2
CARDIAC_MUSCLE_CELL_CONTRACTION	0.334128	0.734028	0.322355	1.08142	1820	48	CAV1 STC1 ADORA1 FGF12 PKP2 KCNH2 KCNE4 JUP SLC9A1 GSN DSG2 TRPM4
CARDIAC_MUSCLE_CELL_DIFFERENTIATION	0.205586	0.622102	0.326227	1.17277	1140	71	DKK1 FHOD3 EFNB2 FHL2 G6PD HAMP SLC9A1 CCNB1 RGS4 MYH11 SIK1 OBSL1 DLL1 PDGFRB GREM1 BMP4 CTDP1 PIN1 HEY2 TGFB1 AGTR2 GSK3A RGS2 TBX3 CALR
CARDIAC_MUSCLE_CELL_FATE_COMMITMENT	0.0330073	0.2958	0.851188	1.54429	161	4	DKK1 TBX3
CARDIAC_MUSCLE_CELL_MEMBRANE_REPOLARIZATION	0.0312757	0.28762	-0.526142	-1.55769	151	23	CACNA1D NOS1AP KCNJ2 AKAP9 ANK2 KCND3 CACNA2D1
CARDIAC_MUSCLE_CELL_MYOBLAST_DIFFERENTIATION	0.98829	1	0.211759	0.463427	4894	8	TBX2 GREM1 SRF
CARDIAC_MUSCLE_CELL_PROLIFERATION	0.667851	0.920783	0.268719	0.863186	3570	39	GLI1 NDRG4 CCNB1 TGFB2 MAPK11 RBP4 TBX2 WNT2 GJA1 PIM1 TP73 HEY2 FGF2
CARDIAC_MUSCLE_CONTRACTION	0.360685	0.758087	0.279742	1.0477	2043	89	CAV1 STC1 ADORA1 FGF12 ACE2 CHGA PKP2 ADRA1B KCNH2 KCNE4 JUP SLC9A1 GSN TNNI2 DSG2 MAP2K3 GAA TRPM4 ZC3H12A CALM3 TNNI3 PPP1R13L GSTO1 GJA1 TNNC1 SNTA1
CARDIAC_MUSCLE_FIBER_DEVELOPMENT	0.855155	0.984764	-0.326375	-0.675008	4362	6	TCAP VEGFA
CARDIAC_MUSCLE_MYOBLAST_PROLIFERATION	0.408839	0.788529	-0.643058	-1.08408	2062	3	MEIS2 ATF2
CARDIAC_MUSCLE_TISSUE_DEVELOPMENT	0.0975693	0.47017	0.311271	1.25132	569	139	DKK1 BMP7 ANKRD1 FHOD3 EFNB2 FHL2 PKP2 G6PD GLI1 COL11A1 HAMP SLC9A1 NDRG4 ENG CCNB1 RGS4 DSG2 TGFB2 MAPK11 MYH11 SIK1 RBP4 ZFPM1 OBSL1 NPRL3 DLL1 TBX2 PDGFRB TNNI3 PPP1R13L GREM1 WNT2 BMP4 GJA1 SIRT6 TNNC1 PIM1 TP73 CTDP1 PIN1 HEY2 TGFB1 AGTR2 GSK3A FKBP1A FGF2 RGS2 TBX3
CARDIAC_MUSCLE_TISSUE_MORPHOGENESIS	0.864439	0.985318	0.22911	0.727245	4603	37	ANKRD1 PKP2 COL11A1 ENG TGFB2 ZFPM1 TNNI3 WNT2 SIRT6 TNNC1 HEY2 TGFB1 FKBP1A
CARDIAC_MUSCLE_TISSUE_REGENERATION	0.782804	0.961719	0.397084	0.720418	3841	4	CDKN1A
CARDIAC_MYOFIBRIL_ASSEMBLY	0.788515	0.963931	-0.307879	-0.738485	3940	10	PROX1 TCAP
CARDIAC_NEURAL_CREST_CELL_DEVELOPMENT_INVOLVED_IN_OUTFLOW_TRACT_MORPHOGENESIS	0.0882294	0.450725	0.668667	1.46335	436	8	BMP7 TWIST1 JAG1 FOLR1 BMP4
CARDIAC_NEURAL_CREST_CELL_DIFFERENTIATION_INVOLVED_IN_HEART_DEVELOPMENT	0.0665468	0.400782	0.649999	1.5098	332	10	BMP7 TWIST1 JAG1 FOLR1 MAPK3 BMP4
CARDIAC_NEURAL_CREST_CELL_MIGRATION_INVOLVED_IN_OUTFLOW_TRACT_MORPHOGENESIS	0.207551	0.624994	0.63404	1.28607	1016	6	BMP7 TWIST1 FOLR1 BMP4
CARDIAC_PACEMAKER_CELL_DIFFERENTIATION	0.964097	1	-0.271889	-0.532779	4913	5	SHOX2 BVES MAML1
CARDIAC_RIGHT_VENTRICLE_MORPHOGENESIS	0.515482	0.842413	0.39106	0.951353	2596	12	JAG1 TGFB2 GATA3 PPP1R13L HEY2
CARDIAC_SEPTUM_DEVELOPMENT	0.860291	0.985318	-0.205219	-0.799605	3786	81	LRP2 PROX1 MDM4 BMP5 ANK2 NPHP3 CHD7 RBM15 CNTRL NRP1 TRIP11 RBPJ SMAD4
CARDIAC_SEPTUM_MORPHOGENESIS	0.585432	0.886451	0.267753	0.919035	3230	54	BMP7 SOX11 JAG1 FZD2 SMO ENG TGFB2 DHRS3 ZFPM1 TBX2 WNT11 BMP4
CARDIAC_VASCULAR_SMOOTH_MUSCLE_CELL_DIFFERENTIATION	0.849259	0.983218	0.312737	0.661981	4185	7	GPER1 HEY2 SRF
CARDIAC_VENTRICLE_DEVELOPMENT	0.891408	0.994596	0.205379	0.760199	5031	83	SOX11 JAG1 PKP2 FZD2 COL11A1 CPE ENG TGFB2 STRA6 GATA3 ZFPM1 NPRL3 FOXF1 TNNI3 PPP1R13L WNT11 BMP4 TNNC1
CARDIAC_VENTRICLE_FORMATION	0.371475	0.765855	0.517915	1.09629	1830	7	SOX11 TBX5 SMARCD3
CARDIAC_VENTRICLE_MORPHOGENESIS	0.666055	0.920678	0.258396	0.866852	3629	48	SOX11 JAG1 PKP2 COL11A1 CPE ENG TGFB2 GATA3 FOXF1 TNNI3 PPP1R13L TNNC1 HEY2 TGFB1 GSK3A FKBP1A
CARDIOBLAST_DIFFERENTIATION	0.886066	0.993483	0.264722	0.644004	4463	12	TGFB2 TBX2 GREM1
CARDIOBLAST_PROLIFERATION	0.744556	0.950344	-0.394746	-0.773524	3794	5	SIX1
CARDIOCYTE_DIFFERENTIATION	0.0225524	0.238075	0.389725	1.4808	128	96	DKK1 BMP7 FHOD3 TWIST1 JAG1 EFNB2 FHL2 SOX18 G6PD HAMP SOX17 SLC9A1 GPER1 FOLR1 CCNB1 RGS4 TGFB2 MYH11 SIK1 MAPK3 OBSL1 DLL1 TBX2 PDGFRB GREM1 EGFR BMP4
CARDIOLIPIN_ACYL_CHAIN_REMODELING	0.842147	0.98197	-0.306971	-0.689082	4251	8	THEM5 PLA2G6 LCLAT1
CARDIOLIPIN_BIOSYNTHETIC_PROCESS	0.522768	0.847073	-0.438679	-0.949759	2651	7	TAMM41 PLA2G6 CRLS1
CARDIOLIPIN_METABOLIC_PROCESS	0.798526	0.966038	-0.274492	-0.753671	3899	17	THEM5 TAMM41 PLA2G6 MECP2 CRLS1
CARNITINE_BIOSYNTHETIC_PROCESS	0.293578	0.705304	0.612796	1.18109	1439	5	BBOX1 SHMT1 ALDH9A1 TMLHE
CARNITINE_METABOLIC_PROCESS	0.761858	0.956606	0.304321	0.757293	3870	13	BBOX1 SLC22A4 SHMT1 ACADL ALDH9A1 CRAT TMLHE CPT2 CPT1A
CARNITINE_SHUTTLE	0.0918367	0.4585	-0.595735	-1.42894	458	10	CPT1B PRKAA2 PRKAB2 PRKAG2
CARNITINE_TRANSPORT	0.862187	0.985318	0.39058	0.654229	4272	3	SLC22A4 SLC25A20 SLC22A5
CARTILAGE_DEVELOPMENT	0.000510465	0.0207215	0.450518	1.82782	2	148	CNMD HMGA2 WNT7A BMP7 COL2A1 TGFBI PITX1 LOXL2 CHI3L1 TSKU STC1 PTHLH SNAI2 MSX1 GDF5 TRPV4 COL11A2 SNAI1 RFLNA BMP1 HOXA3 CYTL1 RARG COL11A1 ADAMTS7 WNT7B MDK COL1A1 BGN SULF2 SERPINH1 TIMP1 DDRGK1 ECM1 CHST11 HOXA5 HYAL1 COMP GLI2 ACVRL1 MAPK3 BMPR1B SMAD3 HYAL2 ADAMTS12 ANXA6 WNT5B GREM1 SOX9 WNT11 RFLNB BMP4
CARTILAGE_DEVELOPMENT_INVOLVED_IN_ENDOCHONDRAL_BONE_MORPHOGENESIS	0.112279	0.495599	0.490026	1.37908	576	22	COL2A1 TSKU STC1 TRPV4 RARG COL1A1 SERPINH1 COMP ANXA6 SOX9
CARTILAGE_MORPHOGENESIS	0.0218367	0.235509	0.803347	1.62949	106	6	STC1 MSX1 SNAI1 WNT7B HOXA5
CATECHOL_CONTAINING_COMPOUND_BIOSYNTHETIC_PROCESS	0.517737	0.843034	0.369063	0.950566	2626	15	PAH GPR37 PNMT TGFB2 GATA3 PARK7
CATECHOL_CONTAINING_COMPOUND_CATABOLIC_PROCESS	0.692245	0.928729	0.393618	0.798407	3391	6	COMT MAOB LRTOMT
CATECHOL_CONTAINING_COMPOUND_METABOLIC_PROCESS	0.801134	0.966629	0.245165	0.768315	4237	35	PAH PDE1B GPR37 PNMT COMT MAOB TGFB2 GATA3 PARK7 AKR1B1
CATECHOLAMINE_SECRETION	0.464086	0.815558	-0.32673	-0.997231	2241	26	SYT4 ADRA2A SYT2 SYT7 CNR1
CATECHOLAMINE_UPTAKE	0.447179	0.806858	-0.422469	-1.01334	2234	10	DRD4 SLC29A4 SLC22A3 MAPK15 SLC6A3
CATECHOLAMINE_UPTAKE_INVOLVED_IN_SYNAPTIC_TRANSMISSION	0.662877	0.920678	-0.405507	-0.838667	3381	6	DRD4
CATION_TRANSMEMBRANE_TRANSPORT	0.0936341	0.461015	0.245664	1.15516	630	567	TCN1 RHCG ABCC2 NTSR1 KCNF1 GAL SLC15A1 CACNG6 CAV1 TWIST1 PCSK9 GJC2 CCL21 ATP1A3 ANXA2 RASGRF1 FGF12 TRPV4 ACE2 AQP1 CACNA1H RRAD CATSPER1 SLC7A5 TRPM8 CXCL11 ANO1 FXYD5 NEFL KCNH2 CNGA1 G6PD MMP9 EPHB2 FXYD4 KCNN4 DDIT3 STAC2 KCNE4 HAMP SLC6A8 GRIN2D SLC2A10 TESC SLC9A1 KCNK13 THY1 COX4I1 SCARA5 FAM155B COX7A1 SLC3A2 ATP6V0C SLC6A12 GPER1 ATP5F1D APLNR PPARGC1A ACTN4 CX3CL1 KCNK6 CAPN1 RGS4 SL…
CATION_TRANSPORT	0.0365767	0.308897	0.249504	1.20093	255	758	TCN1 RHCG ABCC2 NTSR1 KCNF1 GAL FTHL17 SLC15A1 CACNG6 CAV1 CSF2 PLPP4 GCG SYT13 SNCG SLC10A4 STC1 TWIST1 PCSK9 PLA2G1B GJC2 ADORA1 SYT8 CCL21 ATP1A3 ANXA2 RASGRF1 MELTF FGF12 TRPV4 ACE2 AQP1 CACNA1H TSPO RRAD CATSPER1 PDGFB PKP2 SLC7A5 WFS1 LTF TRPM8 CXCL11 ANO1 FXYD5 NEFL KCNH2 CNGA1 G6PD HOMER3 MMP9 NECTIN1 EPHB2 FXYD4 HEPH SERPINE2 KCNN4 DDIT3 STAC2 KCNE4 HAMP SLC6A8 GRIN2D SLC2A10 TESC GJA4 S…
CAVEOLIN_MEDIATED_ENDOCYTOSIS	0.0188904	0.216883	0.7075	1.68015	94	11	CAV1 PROM2 MLC1 PACSIN2 MAPK3 CLN3
CD4_POSITIVE_ALPHA_BETA_T_CELL_ACTIVATION	0.217838	0.638301	-0.291507	-1.14411	954	84	IRF4 NFKBIZ RORA LY9 RC3H1 IFNG TOX LGALS7B CDH26 IL6R SEMA4A PLA2G2D RC3H2 BCL6 SLAMF6 RORC CD80 IL6 RUNX1 ATP7A SH3RF1 SOCS5 MALT1
CD4_POSITIVE_ALPHA_BETA_T_CELL_CYTOKINE_PRODUCTION	0.971788	1	-0.202334	-0.529056	4787	14	DENND1B IL6 IL1R1
CD4_POSITIVE_ALPHA_BETA_T_CELL_DIFFERENTIATION	0.114883	0.501247	-0.332212	-1.25871	510	70	IRF4 NFKBIZ RORA LY9 RC3H1 IFNG TOX IL6R SEMA4A PLA2G2D RC3H2 BCL6 SLAMF6 RORC CD80 IL6 RUNX1 ATP7A SH3RF1 SOCS5 MALT1
CD4_POSITIVE_ALPHA_BETA_T_CELL_PROLIFERATION	0.792166	0.965054	0.313342	0.727824	3963	10	LGALS9 CD81 ARG2 VSIR TWSG1
CD4_POSITIVE_CD25_POSITIVE_ALPHA_BETA_REGULATORY_T_CELL_DIFFERENTIATION	0.279913	0.694664	-0.545659	-1.18137	1419	7	IFNG TOX PLA2G2D
CD4_POSITIVE_OR_CD8_POSITIVE_ALPHA_BETA_T_CELL_LINEAGE_COMMITMENT	0.215065	0.633493	-0.435045	-1.22819	1044	19	IRF4 LY9 TOX IL6R SLAMF6 IL6 BCL2
CD40_SIGNALING_PATHWAY	0.183484	0.601391	0.498194	1.28316	930	15	ITGA5 TREM2 CD40 ITGB1 TNIP2 PHB PHB2
CD8_POSITIVE_ALPHA_BETA_T_CELL_ACTIVATION	0.229613	0.653213	-0.392916	-1.18939	1114	25	TOX WDFY4 CRTAM TNFSF8 BCL2 PTPN22 RUNX1 SH3RF1 EOMES XCL1
CD8_POSITIVE_ALPHA_BETA_T_CELL_DIFFERENTIATION	0.239122	0.66357	-0.480428	-1.20587	1186	12	TOX TNFSF8 BCL2 RUNX1 EOMES
CD8_POSITIVE_ALPHA_BETA_T_CELL_PROLIFERATION	0.925926	1	-0.263878	-0.592348	4674	8	PTPN22 SH3RF1 XCL1
CDC42_PROTEIN_SIGNAL_TRANSDUCTION	0.566098	0.87343	0.372886	0.907139	2851	12	RHOV APOE
CDP_CHOLINE_PATHWAY	0.402979	0.784749	-0.513173	-1.06134	2055	6	CEPT1 CHKA CHKB CDS1
CDP_DIACYLGLYCEROL_BIOSYNTHETIC_PROCESS	0.592994	0.889593	0.35673	0.887713	3012	13	GPAT3 AGPAT4 GPAT2
CELL_ACTIVATION	0.000133333	0.0104862	0.32024	1.586	0	1203	CALML5 PRSS2 TCN1 OLFM4 PRSS3 S100A7 LY6D WNT7A IL20RB PPBP CPLX2 CRISP3 INHA IL1A SERPINB3 IL1RL1 GAL CAMP SCGB1A1 S100A8 SFRP1 ULBP2 PF4 SOX11 S100A12 S100A9 AKAP12 AGER SOX15 TAC1 IL11 RETN CAV1 ANPEP CSF2 FGA MCEMP1 CDA RHOF PLAU SAA1 CHI3L1 IGF2 IL13RA2 LGALS1 DHRS2 ADGRG3 PKP1 VNN1 UNC13D PTX3 SPHK1 SLC7A11 HP CCL21 ANXA2 ENPP3 CXCL6 MMP14 CD70 PKM F2RL2 VAV3 EFNB1 SFTPD CD36 AZU1 ORM1 SLPI…
CELL_ACTIVATION_INVOLVED_IN_IMMUNE_RESPONSE	0.000146028	0.0104862	0.380648	1.80733	0	633	CALML5 PRSS2 TCN1 OLFM4 PRSS3 S100A7 PPBP CPLX2 CRISP3 SERPINB3 CAMP S100A8 S100A12 S100A9 RETN ANPEP MCEMP1 CDA RHOF PLAU CHI3L1 IL13RA2 LGALS1 ADGRG3 PKP1 VNN1 UNC13D PTX3 HP ANXA2 ENPP3 PKM CD36 AZU1 ORM1 SLPI IL23A CHGA ELANE LTF MMP9 CFD ADAM8 LGALS9 ANXA3 CSTB F2RL1 HLX EXO1 S100P LBP OSCAR MIF CTSD IFI35 JUP CXCL1 MDK HSPA1A PLAUR CYB5R3 CYBA TNFAIP6 CD177 MME GRN TIMP2 CD68 CEACAM6 FTL PY…
CELL_ADHESION_INVOLVED_IN_HEART_MORPHOGENESIS	0.390234	0.778781	0.659508	1.10469	1933	3	TGFB2 ACVR1
CELL_ADHESION_MEDIATED_BY_INTEGRIN	0.233214	0.657999	0.323311	1.15298	1298	67	ITGA5 PLAU EPHA2 ITGB4 SERPINE1 SNAI2 CCL21 TESC FERMT1 ADAM9 ITGA11 ITGB5 CIB1 TGFB2
CELL_ADHESION_MOLECULE_PRODUCTION	0.852257	0.983444	0.283651	0.673607	4285	11	CAV1 CXCL8 PPIA FLOT1 NOTCH4
CELL_AGGREGATION	0.00945999	0.144294	0.689933	1.77701	47	15	WNT7A COL2A1 BMP1 LTF COL11A1 BMPR1B SOX9 BPIFA1 BARX2
CELL_AGING	0.168241	0.585124	0.31669	1.19936	961	94	HMGA2 TP63 HMGA1 WNT16 SERPINE1 TWIST1 FOXM1 MIF MME CDKN1A PML SPI1 ROMO1 BCL2L12 TBX2 HLA-G LMNA CDK6 YBX1 CDKN2A NOX4 PRELP CHEK1 ERCC1 MAP2K1 FZR1 HRAS ARG2 ING2 TBX3 CALR SOD1
CELL_CELL_ADHESION	0.000435793	0.0188588	0.293124	1.39895	2	680	DSC3 TRIM29 IL20RB DSG3 IL1A L1CAM BMP7 LAMA3 CLDN18 SCGB1A1 S100A8 B4GALNT2 CLDN6 S100A9 AGER IL1RN CLDN8 CDH3 CLDN5 CAV1 ITGA5 FGA CDHR2 CSTA ITGA6 IGF2 SRPX2 LGALS1 FSTL3 STXBP6 PKP1 VNN1 CLDN1 ZNF703 CDH6 SLC7A11 CCL21 CDHR4 ANXA2 JAG1 CD70 TRPV4 PCDH7 EFNB1 SFTPD CLDN9 PERP IL23A PKP2 MYL9 FUT3 KRT18 ELANE ST3GAL4 FXYD5 CD276 FN1 SCARF2 NECTIN1 HHLA2 ADAM8 LGALS9 CD99 VTCN1 SERPINE2 TYRO3 HL…
CELL_CELL_ADHESION_INVOLVED_IN_GASTRULATION	0.536371	0.855675	0.402983	0.93604	2683	10	IL1RN MYADM KLF4
CELL_CELL_ADHESION_MEDIATED_BY_CADHERIN	0.947143	1	0.212438	0.613744	4873	25	CDHR2 SERPINF2 MAD2L2 ADAM19 PTPRU CDH5
CELL_CELL_ADHESION_MEDIATED_BY_INTEGRIN	0.569363	0.875052	0.342104	0.908116	2913	17	ITGA5 ADAM9 ITGB1 PIEZO1 NPNT FERMT3 ADA
CELL_CELL_ADHESION_VIA_PLASMA_MEMBRANE_ADHESION_MOLECULES	0.0135158	0.178441	0.348552	1.43982	79	169	DSC3 DSG3 L1CAM CLDN18 CLDN6 IL1RN CLDN8 CDH3 CLDN5 ITGA5 CDHR2 CLDN1 CDH6 CDHR4 PCDH7 CLDN9 FXYD5 SCARF2 NECTIN1 GPC6 MYADM IGSF21 CD177 CEACAM6 NECTIN2 LRRC4B CDH13 TENM3 PLXNB2 CX3CL1 DSG2 LRFN4 TGFB2 SDK2 BSG PALLD CLSTN1 KLF4 ITGB1 OBSL1 ROBO4 FGFRL1 PCDHB5
CELL_CELL_JUNCTION_ASSEMBLY	0.00241963	0.0625756	0.424204	1.6671	13	119	FSCN1 CLDN18 CLDN6 CLDN8 CLDN5 CAV1 GJB2 EPHA2 PKP1 SNAI2 CLDN1 ZNF703 CDH6 TRPV4 ACE2 SNAI1 CLDN9 PKP2 RHOC JUP GJA4 POF1B RAMP2 ACTB ARL2 PKP3 PARD6A WDR1 LSR MYO1C VCL ACTG1 WNT11 ACE GJA1
CELL_CELL_JUNCTION_MAINTENANCE	0.262153	0.680018	0.479788	1.19394	1331	13	F2RL1 CD177 PARD6A F2R INAVA CSF1R
CELL_CELL_JUNCTION_ORGANIZATION	0.00168862	0.0487287	0.388036	1.61097	9	176	FSCN1 CLDN18 CLDN6 CLDN8 CDH3 CLDN5 CAV1 GJB2 EPHA2 PKP1 SNAI2 CLDN1 ZNF703 CDH6 TRPV4 ACE2 SNAI1 CLDN9 PERP PKP2 RHOC NECTIN1 F2RL1 JUP GJA4 POF1B CD177 RAMP2 NECTIN2 CDH13 DSG2 ACTB TGFB2 ARL2 PKP3 SDK2 CSK PARD6A LIMS2 WDR1 LSR SMAD3 MYO1C VCL ACTG1 WNT11 ACE GJA1 TJP3 F2R CDH5 CDH17 MARVELD3 NF2 CCM2 PIP5K1C INAVA CRB3 FLNA PVR CDH11
CELL_CELL_RECOGNITION	0.107018	0.485641	0.403743	1.33582	580	45	CCL21 CATSPER1 FUT3 LY6K CLGN CCT2 FOLR1 ATP8B3 PRF1 ALDOA SPESP1 NCK2 PCDHB6 CD81 LGALS3 VDAC2 ZP3 CD9 CCT5 FOLR2 CCT7 MSN TCP1
CELL_CELL_SIGNALING	0.00026617	0.0134416	0.289099	1.43231	1	1212	DKK1 HMGA2 CALB2 GJB3 RSPO3 WNT7A GJB5 NTSR1 CPLX2 INHA NPTX2 APCDD1L SERPINB3 PTPRN GAL TP63 FOXL1 VSNL1 FZD10 S100A8 CXCL5 SFRP1 CCL17 SOX11 GABRP LGR5 S100A9 AKAP12 AGER IL1RN TAC1 WNT16 IL11 CDH3 RETN SLC2A1 CAV1 INSL4 SFRP5 FGA GCG SYT13 HTR3A CCL22 GJB2 SNCG DLX5 SRD5A2 MDFI NOTUM CAMK2N1 POMC NDP TSKU IL17C LY6H PTHLH FJX1 SNAI2 PGF NMB GJC2 ZNF703 ADORA1 CCL26 SLC7A11 GRHL3 SYT8 HTR1D CCL…
CELL_CELL_SIGNALING_BY_WNT	0.00485216	0.0980136	0.295162	1.36416	31	457	DKK1 RSPO3 WNT7A APCDD1L FOXL1 FZD10 SFRP1 LGR5 WNT16 CDH3 CAV1 SFRP5 DLX5 MDFI NOTUM NDP TSKU SNAI2 ZNF703 GRHL3 APCDD1 DACT3 WIF1 RARG SPEF1 AP2S1 DKK3 VAX2 FZD2 TGFB1I1 DDIT3 GLI1 GPC6 RSPO4 JUP SOX17 PSMB6 WNT10A WNT7B MDK COL1A1 PFN1 BARX1 DACT1 APOE TAX1BP3 SCEL RUVBL2 FERMT1 NRARP ATP6V0C FOLR1 PSMB5 SULF2 CPE AMFR LGR6 DAPK3 SLC9A3R1 AP2M1 KREMEN2 TRPM4 PSMB2 HIC1 MAD2L2 PARD6A PSMB3 GATA…
CELL_CELL_SIGNALING_INVOLVED_IN_CARDIAC_CONDUCTION	0.432482	0.800539	-0.363184	-1.01291	2116	18	CACNA1D ANK2 CACNA2D1
CELL_CHEMOTAXIS	0.000161421	0.0104862	0.395342	1.72401	0	257	S100A7 DEFB4A PPBP S100A8 CXCL5 HOXB9 PF4 VEGFC CCL17 S100A12 S100A9 CCL22 SAA1 EPHA2 SCG2 SERPINE1 IL34 PGF PLA2G1B CCL26 CCL21 CXCL6 VAV3 SFTPD AZU1 IL23A PDGFB CHGA EDN2 BCAR1 CXCL11 S100A14 ADAM8 LGALS9 NBL1 F2RL1 CCL18 CCL23 LBP MIF HSPB1 CXCL1 MDK PTN GSTP1 CCL24 CCL11 C5AR2 TNFSF11 CX3CL1 CXCL8 TGFB2 CCL7 TRPM4 BSG RAC2 CCR10 RIN3 FPR2 C5AR1 ABCC1 PPIB MAPK3 RHOG ADGRE2 TMEM102 ACKR3 RAC1 …
CELL_COMMUNICATION_BY_ELECTRICAL_COUPLING	0.0861235	0.448012	0.490935	1.40881	444	24	CAV1 GJB2 GJC2 ATP1A3 PKP2 DBN1 CALM3 GJA1
CELL_COMMUNICATION_BY_ELECTRICAL_COUPLING_INVOLVED_IN_CARDIAC_CONDUCTION	0.297881	0.707455	0.4182	1.14143	1531	19	CAV1 ATP1A3 PKP2 CALM3 GJA1 FKBP1B CALM1 ATP1B1 CALM2 GJC1 PRKACA GJA5
CELL_COMMUNICATION_INVOLVED_IN_CARDIAC_CONDUCTION	0.751503	0.951409	0.255331	0.805771	4000	36	CAV1 ATP1A3 PKP2 JUP DSG2 TRPM4 CALM3
CELL_CYCLE	0.562668	0.872174	0.195052	0.979803	4403	1594	HMGA2 MAEL MAPK4 INHA IL1A FOSL1 BMP7 SFRP1 NUPR2 TUBA3C SOX11 SOX15 ZFP42 IGF2 CAMK2N1 ERN2 BIRC7 USH1C CCDC8 GJC2 SFN ZNF703 SPHK1 MSX1 FOXM1 RRM2 PLK1 PKMYT1 AUNIP TUBB6 AVPI1 ANLN DIRAS3 MYBL2 ID3 CENPW TPX2 E2F7 SPDYC TUBB4A TACC3 PDGFB CDCA5 BIRC5 RHOC KRT18 PRR11 CAV2 UBE2S CCNB2 KIF23 NCAPH CDC6 UHRF1 CDKN1C EIF4EBP1 KLK10 CDT1 FAM83D PRC1 SMIM22 CCNA2 RAD51 P3H4 MISP CDK4 CDC45 AURKB CCN…
CELL_CYCLE_ARREST	0.664008	0.920678	0.216131	0.918449	3995	213	HMGA2 INHA NUPR2 ERN2 SFN FOXM1 E2F7 PRR11 CDKN1C CDK4 DDIT3 NKX3-1 MIF GADD45GIP1 GTSE1 MLST8 CDKN1A GAS2L1 PML DDIAS GPER1 ZNF385A CCNB1 CDC25C AURKA CXCL8 TGFB2 LAMTOR4 BRINP1 CDKN3 PRMT1 SMAD3 MAPK12 GADD45A CDK6 BAX CDK5R1 CDKN2A PCNA CDKN2D DUSP1 TP73 PLK3 LAMTOR1 PPM1G BIN1 CDK1 HMGN5 MAP2K1 TBRG4 E2F4 HRAS PRNP TGFB1 MYBBP1A E2F1 SGSM3
CELL_CYCLE_CHECKPOINT	0.620598	0.901876	0.220891	0.93075	3735	196	HMGA2 SOX11 SFN PLK1 E2F7 CDC6 CDT1 CDC45 AURKB CDC20 BUB1B GTSE1 MAD1L1 ORC1 CDKN1A PML TICRR BCL2L1 ZNF385A CCNB1 MAD2L1 CDC25C AURKA BUB1 MAD2L2 PRMT1 TRIP13 NDC80 CLSPN ANAPC15 TTK ZWINT RHNO1 GADD45A DTL BAX BLM PCNA CHEK1 DUSP1 PLK3 TIMELESS CDK1
CELL_CYCLE_DNA_REPLICATION	0.383252	0.775263	0.296828	1.04138	2118	61	E2F7 CDT1 RAD51 CDC45 MCM5 POLD4 POLD2 POLE4 GMNN GINS3 MCM2 FEN1 POLA2 PCNA RFC2 DBF4B MCM7 MCM4 RFC3 POLD1 TIPIN RTF2 GINS1 MCM3 PRIM1 RPA1 RFC4 UPF1 MCM6 WIZ RPA3 LIG1 ZPR1 TERF2
CELL_CYCLE_DNA_REPLICATION_INITIATION	0.387156	0.776261	0.567273	1.09335	1898	5	GINS3 MCM2 MCM4 MCM3
CELL_CYCLE_G1_S_PHASE_TRANSITION	0.531495	0.852811	0.223291	0.96758	3256	245	GJC2 SFN RRM2 E2F7 CDC6 EIF4EBP1 CDT1 FAM83D CCNA2 CDK4 CDC45 CCNA1 GLI1 CDC25A MN1 GTSE1 TM4SF5 DACT1 BID ORC1 CDKN1A PML ZNF385A CCNB1 CDC25C AURKA DDRGK1 MCM10 CCND3 MCM5 HYAL1 CDKN3 PRMT1 KLF4 LSM10 POLE4 ORC6 EGFR PAF1 GADD45A CDK6 GMNN BAX CDKN2A MCM2 POLA2 CDC34 SUSD2 CDK16 PCNA AKT1 CDKN2D CCL2 PHB2 ANXA1 PLK3 FHL1 CDK1 RCC1 MAP3K11 MCM7 E2F4 CCNE1 APEX1 E2F1 TAF10 MCM4 PSME3 CDK2 PSME2 M…
CELL_CYCLE_G2_M_PHASE_TRANSITION	0.112209	0.495599	0.273221	1.19113	692	258	HMGA2 USH1C FOXM1 PLK1 PKMYT1 TPX2 TUBB4A CCNB2 CDC6 CCNA2 CDK4 AURKB CDC25A GTSE1 TUBA4A PSMB6 NES TPD52L1 ORC1 CDKN1A TICRR PSMB5 TUBB CCNB1 CDC25C AURKA HMMR PSMB2 PSMB3 AVEN DCTN2 PSMD2 CSNK1E APP PSMB1 CALM3 CLSPN PPP2R1A RBX1 NEK2 KDM8 PSMC5 PSMB10 FBXL7 YWHAE PSMD11 PSMC3 DTL HSPA2 PSMA4 TUBG1 DYNLL1 BLM PSMD7 FBXL15 PSMD1 CHEK1 TUBA1A PSMD3 PSMA7 ATF5 PSMB9 PLK3 ACTR1A FHL1 PSMC4 CDK1 PBX…
CELL_CYCLE_PHASE_TRANSITION	0.120089	0.511551	0.24197	1.13686	806	564	HMGA2 USH1C GJC2 SFN FOXM1 RRM2 PLK1 PKMYT1 ANLN TPX2 E2F7 TUBB4A TACC3 CDCA5 UBE2S CCNB2 CDC6 EIF4EBP1 CDT1 FAM83D CCNA2 CDK4 CDC45 AURKB CCNA1 GLI1 CDC20 BUB1B CDC25A MN1 GTSE1 TUBA4A TM4SF5 PSMB6 NES TPD52L1 DACT1 BID MAD1L1 ORC1 CDKN1A PML TICRR PSMB5 ZNF385A TUBB CCNB1 ESPL1 MAD2L1 CDC25C AURKA DDRGK1 BUB1 MCM10 CCND3 HMMR MCM5 PSMB2 MAD2L2 HYAL1 ANAPC11 PSMB3 CDKN3 PRMT1 AVEN TRIP13 DCTN2 P…
CELL_CYCLE_PROCESS	0.620505	0.901876	0.194648	0.96334	4641	1190	HMGA2 MAEL INHA IL1A BMP7 SFRP1 NUPR2 SOX15 IGF2 ERN2 USH1C CCDC8 GJC2 SFN SPHK1 MSX1 FOXM1 RRM2 PLK1 PKMYT1 AUNIP ANLN MYBL2 TPX2 E2F7 TUBB4A TACC3 PDGFB CDCA5 RHOC PRR11 CAV2 UBE2S CCNB2 KIF23 NCAPH CDC6 CDKN1C EIF4EBP1 CDT1 FAM83D PRC1 CCNA2 RAD51 P3H4 MISP CDK4 CDC45 AURKB CCNA1 CENPA DDIT3 GLI1 NKX3-1 CDC20 BUB1B MIF CDC25A MN1 GADD45GIP1 GTSE1 TUBA4A TM4SF5 PSMB6 PCLAF AURKAIP1 HSPA1A KIF4A…
CELL_DEATH_IN_RESPONSE_TO_HYDROGEN_PEROXIDE	0.537734	0.856623	-0.322944	-0.946094	2614	22	LRRK2 IL10 MET PDE8A HGF NR4A3 HDAC6
CELL_DEATH_IN_RESPONSE_TO_OXIDATIVE_STRESS	0.640386	0.908549	-0.237619	-0.904181	2850	71	LRRK2 CYP1B1 FBXW7 TSC1 PJVK PDK1 SIRT1 JAK2 IL10 TLR4 MET PDE8A BCL2 HGF TBC1D24 NR4A3 HDAC6 REST
CELL_DIFFERENTIATION_IN_HINDBRAIN	0.640197	0.908463	0.337713	0.854879	3248	14	WNT7A FAIM2
CELL_DIFFERENTIATION_IN_SPINAL_CORD	0.4958	0.832221	-0.3347	-0.969842	2419	21	DYNC2H1 MNX1 PTCH1 SCYL3 GLI3
CELL_DIFFERENTIATION_INVOLVED_IN_EMBRYONIC_PLACENTA_DEVELOPMENT	0.00331966	0.0758751	0.672725	1.87282	16	21	GJB5 SOX15 MDFI KRT19 KRT8 SNAI1 E2F7 SPINT2 ST14
CELL_DIFFERENTIATION_INVOLVED_IN_KIDNEY_DEVELOPMENT	0.452131	0.808569	0.301385	1.00022	2450	46	JAG1 PDGFB BASP1 MMP9 ACTA2 SMO MYO1E GATA3 GPR4 GLIS2 GREM1 LIF BMP4
CELL_DIFFERENTIATION_INVOLVED_IN_METANEPHROS_DEVELOPMENT	0.523642	0.84726	0.355879	0.944682	2679	17	PDGFB SMO GREM1 LIF BMP4 TCF21
CELL_DIFFERENTIATION_INVOLVED_IN_PHENOTYPIC_SWITCHING	0.0112961	0.16017	-0.919202	-1.54961	56	3	FGF9
CELL_DIVISION	0.0313249	0.28762	0.264713	1.23803	208	530	HMGA2 WNT7A PPBP IL1A TP63 VEGFC IGF2 PGF SFN PLK1 ANLN CENPW TPX2 E2F7 TACC3 PDGFB CDCA5 BIRC5 RHOC UBE2S BCAR1 CCNB2 KIF23 NCAPH CDC6 CDT1 FAM83D PRC1 CCNA2 MISP CDK4 AURKB CCNA1 CENPA SKA3 NKX3-1 CDC20 OIP5 BUB1B CDC25A SKA1 SOX17 MDK KIF4A KIFC1 MAD1L1 TUBA1B CDCA3 SPC25 KIF2C CEP55 STMN1 KIF18B GIPC1 PIMREG KIF20A NCAPG BCL2L1 PTN TUBA1C TUBB CDCA8 CCNB1 ESPL1 MAD2L1 NCAPD2 CDC25C CENPX NUDC…
CELL_FATE_COMMITMENT	0.324117	0.726924	0.259697	1.06059	1898	157	DKK1 WNT7A SFRP1 WNT16 PITX1 TRIM15 JAG1 IL23A SOX18 TGFB1I1 CTSL NTF4 SOX17 WNT10A WNT7B EPOP SMO PML HOXC10 BATF AR FKBP8 GLI2 GATA3 KLF4 ZFPM1 DLL1 TBX2 TBX6 WNT5B TBX21 WNT2 SOX9 PAF1 WNT11 BMP4
CELL_FATE_COMMITMENT_INVOLVED_IN_FORMATION_OF_PRIMARY_GERM_LAYER	0.132591	0.534802	0.48337	1.34567	678	21	DKK1 TRIM15 SOX17 KLF4 PAF1 BMP4
CELL_FATE_COMMITMENT_INVOLVED_IN_PATTERN_SPECIFICATION	0.99735	1	0.210107	0.404956	4891	5	GLI2 SUFU
CELL_FATE_DETERMINATION	0.175401	0.59105	0.434498	1.26885	906	26	WNT7A TRIM15 JAG1 NTF4 SOX17 GATA3 KLF4 DLL1 TBX2 BMP4
CELL_FATE_SPECIFICATION	0.627482	0.906104	-0.251394	-0.899319	2812	54	POU3F2 POU5F1 CDON MNX1 TBX15 SIX1 SOX2 PTCH1 MGA APC NRP1 DMRTA2 RBPJ GLI3
CELL_FATE_SPECIFICATION_INVOLVED_IN_PATTERN_SPECIFICATION	0.950969	1	0.325396	0.545045	4712	3	GLI2 SUFU
CELL_GROWTH	0.000922935	0.0307947	0.326979	1.4902	5	387	KRT17 PRSS2 REG1A L1CAM S100A8 SFRP1 S100A9 CDHR2 CDA SEMA7A KIAA0319 SCGB3A1 OSGIN1 SFN SPHK1 MSX1 SPOCK1 MMP14 DACT3 HNF4A SEMA3F RASAL1 BCAR1 RARG SEMA6B G6PD FN1 CCDC85B WFDC1 SERPINE2 SEMA3A SEMA4B RTN4R IGFBP3 HAMP SEMA3B SOX17 HSPA1A SLC9A1 APOE CDKN1A PML AVPR1A DBN1 NDN NDUFA13 MUL1 AURKA RGS4 CIB1 SPP1 ENO1 TGFB2 DCLK1 MAP1B CYP27B1 KIF26A GNG4 ATAD3A MAD2L2 HYAL1 LTBP4 TWF2 ACVRL1 CLST…
CELL_JUNCTION_ASSEMBLY	0.000158957	0.0104862	0.389959	1.74408	0	323	KRT14 WNT7A DNER KRT5 FSCN1 LAMC2 LAMA3 FLNC CLDN18 SFRP1 CLDN6 CLDN8 CLDN5 CAV1 ITGA5 COL17A1 GJB2 EPHA2 ITGB4 ITGA6 SRPX2 PKP1 LAMB3 SNAI2 CLDN1 ZNF703 RHOD CDH6 SLITRK6 MMP14 TRPV4 ACE2 EFNB2 SNAI1 CLDN9 PKP2 RHOC LRRN1 FN1 VASP NECTIN1 OXTR EPHB2 CD151 GPC6 JUP PHLDB2 GJA4 ACTN1 SLC9A1 POF1B THY1 MAP4K4 PLEC RAMP2 LRRC4B LRFN1 PLXNB2 DAPK3 FBLIM1 LRFN4 ACTB AGRN ARL2 SYNDIG1 MAP1B PKP3 SDK2 C…
CELL_JUNCTION_DISASSEMBLY	0.00664712	0.116196	0.65849	1.81441	33	20	DKK1 SNAI2 MAP4K4 CX3CL1 TREM2 C1QA
CELL_JUNCTION_MAINTENANCE	0.291489	0.703894	0.394118	1.13863	1499	25	CLDN1 F2RL1 CD177 CHCHD10 PARD6A F2R INAVA
CELL_JUNCTION_ORGANIZATION	0.000149388	0.0104862	0.341997	1.60147	0	538	KRT14 DKK1 WNT7A DNER KRT5 L1CAM FSCN1 LAMC2 LAMA3 FLNC CLDN18 SFRP1 CLDN6 KLK8 CLDN8 CDH3 CLDN5 CAV1 ITGA5 COL17A1 GJB2 EPHA2 SNCG ITGB4 ITGA6 SRPX2 PKP1 LAMB3 SNAI2 CLDN1 ZNF703 RHOD CDH6 SLC7A11 SLITRK6 MMP14 TRPV4 ACE2 EFNB2 INA SNAI1 CLDN9 SEMA3F PERP PKP2 RHOC DOK7 NEFL LRRN1 FN1 VASP NECTIN1 OXTR EPHB2 F2RL1 CDC20 CD151 GPC6 TNC JUP PHLDB2 GJA4 WNT7B ACTN1 NGEF SLC9A1 POF1B IGSF21 THY1 CD1…
CELL_KILLING	0.000171762	0.0104862	0.522038	2.06384	0	123	KRT6A DEFB4A CAMP ULBP2 PF4 S100A12 AGER RAET1G AZGP1 SERPINB4 UNC13D RAET1E CXCL6 AZU1 IL23A CHGA GAPDH ELANE LTF DEFA5 FCER2 LGALS9 F2RL1 CD1B HAMP BCL2L1 NECTIN2 TUBB CTSH TYROBP CD1C HLA-A PRF1 ULBP3 ROMO1 FADD CD1A CTSG CD59 APOL1 GNLY GZMM CTSC LAMP1 HLA-G CCL13
CELL_MATRIX_ADHESION	0.0194352	0.219424	0.333557	1.40714	116	198	LYPD3 L1CAM SFRP1 FGA COL17A1 PLAU ITGB4 SERPINE1 RHOD CCL21 MSLNL JAG1 MMP14 LYPD5 CD36 COL5A3 RRAS FN1 PXN JUP PHLDB2 ZYX ACTN1 SLC9A1 EMILIN1 THY1 MAP4K4 EFEMP2 CEACAM6 FERMT1 CDH13 ADAM9 ITGA11 CX3CL1 DAPK3 ITGB5 CIB1 NID2 CORO2B CD63 ACVRL1 MSLN S100A10 ITGB1 SMAD3 ADAMTS12 FGG RAC1 VCL GREM1 ACTG1 CDK6 ITGB2 COL3A1 PRKCZ CDKN2A
CELL_MATURATION	0.617576	0.900899	0.235084	0.922044	3576	117	HOXB13 CCL21 ROPN1L CNTNAP2 SOX18 DEFB1 G6PD B4GALT6 AXL CABYR CDKN1A CCNB1 CX3CL1 AURKA HOXA5 AGRN C1QA GATA3 TRIP13 AKR1B1 APP TBX6
CELL_MIGRATION	0.000133067	0.0104862	0.326584	1.61873	0	1222	KRT16 PRSS3 S100A7 DEFB4A FGF19 WNT7A PPBP FOXE1 DNER CGA S100A2 RHOV SERPINB3 L1CAM BMP7 FSCN1 LAMC2 LAMA3 S100A8 CXCL5 SFRP1 PTPRR HOXB9 PF4 CCBE1 VEGFC CCL17 S100A12 S100A9 AKAP12 AGER TAC1 CLDN5 CAV1 ITGA5 LOXL2 RHOF SEMA7A CCL22 PLAU SAA1 EPHA2 KIAA0319 ITGB4 ITGA6 SCG2 SRPX2 SERPINE1 STC1 ADGRG3 OSGIN1 TWIST1 DDIT4 IL34 LAMB3 RND3 SNAI2 CLDN1 PGF PLA2G1B ZNF703 SPHK1 ADORA1 RHOD CCL26 SLC7A…
CELL_MIGRATION_IN_HINDBRAIN	0.89758	0.995919	-0.274203	-0.637104	4486	9	TTBK2 PLXNA2 ARL13B RERE LEF1 ATP1B2
CELL_MIGRATION_INVOLVED_IN_GASTRULATION	0.911565	0.998918	-0.257694	-0.618112	4555	10	MIXL1 EPB41L5
CELL_MIGRATION_INVOLVED_IN_HEART_DEVELOPMENT	0.0585586	0.382576	0.581413	1.52158	298	16	BMP7 TWIST1 SNAI2 NDRG4 FOLR1 ENG PDGFRB BMP4
CELL_MIGRATION_INVOLVED_IN_KIDNEY_DEVELOPMENT	0.093317	0.461015	0.781936	1.41865	457	4	PDGFB VANGL2 PDGFRB
CELL_MIGRATION_INVOLVED_IN_SPROUTING_ANGIOGENESIS	0.695039	0.929621	0.252514	0.850724	3796	49	SRPX2 FGFBP1 EFNB2 TBXA2R CIB1 CARD10 KLF4 GREM1 HMOX1 AKT1 ADTRP ANXA1 CLEC14A
CELL_MORPHOGENESIS	0.0626676	0.393926	0.240936	1.16538	443	813	CNMD REG1A OLFM4 MAEL WNT7A L1CAM BMP7 LAMC2 LAMA3 KLK8 FGA RHOF SEMA7A EPHA2 DLX5 KIAA0319 DPYSL4 TSKU STC1 UPK3A UNC13D LAMB3 RND3 MSX1 RHOD PDLIM7 CDH6 SLITRK6 CNTNAP2 NGFR MELTF EPHB6 METRN EFNB2 EFNB1 CDC42EP5 CDC42EP2 VSIG1 SEMA3F LINGO1 RHOC RASAL1 SEMA6B NEFL MAP1A VAX2 FN1 GPC1 LAMA1 VASP NECTIN1 ADAM8 EPHB2 NBL1 TYRO3 PACSIN1 COL22A1 SEMA3A PXN FBLN1 SEMA4B RTN4R NTF4 B4GALT6 CLU MYADM …
CELL_MORPHOGENESIS_INVOLVED_IN_DIFFERENTIATION	0.048683	0.352657	0.255482	1.20376	328	578	CNMD OLFM4 WNT7A L1CAM BMP7 LAMC2 LAMA3 FGA SEMA7A EPHA2 DLX5 KIAA0319 TSKU STC1 UNC13D LAMB3 PDLIM7 SLITRK6 NGFR MELTF EPHB6 METRN EFNB2 EFNB1 VSIG1 SEMA3F LINGO1 SEMA6B NEFL MAP1A VAX2 FN1 GPC1 LAMA1 VASP NECTIN1 EPHB2 TYRO3 COL22A1 SEMA3A PXN FBLN1 SEMA4B RTN4R B4GALT6 MYADM SEMA3B ARTN SOX17 MDK ACTN1 NGEF POF1B S100A6 TACSTD2 THY1 SMO ID1 APOE AXL STMN1 HAS2 C12orf57 PTN DBN1 CFL1 ZNF385A AR…
CELL_MORPHOGENESIS_INVOLVED_IN_NEURON_DIFFERENTIATION	0.687871	0.926439	0.201409	0.92944	4519	450	WNT7A L1CAM BMP7 LAMC2 LAMA3 SEMA7A EPHA2 DLX5 KIAA0319 TSKU PDLIM7 SLITRK6 NGFR EPHB6 METRN EFNB2 EFNB1 SEMA3F LINGO1 SEMA6B NEFL MAP1A VAX2 FN1 GPC1 LAMA1 VASP NECTIN1 EPHB2 SEMA3A SEMA4B RTN4R B4GALT6 SEMA3B ARTN NGEF S100A6 THY1 SMO ID1 APOE STMN1 C12orf57 PTN DBN1 CFL1 ARHGDIA LYPLA2 NDN LGR6 FEZ1 PLXNB2 SLC9A3R1 SPP1 ACTB DCLK1 MAP1B BAIAP2 S100B EFNA3 BSG ITPKA RAC2 PALLD UNC5B TUBB3 DOK2 …
CELL_MOTILITY_INVOLVED_IN_CEREBRAL_CORTEX_RADIAL_GLIA_GUIDED_MIGRATION	0.473344	0.820448	-0.481549	-0.995938	2414	6	SYNE2 P2RY12 SRGAP2 SRGAP2C
CELL_PART_MORPHOGENESIS	0.543757	0.860989	0.208153	0.974417	3640	533	REG1A WNT7A L1CAM BMP7 LAMC2 LAMA3 KLK8 SEMA7A EPHA2 DLX5 KIAA0319 DPYSL4 TSKU PDLIM7 SLITRK6 CNTNAP2 NGFR EPHB6 METRN EFNB2 EFNB1 SEMA3F LINGO1 RASAL1 SEMA6B NEFL MAP1A VAX2 FN1 GPC1 LAMA1 VASP NECTIN1 EPHB2 NBL1 PACSIN1 SEMA3A SEMA4B RTN4R NTF4 B4GALT6 SEMA3B ARTN MDK NGEF NES S100A6 THY1 SMO MAP4K4 ID1 APOE STMN1 C12orf57 NECTIN2 PTN DBN1 CFL1 ARHGDIA LYPLA2 NDN LGR6 FEZ1 MUL1 PLXNB2 AURKA SPP…
CELL_POPULATION_PROLIFERATION	0.000128883	0.0104862	0.329701	1.65132	0	1515	KRT6A CNMD REG1A SERPINB5 HMGA2 TFF1 FGF19 WNT7A IL20RB NCCRP1 SERPINB7 CGA IGF2BP1 INHA IL1A FOSL1 SERPINB3 PTPRN BMP7 LAMC2 GAL TP63 SCGB1A1 CXCL5 SFRP1 NUPR2 PF4 KLB SDCBP2 VEGFC GKN2 PLCD3 SOX11 KLK8 LGR5 HMGA1 AGER SOX15 TGFBI TAC1 WNT16 IL11 CDH3 ALDH3A1 CLDN5 CAV1 INSL4 SFRP5 CSF2 LOXL2 CD109 PLAU EPHA2 DLX5 SCGB3A1 SCG2 IGF2 FAM83A CAMK2N1 DHRS2 CNN1 STC1 OSGIN1 PTHLH SULT2B1 TWIST1 AZGP1…
CELL_PROJECTION_ASSEMBLY	0.140012	0.545709	-0.223392	-1.10646	463	513	MAK TENM1 DNAJB13 NEURL1 CCDC39 KIT TBC1D32 DYNC2H1 AVIL SPEF2 CFAP44 CFAP69 INTU CFAP70 CPLANE1 RFX3 DNAH5 KIF27 AKAP9 CCDC66 PTPDC1 CEP83 TNIK DNAH1 TTLL3 CEP152 KANK1 MTSS1 AHI1 CEP70 SPAG17 FER DOCK11 CEP350 ARHGEF26 NPHP3 STAP1 PPP1R9A TAPT1 RAPGEF6 TOGARAM1 TMEM67 RHOU RIPOR2 IFT80 CEP192 DNM3 CCP110 TMEM80 SPATA6 OCLN ABCC4 UNC119B SYNE2 BBIP1 ALMS1 CFAP221 TTC21B KIF3A RPGR IQCB1 KIF24 PC…
CELL_PROJECTION_ORGANIZATION	0.7107	0.935995	0.190249	0.945106	5379	1272	KLK6 REG1A WNT7A RHOV L1CAM BMP7 FSCN1 LAMC2 LAMA3 SFRP1 KLK8 S100A9 AGER ANKRD1 CAV1 CDHR2 SEMA7A EPHA2 DLX5 KIAA0319 ITGB4 ITGA6 DPYSL4 LGALS1 TSKU PLEK2 USH1C RHOD STMN2 PDLIM7 SPOCK1 CCL21 SLITRK6 ATP1A3 ADM RASGRF1 CNTNAP2 NGFR PLK1 EPHB6 TRPV4 METRN VAV3 EFNB2 EFNB1 ANLN CDC42EP5 CDC42EP2 TSPO DNAAF1 ARHGEF4 SEMA3F TUBB4A LINGO1 EMP3 RASAL1 CFAP73 SEMA6B SPEF1 FXYD5 NEFL MAP1A VAX2 FN1 GPC1…
CELL_PROLIFERATION_IN_BONE_MARROW	0.0399592	0.322216	0.80471	1.55098	195	5	HMGA2 ACE
CELL_PROLIFERATION_IN_FOREBRAIN	0.211083	0.630078	0.462214	1.24256	1077	18	WNT7A IGF2BP1
CELL_PROLIFERATION_IN_HINDBRAIN	0.453038	0.808948	0.432841	1.00539	2266	10	GLI1 SMO GLI2 C5AR1 ATF5
CELL_PROLIFERATION_IN_MIDBRAIN	0.451638	0.80832	-0.522036	-1.02295	2301	5	FZD3 FZD6 RYK
CELL_PROLIFERATION_INVOLVED_IN_HEART_MORPHOGENESIS	0.350322	0.748901	-0.434499	-1.09059	1738	12	PITX2 SIX1 RBPJ SMAD4
CELL_PROLIFERATION_INVOLVED_IN_KIDNEY_DEVELOPMENT	0.141766	0.547893	0.498412	1.33987	723	18	SERPINB7 BMP7 PDGFB GATA3 PDGFRB GPC3 BMP4
CELL_PROLIFERATION_INVOLVED_IN_METANEPHROS_DEVELOPMENT	0.302818	0.711271	0.514779	1.16595	1514	9	BMP7 PDGFRB GPC3
CELL_RECOGNITION	0.245501	0.66919	0.290811	1.11984	1404	105	PTX3 CCL21 CNTNAP2 CD36 CATSPER1 FUT3 LY6K SCARB1 EPHB2 CLGN SEMA3A LBP MFGE8 CCT2 FOLR1 NDN ATP8B3 PRF1 BSG PALLD ALDOA ROBO4 APP PEAR1 SPESP1 NCK2 PCDHB6 CD81 CDK5R1 FCN3 RTN4 NPTN LGALS3 VDAC2 PCDH12 ZP3 CD9 CCT5 NTM MEGF8 FOLR2 CCT7 VSTM2L MSN TCP1 NEXN TNFRSF21
CELL_REDOX_HOMEOSTASIS	0.0169205	0.205644	0.505831	1.61349	89	38	GCLC DDIT3 SLC2A10 CYBA NCF2 PRDX5 PRDX1 TXN2 RAC2 ERO1A SLC11A1 GSR NOS3 PRDX2 NQO1 TXN TXNRD2 TXNRD1 APEX1
CELL_SUBSTRATE_ADHESION	0.000160179	0.0104862	0.369783	1.64602	0	309	OLFM4 LYPD3 L1CAM SFRP1 ITGA5 FGA COL17A1 PLAU ITGB4 ITGA6 LGALS1 SERPINE1 UNC13D LAMB3 RHOD SPOCK1 CCL21 MSLNL JAG1 MELTF MMP14 LYPD5 CD36 EDIL3 COL5A3 RRAS PDGFB FN1 TYRO3 PXN FBLN1 JUP PHLDB2 ZYX MYADM MDK ACTN1 SLC9A1 COL1A1 EMILIN1 TACSTD2 THY1 MAP4K4 EFEMP2 ID1 AXL CEACAM6 FERMT1 HAS2 PTN CDH13 ADAM9 ITGA11 ACTN4 CX3CL1 DAPK3 ITGB5 CIB1 EGFLAM P4HB NID2 ARL2 FBLN2 CORO2B RAC2 LAMB1 CD63 ACV…
CELL_SUBSTRATE_JUNCTION_ORGANIZATION	0.000347343	0.0159738	0.481855	1.84827	1	101	KRT14 KRT5 LAMC2 LAMA3 SFRP1 ITGA5 COL17A1 ITGB4 ITGA6 LAMB3 RHOD MMP14 FN1 CD151 PHLDB2 ACTN1 SLC9A1 THY1 MAP4K4 PLEC DAPK3 CORO2B ACVRL1 S100A10 SMAD3 RAC1 VCL GREM1 ACTG1
CELL_SURFACE_RECEPTOR_SIGNALING_PATHWAY_INVOLVED_IN_CELL_CELL_SIGNALING	0.00434717	0.0897535	0.293445	1.36737	28	504	DKK1 RSPO3 WNT7A NTSR1 APCDD1L FOXL1 FZD10 SFRP1 LGR5 WNT16 CDH3 CAV1 SFRP5 DLX5 MDFI NOTUM NDP TSKU SNAI2 ZNF703 ADORA1 GRHL3 GRIK5 APCDD1 DACT3 WIF1 RARG SPEF1 AP2S1 DKK3 VAX2 FZD2 TGFB1I1 DDIT3 GLI1 GPC6 RSPO4 GRIN2D JUP SOX17 PSMB6 WNT10A WNT7B MDK COL1A1 PFN1 BARX1 SMO SH3GL1 DACT1 APOE TAX1BP3 SCEL RUVBL2 FERMT1 NRARP ATP6V0C FOLR1 PSMB5 SULF2 CPE STX1A AMFR LGR6 DAPK3 RGS4 SLC9A3R1 MPP2 AP…
CELL_SURFACE_RECEPTOR_SIGNALING_PATHWAY_INVOLVED_IN_HEART_DEVELOPMENT	0.00832204	0.132307	0.606037	1.73912	42	24	DKK1 SNAI2 MSX1 JAG1 SNAI1 SOX17
CELL_VOLUME_HOMEOSTASIS	0.355913	0.753994	0.378941	1.08743	1838	24	TRPV4 AQP1 KCNN4 SCT LRRC8A CLN3 SLC12A4 E2F4
CELLULAR_ALDEHYDE_METABOLIC_PROCESS	0.209066	0.626528	0.349915	1.19418	1152	52	ALDOB ALDH3A1 CACNA1H ALDH1A1 DKK3 GOT2 TALDO1 ALDH4A1 IDH2 ALDH1A3 PARK7 TPI1 HAGH
CELLULAR_AMIDE_METABOLIC_PROCESS	0.328737	0.730374	0.21204	1.03628	2383	948	KRT17 ABCC2 CGA IGF2BP1 CES1 ELOVL3 AMDHD1 CPS1 KYNU ANPEP FURIN GSTA2 B4GALNT1 GCLC VNN1 SPHK1 LARP6 SLC7A11 FUT6 CPXM2 PKM ACE2 CLIC3 ACOT7 GAPDH FUT3 ELANE HACD1 MRPL28 EEF1A2 G6PD EIF4EBP1 FA2H ETHE1 MRPS34 CDK4 EIF5AL1 CTSL B4GALT6 GADD45GIP1 CLU HSPB1 EIF5A MRPL12 AURKAIP1 GSTA1 RPLP1 APOE MME TSFM FOLR1 GGT5 IGF2BP2 VIM CPE ZNF385A DIO2 GSTP1 HEXA EIF6 RPL39L CTSH SPTSSB RPS26 MGAT3 ECE1 P…
CELLULAR_AMINO_ACID_BIOSYNTHETIC_PROCESS	0.410439	0.788529	-0.278937	-1.02847	1839	62	GLS GAD1 NAT8L AASS MTHFD2L RIMKLA BHMT ASPG OAT MTR GPT MTHFR MTRR
CELLULAR_AMINO_ACID_CATABOLIC_PROCESS	0.637237	0.907356	0.243596	0.90304	3579	84	AMDHD1 PAH KYNU MAT1A HPD FAH GOT2 IDO1 ALDH4A1 HAAO GLDC OGDH TDO2 GCAT SDS SHMT2 GSTZ1 HGD DDAH2 NOS3 DDO QDPR
CELLULAR_AMINO_ACID_METABOLIC_PROCESS	0.24996	0.673467	0.250401	1.09442	1544	263	AMDHD1 PAH CPS1 KYNU MAT1A HPD GCLC SLC7A11 HNF4A FAH PSMB6 DIO1 GOT2 PSMB5 GNMT GGT5 IDO1 SLC16A2 ALDH4A1 TST HAAO GLDC MTHFS PSMB2 ILVBL OGDH PHGDH PSMB3 TDO2 GCAT SMS SDS PARK7 PLOD3 PSMD2 SHMT2 THAP4 GSTZ1 PSPH MPST PSMB1 HGD MSRA PSMC5 PSMB10 DDAH2 HSD17B10 NOS3 DDO QDPR PSMD11 YARS2 FARSA PSMC3 PSMA4 CLN3 GSS NOX4 PSMD7 PSAT1 PSMD1 SDSL PSMD3 NQO1 PSMA7 PSMB9 PSMC4 OAZ1 RIMKLB CDO1 AHCY ARG…
CELLULAR_ANION_HOMEOSTASIS	0.439128	0.804234	0.466452	1.02081	2174	8	ABCC2 SLC9A3R1 CKB
CELLULAR_BIOGENIC_AMINE_METABOLIC_PROCESS	0.676639	0.923655	0.241089	0.881694	3776	78	PAH KYNU SMOX PDE1B GPR37 PNMT COMT IDO1 MAOB HAAO TGFB2 TDO2 SMS GATA3 PARK7 SRM AKR1B1
CELLULAR_CARBOHYDRATE_BIOSYNTHETIC_PROCESS	0.732675	0.94495	0.236786	0.844413	4080	67	SLC2A1 B3GNT3 IGF2 PPP1R3G B3GALNT1 PGP HAS2 NR1D1 B3GNT9 ISYNA1 AKR1B1 PGM2 PCK2 AKT1 PPP1CA PGM1 ENPP1 GYS1 GSK3A CSGALNACT1 EXT2
CELLULAR_CARBOHYDRATE_CATABOLIC_PROCESS	0.446963	0.806858	-0.302702	-1.00246	2089	37	AGL GK GK5 RB1CC1 ENOSF1 IDNK PPP1R3D STBD1
CELLULAR_CARBOHYDRATE_METABOLIC_PROCESS	0.355889	0.753994	-0.226677	-1.03635	1398	232	MTMR7 B3GALT2 POMK ERFE OGT SLC5A3 AGL RORA NCOA2 PFKFB2 NDST2 HAS3 IL6ST GK BRAF GANC PDK1 EPM2AIP1 PDK4 GK5 LEPR SIRT1 PPIP5K2 RB1CC1 CD244 ENOSF1 KAT2B SYNJ1 GPT PPP1R3E INPP5B INSR IMPA1 IDNK INPP5J B3GNT4 PPP1R3D CLK2 STBD1 RORC
CELLULAR_COMPONENT_ASSEMBLY_INVOLVED_IN_MORPHOGENESIS	0.503341	0.833788	0.272752	0.968944	2786	66	ANKRD1 ITGB4 KRT19 FHOD3 KRT8 GPC1 PHLDB2 TNNT1 NECTIN2 CSRP1 MYH11 LMOD1 WDR1 OBSL1 FLII PDGFRB ERCC2
CELLULAR_COMPONENT_DISASSEMBLY	0.000150218	0.0104862	0.360453	1.67984	0	507	DKK1 PRSS2 KLK5 CAPNS2 PRSS1 FSCN1 VILL MMP10 HMGA1 CAV1 FURIN ERN2 DDIT4 MMP3 SNAI2 MMP11 STMN2 MMP1 PLK1 MELTF MMP14 TRPV4 TSPO CTSV TPX2 BMP1 ELANE MRPL28 CCNB2 KLK7 SPEF1 MAP1A MMP9 FZD2 ADAM8 MRPS34 F2RL1 EIF5AL1 CTSL GADD45GIP1 CAPG EIF5A ADAMTS4 MRPL12 AURKAIP1 NES SH3GL1 MAP4K4 KIF2C FGFR4 TIMP2 STMN1 KIF18B GSN TMPRSS6 MMP15 GPER1 CFL1 CCNB1 PPARGC1A STMN3 TIMP1 MUL1 CX3CL1 MMP2 CAPN1 DD…
CELLULAR_COMPONENT_DISASSEMBLY_INVOLVED_IN_EXECUTION_PHASE_OF_APOPTOSIS	0.9275	1	0.216716	0.651604	4886	29	ERN2 GPER1 BAX DEDD2 TOP2A HMGB2 BLCAP SHARPIN DNASE2
CELLULAR_COMPONENT_MAINTENANCE	0.902712	0.99699	0.210265	0.71113	4926	50	CLDN1 F2RL1 CD177 APOE CHCHD10 ITPKA PARD6A
CELLULAR_COMPONENT_MORPHOGENESIS	0.447715	0.807183	0.212615	1.00297	3026	587	REG1A WNT7A L1CAM BMP7 LAMC2 LAMA3 KLK8 ANKRD1 SEMA7A EPHA2 DLX5 KIAA0319 ITGB4 DPYSL4 KRT19 TSKU FHOD3 PDLIM7 SLITRK6 CNTNAP2 NGFR EPHB6 METRN KRT8 EFNB2 EFNB1 SEMA3F LINGO1 RASAL1 SEMA6B NEFL MAP1A VAX2 FN1 GPC1 LAMA1 VASP NECTIN1 EPHB2 NBL1 PACSIN1 SEMA3A SEMA4B RTN4R NTF4 B4GALT6 PHLDB2 SEMA3B ARTN MDK NGEF NES S100A6 THY1 SMO MAP4K4 ID1 APOE STMN1 TNNT1 C12orf57 NECTIN2 PTN DBN1 CFL1 ARHGDIA…
CELLULAR_COPPER_ION_HOMEOSTASIS	0.41173	0.788529	0.417866	1.03985	2091	13	MT2A APP ATOX1 SCO2 PRNP ARF1 CCDC22
CELLULAR_DEFENSE_RESPONSE	0.261097	0.680018	0.355814	1.1495	1399	40	FOSL1 LBP LGALS3BP TYROBP NCF2 PRF1 LSP1 C5AR1 ITGB1 GNLY CD300C HLA-G
CELLULAR_DETOXIFICATION_OF_ALDEHYDE	0.115918	0.504473	0.693331	1.40634	567	6	AKR1B10 PARK7 AKR1A1
CELLULAR_EXTRAVASATION	0.299891	0.70955	0.315202	1.10236	1655	60	AGER CCL21 AZU1 ELANE ST3GAL4 ADAM8 CD99 MDK THY1 CD177 CX3CL1 PTAFR FADD ITGB1 ITGB2 PLVAP SIRPA CCL2
CELLULAR_GLUCAN_METABOLIC_PROCESS	0.900929	0.996528	0.208813	0.727126	4946	59	IGF2 POMC PPP1R3G GNMT PHLDA2 GAA NR1D1 PGM2 AKT1 PPP1CA PGM1 PYGL ENPP1 PCDH12 GYS1 GSK3A
CELLULAR_GLUCOSE_HOMEOSTASIS	0.654797	0.915385	0.231503	0.906499	3787	116	PTPRN VSNL1 AGER GCG LGALS1 CAMK2N1 NGFR GRIK5 PDX1 ANO1 GPER1 PPARGC1A HK3 HK2 TRPM4 NR1D1 HK1 NME1 HKDC1 RAC1 SMARCB1 PPARD RAB11B PCK2 DYNLL1 CDK16 NME2
CELLULAR_GLUCURONIDATION	0.120937	0.512785	0.64214	1.4053	598	8	UGT1A10 UGT2B7 UGT1A6 UGT2B15
CELLULAR_HOMEOSTASIS	0.0108194	0.155808	0.264886	1.26938	74	719	RHCG CALB2 ABCC2 NTSR1 IL1A PTPRN FTHL17 VSNL1 S100A8 S100A9 MT2A MT1A AGER TAC1 CAV1 STC2 GCG SAA1 MT1X LGALS1 CAMK2N1 GCLC STC1 PLA2G1B NMB ADORA1 CCL21 ATP1A3 ADM NGFR GRIK5 TMPRSS3 TRPV4 F2RL2 AQP1 CD36 PDX1 WFS1 EDN2 ADRA1B ELANE MT1E CAV2 UBE2S LTF TRPM8 CXCL11 ANO1 MAP1A CA2 OXTR HEPH F2RL1 KCNN4 GNA15 TYRO3 CCL23 DDIT3 SCT HAMP GRIN2D SLC2A10 MT1F SLC9A1 CYBA THY1 APOE SCARA5 GRN FAM155B …
CELLULAR_HORMONE_METABOLIC_PROCESS	0.00122463	0.0387835	0.454699	1.72433	6	95	CRABP1 AKR1B10 HSD17B2 ADH7 UGT2B7 CYP11A1 RBP1 SRD5A2 CYP3A5 DHRS2 UGT2B15 DHRS9 ADM AKR1B15 CACNA1H TSPO ALDH1A1 AKR1C4 DKK3 SCARB1 CYP2C18 ADH1C PPARGC1A ECE1 SPP1 DHRS3 FDXR RBP4
CELLULAR_HYPEROSMOTIC_RESPONSE	0.108443	0.489245	0.566211	1.409	550	13	SLC2A1 AQP1 AKR1B1 XRCC6 YBX3 ARHGEF2 LETM1
CELLULAR_HYPEROSMOTIC_SALINITY_RESPONSE	0.437817	0.803963	0.485463	1.0276	2157	7	AKR1B1 XRCC6 LETM1 XRCC5 SLC25A23
CELLULAR_HYPOTONIC_RESPONSE	0.092873	0.461015	0.665022	1.45538	459	8	TRPV4 TSPO AQP5
CELLULAR_ION_HOMEOSTASIS	0.0239098	0.24456	0.272052	1.26397	158	490	RHCG CALB2 ABCC2 NTSR1 IL1A FTHL17 S100A8 S100A9 MT2A MT1A TAC1 CAV1 STC2 SAA1 MT1X STC1 PLA2G1B NMB ADORA1 CCL21 ATP1A3 ADM TMPRSS3 TRPV4 F2RL2 CD36 WFS1 EDN2 ADRA1B ELANE MT1E CAV2 LTF TRPM8 CXCL11 CA2 OXTR HEPH F2RL1 GNA15 CCL23 DDIT3 HAMP GRIN2D MT1F SLC9A1 THY1 APOE SCARA5 GRN FAM155B PML FTL AVPR1A TMPRSS6 ATP6V0C GPER1 APLNR CCL11 C5AR2 CX3CL1 TBXA2R SLC9A3R1 ATP6V1B1 HMOX2 KISS1 NOX1 TGM2…
CELLULAR_IRON_ION_HOMEOSTASIS	0.401666	0.784394	0.294184	1.02885	2217	60	FTHL17 LTF HEPH HAMP SCARA5 FTL TMPRSS6 HMOX2 ATP6V0D1 SLC11A1 ATP13A2 TTC7A NEDD8 SLC22A17 HMOX1 ABCG2
CELLULAR_KETONE_METABOLIC_PROCESS	0.0015005	0.0452207	0.369376	1.56698	8	209	FGF19 CYP4F3 AKR1B10 CES1 CYP11A1 KYNU CAV1 CYP4F11 SRD5A2 GPD1 TWIST1 DHRS9 SLC7A11 ADM CACNA1H AKR1C4 DKK3 PSMB6 TRIB3 FGFR4 GOT2 AVPR1A PSMB5 EIF6 IDO1 APOC1 PPARGC1A FABP5 DHRS4 CBR3 FDXR PSMB2 NR1D1 ABCD1 PSMB3 TDO2 PARK7 TPI1 PSMD2 AKR1B1 HAGH GSTZ1 PSMB1 SLC45A3 PSMC5 PSMB10 COQ3 HSD17B10 SOX9 PSMD11 PSMC3 COQ9 PSMA4 CD74 PPARD CLN3 AKR7A2 PSMD7 PSMD1 AKT1 PSMD3 NQO1 ANXA1 AIFM2 PSMA7 PSMB9
CELLULAR_LIPID_CATABOLIC_PROCESS	0.216253	0.634578	0.268954	1.12472	1287	185	CRABP1 AKR1B10 CPS1 GLYATL2 TWIST1 SPHK1 FABP7 PLBD1 SCARB1 AADAC FABP6 FABP4 LIPH ETFB ECI1 HEXA LYPLA2 APOC1 MGST2 FABP5 MCAT ECH1 GLA ACAT2 ABCD1 ILVBL ECI2 PLA2G15 SMPD1 AIG1 HSD17B10 NAGA DECR2 ABHD2 PNPLA2 PPARD PCK2 PNPLA4 AKT1 GM2A FUCA1 ADTRP IDH1 SESN2 SMPD2 MFSD2A SMPDL3B LDLR PLA2G10 SLC27A4 ECHS1 PLBD2 ETFA PNPLA6 PLA2G4A CYP26B1
CELLULAR_LIPID_METABOLIC_PROCESS	0.912634	0.998918	0.181271	0.878533	6486	841	CRABP1 CYP4F3 AKR1B10 CES1 ADH7 CYP2A6 ELOVL3 B4GALNT2 PLPPR3 CPS1 RBP1 CAV1 PLPP4 CYP4F11 CYP3A5 GPD1 B4GALNT1 GLYATL2 TWIST1 PCSK9 GPAT3 DHRS9 PLA2G1B SPHK1 A4GALT FUT6 BMX AKR1B15 CYP24A1 PTGES CD36 SERINC2 PTGR1 CBR1 FABP7 ACOT7 PDGFB FUT3 EDN2 HACD1 ST3GAL4 ETNK2 ALDH1A1 AKR1C4 RBP2 GPC1 PLBD1 SCARB1 FA2H AADAC CYP2C18 APOBR FABP6 FABP4 GPC6 MIF B4GALT6 GPIHBP1 LPCAT4 PCYT2 B3GALNT1 TRIB3 PG…
CELLULAR_MACROMOLECULE_CATABOLIC_PROCESS	1	1	0.134956	0.664327	7375	1085	NCCRP1 IGF2BP1 SCGB1A1 CAV1 FURIN FBXO27 ERN2 TENT5B PCSK9 PKP1 FBXO2 ANXA2 PLK1 MAGEC2 IFI27 CTSV ISG15 WFS1 ELOB UBE2S MAP1A AP2S1 UHRF1 GPC1 TGFB1I1 UCHL1 AURKB DDIT3 CTSL CDC20 BUB1B ADAMTS7 HAMP CLU HSPB1 PSMB6 HSPA1A TRIB3 STUB1 DACT1 RPLP1 APOE OS9 PML GIPC1 PSMB5 KCTD5 SH3RF2 IGF2BP2 VIM CTSH CCNB1 RPS26 MGAT3 CSDC2 MAD2L1 AMFR ADRM1 AURKA DDRGK1 CBLC TREM2 CST3 HSPBP1 AP2M1 RPS2 CARHSP1 …
CELLULAR_MACROMOLECULE_LOCALIZATION	1	1	0.14747	0.744093	7960	1749	TRIM29 ARL14 BMP7 TP63 CLDN18 AGER CAV1 EPHA2 CLTB SFN MSX1 ADORA1 SLC7A11 CNTNAP2 NGFR PLK1 GRIK5 MMP14 IFI27 TSPO CD36 TMSB15A CDCA5 CHGA NACAD PKP2 MRAP2 KRT18 GAS2L2 MAP1A AP2S1 CDT1 SLC51B HOMER3 GPC1 FAM83D EPHB2 MISP TSPAN15 AURKB CENPA DDIT3 PACSIN1 STAC2 GPC6 BUB1B GTSE1 RANGAP1 GPIHBP1 CLU HSPB1 DUOXA2 JUP VPS18 MYADM EIF5A RIPOR1 TESC TMSB4Y COL1A1 TMSB10 THY1 RAB32 SMO CD177 BID ID1 A…
CELLULAR_METABOLIC_COMPOUND_SALVAGE	0.173099	0.590479	0.41307	1.26179	914	31	CDA TK1 PNP APRT UCK2 NAPRT TYMP ADA BHMT2 PUDP PRTFDC1 DGUOK TK2 ADAL GMPR PDXK HPRT1
CELLULAR_MODIFIED_AMINO_ACID_BIOSYNTHETIC_PROCESS	0.059952	0.385212	0.429634	1.42586	324	46	GCLC BBOX1 SLC7A11 CKMT1A GGT5 MGST2 GAMT CKB MTHFS CHAC1 PARK7 PLOD3 HAGH CKMT1B GSS GGT6 ALDH7A1 CNDP2 GGT1 FPGS ATIC PLOD2 MTHFD1L GCLM
CELLULAR_MODIFIED_AMINO_ACID_CATABOLIC_PROCESS	0.363672	0.760573	0.378924	1.07686	1869	23	GOT2 GGT5 DIO2 ALDH4A1 MTHFS CHAC1
CELLULAR_MODIFIED_AMINO_ACID_METABOLIC_PROCESS	0.00879418	0.138083	0.358899	1.48074	51	167	FOXE1 CGA DUOX2 GSTA2 GCLC BBOX1 VNN1 PLA2G1B SLC7A11 CLIC3 SERINC2 G6PD ETHE1 CKMT1A SLC6A8 LPCAT4 DUOXA2 GSTA1 DIO1 GOT2 FOLR1 GNMT GGT5 DIO2 GSTP1 SLC16A2 MGST2 ALDH4A1 GAMT CKB MTHFS DUOX1 CLIC1 CHAC1 GATA3 PARK7 PLOD3 SHMT2 HAGH PLA2G15 GSTZ1 GSTT2B CTSK GGH CKMT1B GSTK1 GSR GSTO1 GSS MTHFD2 DUOXA1 SLC22A4 SLC19A1 IDH1 MFSD2A PDZD11 GGT6 PLA2G3 AHCY PLA2G10 BHMT2
CELLULAR_MONOVALENT_INORGANIC_ANION_HOMEOSTASIS	0.34291	0.744382	0.630766	1.14438	1682	4	ABCC2 CKB
CELLULAR_MONOVALENT_INORGANIC_CATION_HOMEOSTASIS	0.378026	0.769435	-0.260176	-1.03656	1623	93	LRRK2 SLC4A7 SLC4A8 SLC4A4 KCNJ2 ATP6V1C2 DMXL2 RAB39A CFTR DMXL1 ATP6AP1L FASLG GPR89B SLC8A1
CELLULAR_OXIDANT_DETOXIFICATION	0.000179211	0.0104862	0.552354	2.01149	0	76	ALB BMP7 S100A9 DUOX2 SRXN1 PXDN HP PTGES CD36 GPX3 SOD3 GPX2 CYGB GSTA1 APOE GPX8 GSTP1 HBA2 PRDX5 MGST2 PRDX1 DUOX1 PRXL2B GPX7 HBE1 PARK7 GSTZ1 ALOX5AP GSTK1 GSR NOS3 GSTO1 PRDX2 GPX4 NQO1 HBB SESN2 TXN TXNRD2 NXN SELENOW TXNRD1 MGST3
CELLULAR_PIGMENTATION	0.846729	0.982853	0.222609	0.756086	4645	51	CDH3 POMC RAB32 CD63 BLOC1S1 PMEL DCTN2 GPR143 RAB11B BLOC1S4 BLOC1S3 AP1M1
CELLULAR_POTASSIUM_ION_HOMEOSTASIS	0.902658	0.99699	0.270978	0.613754	4515	9	ATP1A3 ATP1B3 KCNMA1 ATP1B1
CELLULAR_PROCESS_INVOLVED_IN_REPRODUCTION_IN_MULTICELLULAR_ORGANISM	0.678974	0.924015	0.214408	0.912072	4100	214	SPANXB1 MAEL FOSL1 SERPINA5 SFRP1 LGR5 RETN PTX3 ROPN1L PLK1 CCNB2 DEFB1 CCNA1 SOHLH2 MDK RSPH1 CABYR NECTIN2 FOLR1 PTN CCNB1 AURKA CIB1
CELLULAR_PROTEIN_CATABOLIC_PROCESS	1	1	0.150216	0.71963	6918	717	NCCRP1 CAV1 FURIN FBXO27 PCSK9 FBXO2 ANXA2 PLK1 MAGEC2 IFI27 CTSV ISG15 WFS1 ELOB UBE2S MAP1A AP2S1 UHRF1 TGFB1I1 UCHL1 AURKB DDIT3 CTSL CDC20 BUB1B ADAMTS7 HAMP CLU PSMB6 HSPA1A TRIB3 STUB1 DACT1 APOE OS9 PML GIPC1 PSMB5 KCTD5 SH3RF2 CTSH CCNB1 MGAT3 MAD2L1 AMFR ADRM1 AURKA DDRGK1 CBLC TREM2 HSPBP1 AP2M1 USP5 PSMB2 PBK NR1D1 ATP13A2 CLPP ANAPC11 ECSCR PSMB3 FOXF2 PARK7 SDF2L1 BCAP31 PSMD2 CTSB R…
CELLULAR_PROTEIN_COMPLEX_DISASSEMBLY	0.101167	0.478087	0.28859	1.22016	606	203	VILL STMN2 TRPV4 TPX2 MRPL28 SPEF1 MAP1A MRPS34 F2RL1 EIF5AL1 GADD45GIP1 CAPG EIF5A MRPL12 AURKAIP1 NES SH3GL1 KIF2C STMN1 KIF18B GSN CFL1 STMN3 CIB1 MAP1B PEX14 MRPS24 MRPL2 TWF2 MRPL54 LMOD1 WDR1 SH3BP1 KATNB1 MRPS11 MRPL52 MRPL51 FLII MRPL21 CAPZB MRPS18A MRPL55 MICAL3 MRPL4 MRPL34 MRPL27 MRPL40 MRPL11 MRPL20 MRPS35 MRPL57 MRPL23 MRPL41 MRPL18 MRPL14 TRIOBP MRPL37 MRPL10 HDGFL3 MRPS12 MRPS7 TR…
CELLULAR_PROTEIN_CONTAINING_COMPLEX_ASSEMBLY	0.599331	0.891685	0.198249	0.964787	4301	897	ALDOB VILL FGA STXBP6 FHOD3 USH1C CLTB CENPM STMN2 CCL26 CCL21 TRPV4 ANLN CDC42EP5 CDC42EP2 CD36 PMEPA1 CENPW TPX2 DNAAF1 TUBB4A C9orf24 TMSB15A CFAP73 UBE2S NEFL MSRB1 AP2S1 CDT1 VASP CCDC151 RAD51 ARMC4 CDC45 CENPA PXN OIP5 DRC1 CLU CAPG KANK3 VPS18 MYADM TMSB4Y HSPA1A PFN1 NDUFB10 CYBA STUB1 TMSB10 DNAI2 DNAI1 HJURP COX7A1 ZMYND10 STMN1 RUVBL2 PYCARD GSN CCT2 FMOD DBN1 DNAAF3 ELN ATP5F1D EIF6 …
CELLULAR_PROTEIN_CONTAINING_COMPLEX_LOCALIZATION	0.946529	1	0.214521	0.585514	4867	19	EZR RALB EXOC3L1 RCC2 KLHL21 HASPIN SMAD7 NDC1 SNAPIN TNFAIP2 EXOC3 MZT1 NACC2 SEH1L WASL MIOS CEP72 DLG1 WASHC5
CELLULAR_RESPIRATION	0.000844309	0.0289466	0.397178	1.64893	4	176	GPD1 OPN3 CHCHD2 NDUFB10 BID COX4I1 ETFB MTFR2 ATP5F1D CCNB1 PPARGC1A NDUFA13 UQCRQ COX5A NDUFA6 IDH2 NDUFB7 UQCRC1 OGDH COX4I2 PARK7 UQCR10 BLOC1S1 COX6A1 NDUFA2 SHMT2 PRELID1 ACO2 PINK1 COX8A COX6B1 NDUFS8 NDUFS7 COX7B NDUFA3 MDH2 NDUFS6 UQCR11 COQ9 FAHD1 IDH3B SCO2 UQCC3 NDUFA11 NDUFB2 AIFM2 NDUFC1 NDUFAB1 MT-ND3 NDUFA4 CDK1 IDH1 NDUFS5 IDH3G NDUFB4 SDHB COA6 SLC25A22 NDUFV1 DNAJC15 MYBBP1A ET…
CELLULAR_RESPONSE_TO_ABIOTIC_STIMULUS	0.020722	0.226097	0.308153	1.34998	127	269	HMGA2 SFRP1 ANKRD1 SLC2A1 MMP3 MMP1 TRPV4 AQP1 TSPO CNGA1 OPN3 MMP9 RAD51 AURKB CDC25A HAMP AQP5 SLC9A1 COL1A1 MME CDKN1A RUVBL2 AVPR1A CARD16 PTN ENG TIMP1 RELB MMP2 NOX1 ASIC1 PTAFR LTBR CASP9 PBK FADD CD40 HYAL1 COPS9 GATA3 CNN2 MMP7 MAPK3 AKR1B1 SMPD1 BAK1 PIEZO1 HYAL2 RAC1 MFAP4 RHNO1 SOX9 EGFR GADD45A WNT11 BAX XRCC6 GJA1 CLN3 RAB11B TNFRSF1A C9orf116 NOX4 CHP1 BLM PCNA AKT1 CHEK1 BAG3 SIPA…
CELLULAR_RESPONSE_TO_ACID_CHEMICAL	0.945536	1	-0.190428	-0.697591	4235	60	NEURL1 CPEB4 SIX1 SESN3 CPEB3 SLC38A9 BCL11A PIK3CA AMIGO1 ATP7A CYBB VEGFA PDGFD UBR2 CASTOR2 UBR1
CELLULAR_RESPONSE_TO_ACIDIC_PH	0.437109	0.803543	0.467459	1.02302	2164	8	SLC9A1 NOX1 RAB11B CHP1 RAB11FIP5
CELLULAR_RESPONSE_TO_ALCOHOL	0.57765	0.880554	0.256164	0.927879	3209	74	CES1 GRAMD1B SFRP1 RAD51 CDK4 TNC JUP SMO MLC1 SPI1 CCL7 LANCL2 SCNN1G KCNMB1 KLF4
CELLULAR_RESPONSE_TO_ALDEHYDE	0.0505596	0.358522	0.66744	1.55031	252	10	AKR1B10 SCNN1G PARK7 AKR1B1 AKR1A1 SCNN1B
CELLULAR_RESPONSE_TO_ALKALOID	0.850597	0.983327	0.255286	0.68628	4343	18	CCNA2 RAD51 PPARGC1A BLM
CELLULAR_RESPONSE_TO_AMMONIUM_ION	0.00383374	0.083618	0.956574	1.60228	18	3	CPS1 ASS1
CELLULAR_RESPONSE_TO_AMYLOID_BETA	0.167046	0.582595	0.411824	1.26542	880	32	AGER ATP1A3 NGFR CD36 TREM2 FPR2 ABCC1 APP GJA1
CELLULAR_RESPONSE_TO_ANTIBIOTIC	0.664182	0.920678	-0.336697	-0.845103	3296	12	MEF2C PLA2G4F ATP7A
CELLULAR_RESPONSE_TO_ARSENIC_CONTAINING_SUBSTANCE	0.997753	1	-0.148974	-0.415485	4883	18	ZFAND1 ATF3 CPEB2 DHX36
CELLULAR_RESPONSE_TO_ATP	0.993053	1	0.18401	0.447652	5002	12	TRPM4 CIB2 SOD1 P2RY2
CELLULAR_RESPONSE_TO_BACTERIAL_LIPOPROTEIN	0.616327	0.900058	0.428496	0.869153	3019	6	CD36 CD14
CELLULAR_RESPONSE_TO_BIOTIC_STIMULUS	0.0034965	0.0780996	0.368661	1.55138	20	195	PPBP ABCC2 IL1A CXCL5 PF4 ANKRD1 CSF2 SERPINE1 CXCL6 TSPO CD36 WFS1 LTF CXCL11 DEFA5 SCARB1 CDK4 DDIT3 LBP HAMP CXCL1 LDOC1 AXL IL37 CD68 PYCARD CARD16 VIM GSTP1 PPARGC1A ADAM9 CX3CL1 TBXA2R TREM2 CXCL8 PTAFR LILRA2 NR1D1 CD40 CTSG TICAM1 NFKBIB MAPK3 ZC3H12A CD14 TNIP2 TNIP3 CEBPB PAF1 IRAK2 SHPK PPARD PRDX2 HCK SIRPA AKT1 CCL2
CELLULAR_RESPONSE_TO_BRAIN_DERIVED_NEUROTROPHIC_FACTOR_STIMULUS	0.414153	0.789717	-0.484985	-1.05001	2100	7	TMEM108 PDPK1 EEF2K WASF1 UBE3A
CELLULAR_RESPONSE_TO_CADMIUM_ION	0.0139992	0.181021	0.541992	1.65561	73	31	MT2A MT1A MT1X MT1E MMP9 MT1F GSN MAPK3 MT1M EGFR HMOX1 PPP5C AKT1
CELLULAR_RESPONSE_TO_CAFFEINE	0.497844	0.832221	-0.472011	-0.976212	2539	6	SLC8A1 GSTM2 RYR1 TMEM38B
CELLULAR_RESPONSE_TO_CALCIUM_ION	0.0470902	0.346069	-0.389458	-1.41168	211	57	SYT4 ADGRV1 SYT2 MEF2C BRAF FOSB CARF CPNE5 ADCY1 SYT7 CPNE7 PRKAA1 PRKAA2
CELLULAR_RESPONSE_TO_CAMP	0.4928	0.83069	0.30382	0.975938	2634	39	CPS1 GPD1 STC1 AQP1 PENK PTAFR IGFBP5 APP EZR NOX4
CELLULAR_RESPONSE_TO_CARBOHYDRATE_STIMULUS	0.807325	0.968171	0.212924	0.82921	4650	112	PTPRN VSNL1 AGER GCG LGALS1 CAMK2N1 GRIK5 PDX1 ANO1
CELLULAR_RESPONSE_TO_CHEMICAL_STRESS	0.0507525	0.359256	0.283536	1.25835	316	299	BMP7 WNT16 SLC2A1 CAV1 GJB2 DHRS2 SRXN1 MMP3 VNN1 SPHK1 SLC7A11 TRPV4 AQP1 PENK TSPO CD36 GPX3 SOD3 GPX2 G6PD MMP9 CCNA2 DDIT3 PXN GPR37 CHCHD2 HSPB1 AQP5 HSPA1A CYBA GPX8 AXL PML GSTP1 PPARGC1A MGAT3 NCF2 RELB MMP2 PRDX5 NOX1 P4HB PRDX1 ROMO1 ERO1A ABCD1 ATP13A2 GPX7 PARK7 DNMT3B KLF4 MAPK3 HSPA1B AKR1B1 ZC3H12A PINK1 MSRA NFE2L1 ALOX5 PCGF2 GSR EGFR NOS3 MAP1LC3A HMOX1 XRCC6 CLN3 PRDX2 NOX4 LON…
CELLULAR_RESPONSE_TO_CHOLESTEROL	0.0796059	0.432929	0.577729	1.46245	403	14	CES1 GRAMD1B SMO MLC1
CELLULAR_RESPONSE_TO_CISPLATIN	0.258308	0.678432	0.633639	1.22126	1266	5	RAD51 HMOX1 TIMELESS DDX11
CELLULAR_RESPONSE_TO_COLD	0.675918	0.923655	0.40153	0.814456	3311	6	SLC9A1 EIF2AK4
CELLULAR_RESPONSE_TO_COPPER_ION	0.0183558	0.213693	0.605917	1.68683	93	21	MT2A MT1A MT1X AQP1 MT1E MT1F APP MT1M MAP1LC3A MT1G PRNP
CELLULAR_RESPONSE_TO_CORTICOSTEROID_STIMULUS	0.0384545	0.317228	0.447782	1.49395	208	47	ABCC2 GJB2 STC1 DDIT4 AQP1 GPER1 GSTP1 SCNN1G DNMT3B EGFR UBE2L3 PCK2 ANXA1 MT-ND3
CELLULAR_RESPONSE_TO_DEXAMETHASONE_STIMULUS	0.0396442	0.322155	0.522409	1.52557	204	26	ABCC2 GJB2 DDIT4 AQP1 DNMT3B EGFR PCK2
CELLULAR_RESPONSE_TO_DNA_DAMAGE_STIMULUS	0.999288	1	0.160592	0.774372	7014	779	HMGA2 MAEL TP63 NUPR2 ANKRD1 EPHA2 TWIST1 DDIT4 SNAI2 SFN BCL2L10 MSX1 FOXM1 PLK1 AUNIP VAV3 SNAI1 EGLN3 ISG15 E2F7 CDCA5 SPRED3 NEIL3 UHRF1 RAD51 CDC45 DDIT3 EXO1 NKX3-1 MIF MPG GTSE1 CLU NUDT1 PCLAF STUB1 BID NTHL1 CDKN1A PML DDIAS GINS2 RUVBL2 PYCARD TICRR BCL2L1 ZNF385A CCNB1 CDC25C CENPX POLR2L EEPD1 AURKA CIB1 MACROD2 MCM10 BATF GINS4 MCM5 POLD4 NSMCE1 ACD HIC1 CASP9 OTUB2 MAD2L2 RMI2 TFPT …
CELLULAR_RESPONSE_TO_DRUG	0.0759978	0.423953	0.408703	1.38815	416	51	HMGA2 ABCC2 ANKRD1 KCNH2 NKX3-1
CELLULAR_RESPONSE_TO_DSRNA	0.722147	0.940137	0.291171	0.794721	3713	19	CAV1 MUL1 RALB IFIT1 FLOT1 PQBP1 NPM1 IFIH1 IRF3
CELLULAR_RESPONSE_TO_ELECTRICAL_STIMULUS	0.831804	0.976273	0.350573	0.675688	4079	5	SLC9A1 PALM
CELLULAR_RESPONSE_TO_EPINEPHRINE_STIMULUS	0.760751	0.956329	0.341845	0.748116	3767	8	SLC9A1 SNCA PRKACA SRD5A1 SIRT2
CELLULAR_RESPONSE_TO_ESTRADIOL_STIMULUS	0.323747	0.726811	0.384378	1.11049	1665	25	SFRP1 ZNF703 CCNA2 SSTR1 RUVBL2 GPER1 PPARGC1A RAMP3 EGFR
CELLULAR_RESPONSE_TO_ESTROGEN_STIMULUS	0.657351	0.916612	0.335321	0.834436	3339	13	SFRP1 AR PELP1 WBP2 RARA SRA1
CELLULAR_RESPONSE_TO_ETHANOL	0.245632	0.66919	-0.468923	-1.1989	1208	13	TP53INP1 ITPR2 PRKAA1 ADCY7 PRKCE CYBB PTEN
CELLULAR_RESPONSE_TO_ETHER	0.104078	0.480922	0.673823	1.4263	512	7	CDK4 PPARGC1A PTAFR ZC3H12A
CELLULAR_RESPONSE_TO_EXOGENOUS_DSRNA	0.592826	0.889593	0.343604	0.884994	3007	15	CAV1 MUL1 RALB IFIT1 FLOT1
CELLULAR_RESPONSE_TO_EXTERNAL_STIMULUS	0.201456	0.620389	0.255895	1.12204	1244	271	ALB FOSL1 SFRP1 NUPR2 DAPL1 ANKRD1 SLC2A1 PCSK9 SNAI2 CYP24A1 AQP1 PENK TNC MN1 RIPOR1 NUDT1 SLC9A1 COL1A1 AXL CDKN1A GAS2L1 CD68 AVPR1A FOLR1 PTN ENG GSTP1 TXN2 CYP27B1 KIF26A SIK1 LTBR FADD CD40 WDR24 CNN2 MMP7 MAPK3 ZC3H12A NPRL3 BAK1 PIEZO1 KPTN RAC1 SOX9 EGFR RALB MAP1LC3A GADD45A INHBB WNT11 HMOX1 NUDT15 GJA1 PHEX TNFRSF1A AKT1 CHEK1 PIM1 BAG3 SIPA1 IFI16 FES DAG1 BAD DAP POSTN
CELLULAR_RESPONSE_TO_EXTRACELLULAR_STIMULUS	0.430003	0.799415	0.238142	1.00914	2573	208	ALB FOSL1 SFRP1 NUPR2 DAPL1 SLC2A1 PCSK9 SNAI2 CYP24A1 PENK TNC MN1 RIPOR1 NUDT1 COL1A1 AXL CDKN1A GAS2L1 CD68 AVPR1A FOLR1 PTN GSTP1 TXN2 CYP27B1 KIF26A SIK1 WDR24 MAPK3 ZC3H12A NPRL3 KPTN RALB MAP1LC3A INHBB HMOX1 NUDT15 PHEX PIM1 SIPA1 IFI16 FES DAP POSTN SESN2 MFSD2A GAS6 ASGR1
CELLULAR_RESPONSE_TO_FATTY_ACID	0.0400076	0.322216	0.49553	1.52262	210	32	CPS1 CLDN1 ID3 AKR1C4 CDK4 CCNB1 PPARGC1A PTAFR ZC3H12A NME1
CELLULAR_RESPONSE_TO_FLUID_SHEAR_STRESS	0.863766	0.985318	-0.254775	-0.687935	4228	16	MEF2C MTSS1
CELLULAR_RESPONSE_TO_FOLLICLE_STIMULATING_HORMONE_STIMULUS	0.57737	0.880486	0.472681	0.911035	2831	5	PPARGC1A INHBA GCLM
CELLULAR_RESPONSE_TO_FRUCTOSE_STIMULUS	0.708639	0.935671	0.43798	0.794616	3477	4	PPARGC1A SLC2A5
CELLULAR_RESPONSE_TO_GAMMA_RADIATION	0.969365	1	-0.188874	-0.576474	4682	26	ATM ATR WRN
CELLULAR_RESPONSE_TO_GLUCAGON_STIMULUS	0.1402	0.545709	0.499102	1.34172	715	18	CPS1 GCG GJB2 PRKAR1B
CELLULAR_RESPONSE_TO_GLUCOSE_STARVATION	0.443984	0.804836	-0.291878	-1.00471	2036	44	CPEB4 SESN3 ATG14 SZT2 MTMR3 PRKAA1 PRKAA2 EIF2AK3 BCL2 BHLHA15 PIK3C3 PRKAG2 SIK2
CELLULAR_RESPONSE_TO_GONADOTROPIN_STIMULUS	0.505196	0.834628	0.415148	0.964298	2527	10	CCNA2 PPARGC1A INHBA GCLM
CELLULAR_RESPONSE_TO_GROWTH_HORMONE_STIMULUS	0.186683	0.606902	-0.470142	-1.26946	913	16	PRLR JAK2 PTK2 SOCS2 PIK3R1 MBD5
CELLULAR_RESPONSE_TO_HEAT	0.756136	0.952759	0.220008	0.852734	4343	109	IL1A TRPV4 ANO1 SLC52A3 HSPA1A STUB1 SCARA5 MLST8 CDKN1A DNAJB1 MAPK3 HSPA1B BAG2 AKT1S1 YWHAE PTGES3 HMOX1 HSPB8 BAG3 FKBP4 HSBP1 NUP93 IER5 HSPA6 STAC PDCL3 NUP62 HSP90AB1 HSP90AA1 SEC13
CELLULAR_RESPONSE_TO_HEPARIN	0.24261	0.665643	0.642567	1.23847	1189	5	SFRP1 SOX9
CELLULAR_RESPONSE_TO_HISTAMINE	0.947193	1	-0.303171	-0.558139	4824	4	GABRB3 AOC1 DIAPH1 HRH1
CELLULAR_RESPONSE_TO_HORMONE_STIMULUS	0.374831	0.76673	0.221267	1.02753	2492	486	REG1A ABCC2 NR0B1 BMP7 TP63 APOBEC1 SFRP1 LGR5 CPS1 CYP11A1 CAV1 GCG GJB2 IGF2 STC1 AGRP DDIT4 PCSK9 PLA2G1B ATP1A3 BCAR3 PKM AQP1 CACNA1H PMEPA1 CAV2 BCAR1 RARG CDC6 AKR1C4 CA2 AGTRAP CCNA2 CDK4 CTSL NKX3-1 PXN TNC RANGAP1 VPS18 SLC9A1 SSTR1 TRIB3 GAS2L1 ATP6V0C RAMP2 GPER1 GSTP1 CTSH PPARGC1A DDRGK1 ATP6V1B1 PIP4K2C SOCS1 ATP6V0D1 APRT MAP1B CCND3 LANCL2 BAIAP2 AR SCNN1G NR1D1 CSK RAMP1 ATP6V0D…
CELLULAR_RESPONSE_TO_HYDROGEN_PEROXIDE	0.359639	0.757381	-0.272539	-1.05367	1594	77	LRRK2 CYP1B1 IL18RAP SETX SIRT1 SMPD3 ERN1 IL10 PRKAA1 PLEKHA1 MET PDE8A IL6 BNIP3 HGF TRPC6 ANKZF1 PDGFD NET1 NR4A3 HDAC6
CELLULAR_RESPONSE_TO_HYDROPEROXIDE	0.172679	0.590124	-0.602028	-1.30342	875	7	TP53INP1 DAPK1 OXR1
CELLULAR_RESPONSE_TO_HYPEROXIA	0.0622844	0.392839	0.714601	1.51262	306	7	CAV1 NOX1 DNMT3B PPARG
CELLULAR_RESPONSE_TO_INCREASED_OXYGEN_LEVELS	0.16532	0.582156	0.516324	1.30701	838	14	CAV1 NOX1 ATP6V0D1 DNMT3B ATP6AP1 PPARG CCDC115
CELLULAR_RESPONSE_TO_INORGANIC_SUBSTANCE	0.630991	0.906407	0.224935	0.925273	3725	164	MT2A MT1A SYT13 MT1X FSTL3 MMP3 CLDN1 SYT8 AQP1 CACNA1H TSPO RASAL1 MT1E MMP9 CCNA2 RAD51 FABP4 MT1F TFAP2A GSN CCNB1 PPARGC1A KCNK3 ATP13A2 MAPK3 SMPD1 APP ALOX5AP JUNB MT1M SYT1 EGFR MAP1LC3A HMOX1 BLM PPP5C AKT1 NQO1 BAD MCOLN1 TIMELESS
CELLULAR_RESPONSE_TO_INSULIN_LIKE_GROWTH_FACTOR_STIMULUS	0.768513	0.958806	0.347569	0.735709	3787	7	CCNA2 CRK SYAP1 SLC25A33 FBN1
CELLULAR_RESPONSE_TO_INSULIN_STIMULUS	0.424542	0.797244	-0.226804	-1.01067	1715	190	GRB14 ERFE OGT ENHO ATP6V1C2 BGLAP DENND4C TSC1 KANK1 PHIP FER PIK3C2A PDK4 SIRT1 PRKCI CFLAR PDE3B GKAP1 SESN3 MZB1 KAT2B GPT STXBP4 INSR APC C2CD5 PRKAA1 APPL1 HDAC9 LPIN3 PTPRE OSBPL8 ZNF106 SOS1 CEACAM1 SORBS1 PIK3R1 PIK3CA PRKCB RPS6KB1 ATP6V1C1 LPIN1 GAB1 RAB15 ATP6V0A2 SIK2 CPEB2 PTEN PPAT LPIN2
CELLULAR_RESPONSE_TO_INTERFERON_ALPHA	0.905657	0.997463	0.268653	0.608488	4530	9	AXL GATA3 IFIT3 GAS6
CELLULAR_RESPONSE_TO_INTERFERON_BETA	0.993101	1	-0.174174	-0.463279	4893	15	PYHIN1
CELLULAR_RESPONSE_TO_IONIZING_RADIATION	0.589237	0.888381	0.262052	0.921151	3251	62	HMGA2 SFRP1 RAD51 HAMP CDKN1A GATA3 RHNO1 GADD45A XRCC6 NOX4 BLM IFI16
CELLULAR_RESPONSE_TO_IRON_ION	0.829302	0.974824	0.304192	0.688982	4148	9	TFAP2A CCNB1 HMOX1 HFE
CELLULAR_RESPONSE_TO_KETONE	0.497066	0.832221	0.264192	0.971781	2794	80	ABCC2 SFRP1 GJB2 DDIT4 AQP1 CDK4 TNC SPP1 AR SCNN1G PARK7 DNMT3B KLF4 AKR1B1
CELLULAR_RESPONSE_TO_LAMINAR_FLUID_SHEAR_STRESS	0.249746	0.673467	0.580264	1.22826	1230	7	KLF4 KLF2 MAPK7 MAP2K5 SREBF2 ASS1 NFE2L2
CELLULAR_RESPONSE_TO_LEPTIN_STIMULUS	0.314123	0.718408	-0.423923	-1.12758	1547	15	FGB LEPR SIRT1 UGCG NR4A3 PTEN
CELLULAR_RESPONSE_TO_LEUCINE	0.381476	0.773776	-0.461246	-1.0717	1906	9	SESN3 UBR2 UBR1 RRAGD
CELLULAR_RESPONSE_TO_LEUCINE_STARVATION	0.565713	0.873222	-0.394427	-0.916442	2827	9	SESN3 RRAGD RRAGB
CELLULAR_RESPONSE_TO_LIGHT_STIMULUS	0.151084	0.561247	0.315762	1.21313	870	102	MMP3 MMP1 AQP1 CNGA1 OPN3 MMP9 AURKB CDC25A MME CDKN1A RUVBL2 CARD16 PTN TIMP1 MMP2 CASP9 PBK HYAL1 COPS9 SMPD1 BAK1 HYAL2 MFAP4 RHNO1 BAX C9orf116 PCNA CHEK1 NOC2L ERCC1
CELLULAR_RESPONSE_TO_LIPID	0.000151676	0.0104862	0.346361	1.60085	0	456	GJB3 PPBP ABCC2 IL1A NR0B1 BMP7 CES1 TP63 GRAMD1B FZD10 CXCL5 SFRP1 PF4 CPS1 ANKRD1 CSF2 GJB2 SERPINE1 STC1 DDIT4 SNAI2 CLDN1 ZNF703 ATP1A3 CXCL6 CYP24A1 AQP1 PENK TSPO CD36 ID3 PMEPA1 LTF RARG CXCL11 DEFA5 AKR1C4 SCARB1 CCNA2 CDK4 NKX3-1 LBP TNC MN1 HAMP CLU VPS18 CXCL1 TESC WNT7B SSTR1 COL1A1 LDOC1 SMO AXL IL37 CD68 RUVBL2 PYCARD GPER1 CARD16 PTN VIM GSTP1 CCNB1 PPARGC1A ADAM9 NDUFA13 CX3CL1 ML…
CELLULAR_RESPONSE_TO_LIPOPROTEIN_PARTICLE_STIMULUS	0.0956755	0.46494	0.464405	1.38411	499	28	CES1 CD36 APOE CD68 CDH13 TICAM1 ITGB1 CD81 ITGB2 AKT1 ADTRP FCER1G LDLR CD9
CELLULAR_RESPONSE_TO_LITHIUM_ION	0.931796	1	0.246559	0.58552	4685	11	FABP4 CEBPA GSK3A CDH1 CALR
CELLULAR_RESPONSE_TO_LOW_DENSITY_LIPOPROTEIN_PARTICLE_STIMULUS	0.11059	0.491117	0.522973	1.38823	565	17	CES1 CD36 CDH13 ITGB1 CD81 ITGB2 FCER1G LDLR CD9
CELLULAR_RESPONSE_TO_MAGNESIUM_ION	0.119945	0.511551	-0.738609	-1.35978	610	4	ANK3 SMPD3
CELLULAR_RESPONSE_TO_MANGANESE_ION	0.543474	0.860942	-0.41766	-0.937554	2743	8	LRRK2 EIF2AK3
CELLULAR_RESPONSE_TO_MECHANICAL_STIMULUS	0.0999097	0.474728	0.36614	1.30907	552	69	ANKRD1 SLC2A1 AQP1 SLC9A1 COL1A1 ENG LTBR FADD CD40 CNN2 MMP7 MAPK3 BAK1 PIEZO1 RAC1 SOX9 EGFR GADD45A WNT11 GJA1 TNFRSF1A AKT1 CHEK1 BAG3 DAG1 BAD
CELLULAR_RESPONSE_TO_MINERALOCORTICOID_STIMULUS	0.273878	0.68842	0.594498	1.20587	1341	6	GPER1 SCNN1G SCNN1B ATP2B1 EDN1
CELLULAR_RESPONSE_TO_MOLECULE_OF_BACTERIAL_ORIGIN	0.0010166	0.033325	0.396769	1.6408	5	171	PPBP ABCC2 IL1A CXCL5 PF4 ANKRD1 CSF2 SERPINE1 CXCL6 TSPO CD36 LTF CXCL11 DEFA5 SCARB1 CDK4 LBP HAMP CXCL1 LDOC1 AXL IL37 CD68 PYCARD CARD16 VIM GSTP1 PPARGC1A ADAM9 CX3CL1 TBXA2R TREM2 CXCL8 PTAFR LILRA2 NR1D1 CD40 CTSG TICAM1 NFKBIB MAPK3 ZC3H12A CD14 TNIP2 TNIP3 CEBPB PAF1 IRAK2 SHPK PPARD PRDX2 HCK SIRPA AKT1 CCL2
CELLULAR_RESPONSE_TO_MURAMYL_DIPEPTIDE	0.739348	0.949044	-0.33759	-0.784382	3695	9	NOD1 PTPN22 CHMP5
CELLULAR_RESPONSE_TO_NICOTINE	0.615338	0.899635	0.410201	0.868285	3032	7	MSX1 BAD RELA TNF
CELLULAR_RESPONSE_TO_NITROGEN_COMPOUND	0.356146	0.754061	0.221122	1.03351	2372	525	REG1A APOBEC1 SFRP1 AGER CPS1 CYP11A1 CAV1 GCG HTR3A GJB2 IGF2 GPD1 APLP1 STC1 LY6H PCSK9 MMP3 PLA2G1B HTR1D ATP1A3 NGFR BCAR3 PKM AQP1 PENK CD36 COL6A1 CAV2 BCAR1 ANO1 CDC6 CA2 AGTRAP CCNA2 RAD51 CDK4 GNA15 PXN RANGAP1 JUP SLC9A1 TRIB3 COL1A1 LDOC1 ID1 ATP6V0C GPER1 FOLR1 VIM GSTP1 PPARGC1A MUL1 MMP2 RGS4 SLC9A3R1 TREM2 ATP6V1B1 PIP4K2C SOCS1 ACTB ATP6V0D1 APRT AGRN MAP1B CCND3 BAIAP2 COL1A2 PTA…
CELLULAR_RESPONSE_TO_NITROGEN_STARVATION	0.451979	0.808542	0.423595	1.00594	2272	11	MAP1LC3A GABARAP GABARAPL1 MAP1LC3B GABARAPL2 ATG5
CELLULAR_RESPONSE_TO_NITROSATIVE_STRESS	0.507644	0.836449	-0.467792	-0.967484	2589	6	ATM STOX1
CELLULAR_RESPONSE_TO_NUTRIENT	0.0386927	0.31814	0.479648	1.51367	205	36	SFRP1 SNAI2 CYP24A1 PENK TNC MN1 COL1A1 FOLR1 PTN CYP27B1 HMOX1 PHEX PIM1 FES POSTN GAS6
CELLULAR_RESPONSE_TO_ORGANIC_CYCLIC_COMPOUND	0.0122268	0.168604	0.28691	1.31783	79	425	ABCC2 NR0B1 BMP7 CES1 TP63 GRAMD1B SFRP1 CPS1 ANKRD1 CAV1 HTR3A ALPL GJB2 ITGA6 GPD1 APLP1 LGALS1 STC1 DDIT4 SNAI2 ZNF703 HTR1D ATP1A3 CYP24A1 AQP1 PENK ID3 PMEPA1 PDGFB CAV2 CCNA2 RAD51 CDK4 GNA15 NKX3-1 TNC MN1 HAMP CLU JUP VPS18 SLC9A1 SSTR1 COL1A1 SMO ID1 RUVBL2 GPER1 FOLR1 PTN GSTP1 CCNB1 PPARGC1A MUL1 MLC1 DDRGK1 RGS4 SLC9A3R1 SPP1 ACTB AR PTAFR CYP27B1 TRPM4 SCNN1G NR1D1 KCNMB1 GLI2 IGFBP5…
CELLULAR_RESPONSE_TO_OSMOTIC_STRESS	0.0953107	0.46494	0.44429	1.37145	499	33	SLC2A1 TRPV4 AQP1 TSPO AQP5 RELB AKR1B1 XRCC6 CLN3 BAD SERPINB6
CELLULAR_RESPONSE_TO_OXIDISED_LOW_DENSITY_LIPOPROTEIN_PARTICLE_STIMULUS	0.488209	0.830234	0.420755	0.97732	2442	10	CD36 CD68 TICAM1 AKT1 ADTRP
CELLULAR_RESPONSE_TO_OXYGEN_CONTAINING_COMPOUND	0.00194444	0.0540252	0.270328	1.31848	13	929	REG1A GJB3 PPBP ABCC2 IL1A AKR1B10 PTPRN BMP7 CES1 APOBEC1 GRAMD1B VSNL1 FZD10 CXCL5 SFRP1 PF4 AGER CPS1 CYP11A1 ANKRD1 CAV1 CSF2 GCG HTR3A GJB2 IGF2 GPD1 APLP1 LGALS1 CAMK2N1 SERPINE1 STC1 LY6H DDIT4 PCSK9 MMP3 SNAI2 CLDN1 PLA2G1B ZNF703 SPHK1 HTR1D ATP1A3 CXCL6 NGFR BCAR3 GRIK5 CYP24A1 PKM AQP1 PENK TSPO CD36 ID3 COL6A1 PDGFB PDX1 CAV2 SOD3 BCAR1 LTF RARG CXCL11 ANO1 CDC6 DEFA5 AKR1C4 MMP9 SCAR…
CELLULAR_RESPONSE_TO_OXYGEN_GLUCOSE_DEPRIVATION	0.0932967	0.461015	-0.68808	-1.42308	475	6	AQP3 TSC1 CBL
CELLULAR_RESPONSE_TO_OXYGEN_LEVELS	0.0554817	0.375267	0.306489	1.29296	333	198	BMP7 SFRP1 ANKRD1 CAV1 STC2 VASN STC1 TWIST1 AQP1 EGLN3 ELOB EIF4EBP1 ADAM8 CCNA2 NKX3-1 CHCHD2 PSMB6 SLC9A1 STUB1 PSMB5 CARD16 PTN CCNB1 PPARGC1A NOX1 ENO1 P4HB ATP6V0D1 KCNK3 PSMB2 ERO1A KCNMB1 PSMB3 COX4I2 DNMT3B PSMD2 PINK1 PSMB1 RBX1 SUV39H1 PSMC5 PSMB10 HIF3A LMNA PSMD11 PSMC3 HMOX1 PSMA4 PPARD PSMD7 PSMD1 AKT1 PHB2 PSMD3 PSMA7 PSMB9 BAD PLK3 PSMC4
CELLULAR_RESPONSE_TO_OXYGEN_RADICAL	0.139703	0.545528	0.506084	1.3434	714	17	BMP7 CD36 SOD3 PRDX1 NOS3 PRDX2 NQO1
CELLULAR_RESPONSE_TO_PARATHYROID_HORMONE_STIMULUS	0.641946	0.908549	-0.43876	-0.859771	3271	5	MEF2C
CELLULAR_RESPONSE_TO_PEPTIDE	0.247004	0.670337	0.244677	1.08991	1545	310	REG1A APOBEC1 AGER CPS1 CYP11A1 CAV1 GCG GJB2 IGF2 PCSK9 PLA2G1B ATP1A3 NGFR BCAR3 PKM CD36 CAV2 BCAR1 ANO1 CDC6 CA2 AGTRAP CCNA2 CDK4 PXN RANGAP1 SLC9A1 TRIB3 LDOC1 ID1 ATP6V0C GPER1 VIM GSTP1 TREM2 ATP6V1B1 PIP4K2C SOCS1 ATP6V0D1 APRT MAP1B CCND3 BAIAP2 CSK FPR2 ATP6V0D2 PRKAR1B GNAI2 KLF4 ABCC1 AKR1B1
CELLULAR_RESPONSE_TO_PEPTIDE_HORMONE_STIMULUS	0.449393	0.80832	0.229981	1.00164	2774	255	REG1A APOBEC1 CPS1 CYP11A1 CAV1 GCG GJB2 IGF2 PCSK9 PLA2G1B BCAR3 PKM CAV2 BCAR1 CDC6 CA2 AGTRAP CCNA2 CDK4 PXN RANGAP1 SLC9A1 TRIB3 ATP6V0C GPER1 GSTP1 ATP6V1B1 PIP4K2C SOCS1 ATP6V0D1 APRT MAP1B CCND3 BAIAP2
CELLULAR_RESPONSE_TO_PEPTIDOGLYCAN	0.415444	0.790436	0.592754	1.07542	2038	4	TREM2 RELA RIPK2
CELLULAR_RESPONSE_TO_PH	0.17202	0.589489	0.51188	1.29576	872	14	SLC9A1 NOX1 ASIC1 HYAL1 RAB11B CHP1 MCOLN1 RAB11FIP5
CELLULAR_RESPONSE_TO_POTASSIUM_ION	0.771353	0.959763	0.346602	0.733663	3801	7	CACNA1H PPARGC1A DLG4 SOD1 HSF1
CELLULAR_RESPONSE_TO_PROSTAGLANDIN_E_STIMULUS	0.746499	0.950356	-0.300645	-0.786114	3677	14	PTGER2 PRKAA1 PRKAA2 ADCY6 PRKCE
CELLULAR_RESPONSE_TO_PROSTAGLANDIN_STIMULUS	0.455975	0.809943	-0.356861	-0.995277	2231	18	PTGFR PTGER2 PRKAA1 PRKAA2 ADCY6 PRKCE
CELLULAR_RESPONSE_TO_PURINE_CONTAINING_COMPOUND	0.592519	0.889593	-0.385556	-0.89583	2961	9	SLC8A1 GSTM2 RYR1 TMEM38B
CELLULAR_RESPONSE_TO_RADIATION	0.116093	0.504473	0.299001	1.22051	680	156	HMGA2 SFRP1 MMP3 MMP1 AQP1 CNGA1 OPN3 MMP9 RAD51 AURKB CDC25A HAMP MME CDKN1A RUVBL2 CARD16 PTN TIMP1 MMP2 CASP9 PBK HYAL1 COPS9 GATA3 SMPD1 BAK1 HYAL2 MFAP4 RHNO1 GADD45A BAX XRCC6 C9orf116 NOX4 BLM PCNA CHEK1 IFI16 NOC2L ERCC1
CELLULAR_RESPONSE_TO_REACTIVE_NITROGEN_SPECIES	0.164762	0.58196	0.507951	1.30829	835	15	MMP3 AQP1 CCNA2 PPARGC1A
CELLULAR_RESPONSE_TO_REACTIVE_OXYGEN_SPECIES	0.784773	0.962456	0.212195	0.846703	4586	132	BMP7 MMP3 SPHK1 AQP1 CD36 SOD3 MMP9 CCNA2 PXN GPR37 AXL MMP2 PRDX5 PRDX1 ROMO1 PARK7 KLF4 MAPK3 PINK1 PCGF2 EGFR NOS3 MAP1LC3A PRDX2 PPP5C PCNA SIRPA AKT1 NQO1 ANXA1
CELLULAR_RESPONSE_TO_RETINOIC_ACID	0.0571638	0.380817	0.423589	1.4326	311	50	GJB3 FZD10 AQP1 RARG TNC TESC WNT7B COL1A1 NDUFA13 BRINP1 TWF2 KLF4 PTK6 WNT5B WNT2 SOX9 WNT11
CELLULAR_RESPONSE_TO_SALT	0.993673	1	0.20892	0.42377	4868	6	ZC3H12A HSF1 DAXX HNRNPA1
CELLULAR_RESPONSE_TO_SALT_STRESS	0.195643	0.61568	0.552684	1.28376	978	10	AQP1 AKR1B1 XRCC6 LETM1 XRCC5 SLC25A23
CELLULAR_RESPONSE_TO_SODIUM_ARSENITE	0.814883	0.970046	0.358016	0.690032	3996	5	ZC3H12A HSF1 DAXX HNRNPA1
CELLULAR_RESPONSE_TO_STARVATION	0.881405	0.99142	0.198275	0.799256	5142	142	ALB SFRP1 NUPR2 DAPL1 SLC2A1 PCSK9 RIPOR1 CDKN1A GAS2L1 SIK1 WDR24 MAPK3 ZC3H12A NPRL3 KPTN RALB MAP1LC3A INHBB
CELLULAR_RESPONSE_TO_STEROID_HORMONE_STIMULUS	0.227188	0.650825	0.272101	1.12053	1341	165	ABCC2 NR0B1 BMP7 TP63 SFRP1 GJB2 STC1 DDIT4 ATP1A3 AQP1 PMEPA1 NKX3-1 VPS18 GPER1 GSTP1 DDRGK1 AR SCNN1G NR1D1 PAQR7 PARK7 DNMT3B DDX54 EGFR ABHD2 BMP4 PPARD UBE2L3 PCK2 PHB PPP5C YWHAH PHB2 ADTRP ANXA1
CELLULAR_RESPONSE_TO_STEROL	0.236342	0.660563	0.45082	1.21193	1206	18	CES1 GRAMD1B SMO MLC1
CELLULAR_RESPONSE_TO_STEROL_DEPLETION	0.883117	0.992327	-0.25037	-0.665951	4351	15	FBXW7
CELLULAR_RESPONSE_TO_TESTOSTERONE_STIMULUS	0.913652	0.998918	0.263889	0.597697	4570	9	SPP1 AR MSN ELK1
CELLULAR_RESPONSE_TO_THYROID_HORMONE_STIMULUS	0.491626	0.83069	0.38339	0.970505	2494	14	CTSL GAS2L1 CTSH PPARGC1A CTSB
CELLULAR_RESPONSE_TO_TOPOLOGICALLY_INCORRECT_PROTEIN	0.99932	1	0.148273	0.605456	5881	155	ERN2 WFS1 CLGN DDIT3 HSPA1A STUB1 SERP2 AMFR DDRGK1 ATP6V0D1 CXCL8 MYDGF ERO1A SDF2L1 RNF126 HSPA1B BAK1 NCK2 LMNA BAX HSPA2 HSPB8 BAG3 CCL2 AGR2 GSK3A RHBDD2 UFD1 HSPA6 CALR KDELR3 SHC1 CCND1 PDIA6 PPP1R15A YIF1A ATF4 RNF121 IGFBP1 HSPA9 KLHDC3 ZBTB17 BFAR AUP1 HSF1 DNAJB11 HYOU1 BAG6 PREB HSPD1 RACK1 DCTN1 HDGF EXTL3 DNAJB12 PIGBOS1 ADD1 SELENOS PPP2R5B RNF185 PDIA5 TMBIM6 DDX11 SRPRB
CELLULAR_RESPONSE_TO_TOXIC_SUBSTANCE	0.000176429	0.0104862	0.536857	2.00835	0	88	ALB AKR1B10 BMP7 S100A9 DUOX2 SRXN1 PXDN HP PTGES CD36 GPX3 SOD3 GPX2 CYGB GSTA1 APOE GPX8 GSTP1 HBA2 PRDX5 MGST2 PRDX1 DUOX1 PRXL2B GPX7 HBE1 PARK7 GSTZ1 PINK1 ALOX5AP GSTK1 GSR NOS3 GSTO1 ABCG2 PRDX2 GPX4 PIM1 NQO1 HBB SESN2 TXN TXNRD2 NXN SELENOW TXNRD1 MGST3 AKR1A1
CELLULAR_RESPONSE_TO_UV	0.0728017	0.415042	0.361403	1.33977	408	84	MMP3 MMP1 AQP1 OPN3 MMP9 AURKB CDC25A MME CDKN1A RUVBL2 CARD16 PTN TIMP1 MMP2 CASP9 PBK HYAL1 COPS9 SMPD1 BAK1 HYAL2 MFAP4 RHNO1 BAX C9orf116 PCNA CHEK1 NOC2L ERCC1
CELLULAR_RESPONSE_TO_UV_A	0.00019988	0.0105924	0.877633	1.9878	0	9	MMP3 MMP1 OPN3 MMP9 MME TIMP1 MMP2
CELLULAR_RESPONSE_TO_UV_B	0.0603675	0.3853	0.698599	1.52886	298	8	MME CDKN1A HYAL1 HYAL2 MFAP4 CRIP1
CELLULAR_RESPONSE_TO_UV_C	0.535306	0.854994	0.464476	0.942133	2622	6	CARD16 C9orf116
CELLULAR_RESPONSE_TO_VASCULAR_ENDOTHELIAL_GROWTH_FACTOR_STIMULUS	0.0510669	0.359256	0.415681	1.43457	279	56	CCBE1 VEGFC PGF SPHK1 XDH ADAMTS3 HSPB1 RAMP2 MAP2K3 CD63 FLT4 DLL1 MYO1C ADAMTS12 PDGFRB ADGRA2 SEMA6A AKT1 ANXA1
CELLULAR_RESPONSE_TO_VIRUS	0.449818	0.80832	0.287823	0.996176	2473	57	TRIM15 GSDME PENK IFI6 LGALS9 MAPK11 ZC3H12A GPATCH3 C1QBP BAX NLRX1 BIRC3 PHB TSPAN6 PHB2
CELLULAR_RESPONSE_TO_VITAMIN	0.0274608	0.26794	0.540331	1.57791	141	26	SFRP1 SNAI2 CYP24A1 PENK TNC MN1 COL1A1 FOLR1 PTN CYP27B1 PHEX PIM1 FES POSTN GAS6
CELLULAR_RESPONSE_TO_VITAMIN_D	0.0451099	0.33801	0.570366	1.55676	231	19	SFRP1 SNAI2 CYP24A1 PENK TNC MN1 PTN CYP27B1 PHEX PIM1 FES
CELLULAR_RESPONSE_TO_WATER_STIMULUS	0.778525	0.961096	0.399397	0.724616	3820	4	AVPR1A SIPA1
CELLULAR_RESPONSE_TO_X_RAY	0.0869393	0.448746	0.599746	1.45904	437	12	HMGA2 SFRP1 HAMP GATA3 XRCC6
CELLULAR_RESPONSE_TO_ZINC_ION	0.00195848	0.0542136	0.728599	1.90677	9	16	MT2A MT1A MT1X TSPO MT1E MT1F KCNK3 ATP13A2 MT1M
CELLULAR_SENESCENCE	0.175077	0.59105	0.347637	1.21964	967	61	HMGA2 HMGA1 WNT16 TWIST1 CDKN1A PML SPI1 BCL2L12 TBX2 HLA-G CDK6 YBX1 CDKN2A MAP2K1 HRAS ARG2 ING2 TBX3 CALR
CELLULAR_SODIUM_ION_HOMEOSTASIS	0.0563547	0.378092	0.604173	1.52939	285	14	IL1A ATP1A3 TMPRSS3 SLC9A1
CELLULAR_SPHINGOLIPID_HOMEOSTASIS	0.805572	0.967712	-0.366488	-0.718151	4105	5	ORMDL1 ABCA2
CELLULAR_TRANSITION_METAL_ION_HOMEOSTASIS	0.103087	0.479748	0.335905	1.2785	590	97	FTHL17 S100A8 S100A9 MT2A MT1A MT1X MT1E LTF HEPH HAMP MT1F SCARA5 FTL TMPRSS6 HMOX2 ATP6V0D1 SLC11A1 ATP13A2 TTC7A APP MT1M NEDD8 ATOX1 SLC22A17 HMOX1 ABCG2 SCO2
CELLULAR_TRIGLYCERIDE_HOMEOSTASIS	0.0718069	0.414789	-0.744946	-1.45976	365	5	SLC25A27 SIRT1 FITM2
CELLULAR_TRIVALENT_INORGANIC_ANION_HOMEOSTASIS	0.558697	0.869587	-0.509839	-0.938618	2845	4	XPR1 SLC34A2
CELLULAR_WATER_HOMEOSTASIS	0.469592	0.818261	0.493212	1.00042	2300	6	AQP1 SCT CLN3
CENTRAL_NERVOUS_SYSTEM_DEVELOPMENT	0.163741	0.579161	0.229684	1.10145	1137	724	KLK6 WNT7A DNER IGF2BP1 NR0B1 BMP7 COL2A1 S100A8 SFRP1 SOX11 S100A9 AGER SLC2A1 PITX1 SEMA7A DLX5 NPAS1 APLP1 TSKU DDIT4 TIMP4 IL34 GJC2 SPHK1 MSX1 SLC7A11 GRHL3 SPOCK1 CNTNAP2 NGFR MXRA8 EPHB6 AQP1 INA ID3 SEMA3F TACC3 BASP1 PDX1 NEFL G6PD SPINK5 VAX2 FA2H OXTR ANXA3 EPHB2 ARMC4 SERPINE2 TYRO3 GLI1 SEMA3A RTN4R SCT B4GALT6 GRIN2D CLU CAPG CDK5R2 WNT7B TFAP2A MDK ADGRG1 SSTR1 PRDM8 NES SMO SH3GL1…
CENTRAL_NERVOUS_SYSTEM_MATURATION	0.263812	0.680018	0.63115	1.21647	1293	5	CDK5R2 CDK5R1 ATP6AP2
CENTRAL_NERVOUS_SYSTEM_MYELIN_FORMATION	0.56223	0.872174	-0.508265	-0.93572	2863	4	TLR2 ABCA2
CENTRAL_NERVOUS_SYSTEM_MYELIN_MAINTENANCE	0.309698	0.717666	0.645605	1.1713	1519	4	FA2H CLU MYRF
CENTRAL_NERVOUS_SYSTEM_NEURON_AXONOGENESIS	0.355913	0.753994	0.362236	1.07961	1859	28	TSKU EPHB6 EPHB2 B4GALT6 C12orf57 DCLK1 GLI2
CENTRAL_NERVOUS_SYSTEM_NEURON_DEVELOPMENT	0.809689	0.969243	0.228761	0.793625	4445	58	TSKU EPHB6 EPHB2 SEMA3A B4GALT6 C12orf57 DCLK1 UQCRQ GLI2
CENTRAL_NERVOUS_SYSTEM_NEURON_DIFFERENTIATION	0.792787	0.965054	0.214947	0.83846	4571	113	WNT7A SFRP1 DLX5 TSKU SPOCK1 EPHB6 EPHB2 SEMA3A B4GALT6 SMO C12orf57 HOXC10 DCLK1 UQCRQ GLI2 FZD1 CSNK1E
CENTRAL_NERVOUS_SYSTEM_PROJECTION_NEURON_AXONOGENESIS	0.346628	0.746598	0.39656	1.09268	1772	20	TSKU EPHB6 EPHB2 C12orf57 DCLK1 GLI2 EPHB1 CDH11
CENTRIOLE_ASSEMBLY	0.0210093	0.228564	-0.456955	-1.54987	96	41	CEP152 CEP295 CEP192 CCP110 ALMS1 KAT2B MCIDAS RTTN CEP44 CEP135 SPICE1 KIAA0753 CEP120 KAT2A CENPJ SASS6 CEP72 CDK5RAP2
CENTRIOLE_CENTRIOLE_COHESION	0.263243	0.680018	-0.450412	-1.17772	1296	14	CNTLN KIF3A RTTN CEP44 CEP135 NIN CEP68
CENTRIOLE_ELONGATION	0.172679	0.590124	-0.602073	-1.30351	875	7	CEP295 CCP110 CEP120 CENPJ
CENTROMERE_COMPLEX_ASSEMBLY	0.307275	0.714515	0.345708	1.11049	1642	39	CENPM CENPW CENPA OIP5 HJURP CENPN CENPX CENPH
CENTROMERIC_SISTER_CHROMATID_COHESION	0.0821343	0.437673	0.634476	1.47375	410	10	BUB1B BUB1 SGO1 NAA10 SGO2
CENTROSOME_DUPLICATION	0.0176261	0.209107	-0.404895	-1.50924	78	65	CEP152 CEP295 BRCA2 TMEM67 SIRT1 CEP192 CCP110 ALMS1 KAT2B CHORDC1 RTTN USP33 CEP44 CEP135 SPICE1 CHMP5 KIAA0753 CEP120 KAT2A CENPJ CHMP4C SASS6 ROCK2 GEN1 CEP72 CDK5RAP2
CENTROSOME_SEPARATION	0.187192	0.607368	0.50301	1.27331	949	14	AURKA RANBP1 KIF11 NEK2 NSFL1C CHEK1 NUP62
CERAMIDE_1_PHOSPHATE_TRANSPORT	0.731999	0.944898	-0.400247	-0.784303	3730	5	PLEKHA8 PLEKHA3
CERAMIDE_BIOSYNTHETIC_PROCESS	0.824029	0.972936	-0.221842	-0.791075	3689	53	B3GALT2 ST3GAL5 SGMS1 SMPD3 P2RX1 PRKAA1 SGMS2 ORMDL1 SAMD8 UGCG SPTLC2 CERS6 UGT8
CERAMIDE_CATABOLIC_PROCESS	0.762663	0.956606	-0.286416	-0.77337	3733	16	GBA2 NEU3 ACER2
CERAMIDE_METABOLIC_PROCESS	0.965499	1	0.184017	0.676875	5428	80	B4GALNT1 SPHK1 FUT6 FUT3 FA2H B4GALT6 HEXA SPTSSB CLN6 GLA B3GALT4 PLA2G15 SMPD1 PPP2R1A
CERAMIDE_TRANSPORT	0.626584	0.905799	-0.354695	-0.871932	3115	11	ABCB1 PLEKHA8 PLEKHA3 ABCA2 SGPP1
CEREBELLAR_CORTEX_DEVELOPMENT	0.331947	0.732252	0.349081	1.09397	1755	35	WNT7A SERPINE2 GLI1 SMO NAGLU UQCRQ GLI2 DLL1 B4GALT2 FAIM2 MAP2K1 TTLL1 AGTR2 CDK5 KNDC1 KIF14 TRNP1 COQ8B GBA
CEREBELLAR_CORTEX_FORMATION	0.728804	0.944082	0.292118	0.785296	3721	18	WNT7A DLL1 FAIM2 MAP2K1 TTLL1 CDK5 KNDC1
CEREBELLAR_CORTEX_MORPHOGENESIS	0.447882	0.807183	0.345624	1.00931	2315	26	WNT7A SERPINE2 GLI1 SMO GLI2 DLL1 FAIM2 MAP2K1 TTLL1 CDK5 KNDC1 KIF14 TRNP1 COQ8B GBA
CEREBELLAR_GRANULAR_LAYER_DEVELOPMENT	0.338197	0.739089	0.496865	1.12538	1691	9	WNT7A SERPINE2 FAIM2
CEREBELLAR_GRANULAR_LAYER_FORMATION	0.302548	0.711271	0.608784	1.17336	1483	5	WNT7A KNDC1
CEREBELLAR_GRANULAR_LAYER_MORPHOGENESIS	0.249746	0.673467	0.58025	1.22823	1230	7	WNT7A SERPINE2
CEREBELLAR_PURKINJE_CELL_DIFFERENTIATION	0.199093	0.618978	-0.588009	-1.27306	1009	7	RORA HERC1 AGTPBP1 ATP7A
CEREBELLAR_PURKINJE_CELL_GRANULE_CELL_PRECURSOR_CELL_SIGNALING_INVOLVED_IN_REGULATION_OF_GRANULE_CELL_PRECURSOR_CELL_PROLIFERATION	0.056846	0.379684	0.819105	1.48608	278	4	GLI1 SMO GLI2
CEREBELLAR_PURKINJE_CELL_LAYER_DEVELOPMENT	0.7857	0.962992	-0.2746	-0.765854	3845	18	RORA HERC1 AGTPBP1
CEREBELLAR_PURKINJE_CELL_LAYER_FORMATION	0.285057	0.699796	-0.50218	-1.1668	1424	9	RORA HERC1 AGTPBP1
CEREBELLAR_PURKINJE_CELL_LAYER_MORPHOGENESIS	0.454287	0.809185	-0.392433	-1.00334	2235	13	RORA HERC1 AGTPBP1
CEREBRAL_CORTEX_CELL_MIGRATION	0.653927	0.915253	-0.27757	-0.875552	3096	30	POU3F2 SYNE2 P2RY12 GLI3 EFHC1 NKX2-1 PEX13 DIXDC1 ARX SLIT2
CEREBRAL_CORTEX_DEVELOPMENT	0.45492	0.809873	-0.253147	-0.998604	1987	87	POU3F2 FOXP2 CDON FAT4 PAX5 PLCB1 TSC1 NF1 SYNE2 DMRTA2 P2RY12 LRP6 GLI3 EFHC1 BNIP3 BTBD3 NKX2-1 CEP120 PEX13 MPP5
CEREBRAL_CORTEX_GABAERGIC_INTERNEURON_DEVELOPMENT	0.957425	1	0.316309	0.529823	4744	3	RAC3 LHX6
CEREBRAL_CORTEX_GABAERGIC_INTERNEURON_DIFFERENTIATION	0.68864	0.926468	-0.417673	-0.818451	3509	5	NKX2-1 ARX ASCL1
CEREBRAL_CORTEX_GABAERGIC_INTERNEURON_MIGRATION	0.651098	0.913455	-0.597883	-0.904556	3261	2	ARX
CEREBRAL_CORTEX_NEURON_DIFFERENTIATION	0.257454	0.678306	-0.472813	-1.18675	1277	12	TOX C21orf91 OPHN1 NKX2-1 ARX ASCL1
CEREBRAL_CORTEX_RADIALLY_ORIENTED_CELL_MIGRATION	0.696914	0.930962	-0.28212	-0.835243	3386	23	POU3F2 SYNE2 P2RY12 GLI3
CEREBRAL_CORTEX_REGIONALIZATION	0.80912	0.969243	0.422881	0.708332	4009	3	ADGRG1
CEREBRAL_CORTEX_TANGENTIAL_MIGRATION	0.516578	0.842413	-0.494645	-0.969281	2632	5	ARX SLIT2
CEREBROSPINAL_FLUID_CIRCULATION	0.74815	0.951026	-0.334072	-0.776209	3739	9	CCDC39
CGMP_BIOSYNTHETIC_PROCESS	0.139553	0.545528	-0.651333	-1.34708	711	6	GUCY1A2 GUCY1A1 NPR2 GUCY2C
CGMP_CATABOLIC_PROCESS	0.162841	0.578071	-0.673044	-1.31886	829	5	PDE10A PDE5A
CGMP_MEDIATED_SIGNALING	0.265714	0.680018	0.437899	1.17719	1356	18	GUCA2B AQP1 CD36 APOE
CGMP_METABOLIC_PROCESS	0.0179291	0.211714	-0.67383	-1.6913	88	12	RORA GUCY1A2 PDE10A GUCY1A1 PDE5A NPR2 GUCY2C
CHANGES_TO_DNA_METHYLATION_INVOLVED_IN_EMBRYO_DEVELOPMENT	0.623649	0.904025	0.451466	0.870147	3058	5	ZFP57 TRIM28 PICK1
CHAPERONE_COFACTOR_DEPENDENT_PROTEIN_REFOLDING	0.630155	0.906394	0.288296	0.880647	3330	31	HSPA1A DNAJB1 ERO1A SDF2L1 HSPA1B DNAJB4 PTGES3 HSPA2 CD74 ST13
CHAPERONE_MEDIATED_AUTOPHAGY	0.0494679	0.354043	0.602089	1.55075	250	15	EEF1A2 CLU STUB1 ATP13A2 CTSA BAG3 PLK3 SNCA HSP90AA1
CHAPERONE_MEDIATED_PROTEIN_COMPLEX_ASSEMBLY	0.174606	0.59105	0.471836	1.28783	897	19	CLU HSPA1A STUB1 CCT2 PTGES3 LONP1 PSMG3 HSP90AB1 HSP90AA1 PFDN6 PSMG1 NDUFAF1 HSPD1 HSPA4
CHAPERONE_MEDIATED_PROTEIN_FOLDING	0.155273	0.567763	0.359276	1.24348	853	57	HSPB6 CLU HSPB1 HSPA1A CCT2 DNAJB1 ERO1A SDF2L1 PPIB HSPA1B DNAJB4 P3H1 UNC45A PTGES3 HSPA2 CD74 FKBP4 SGTA ST13 DNAJB2 FKBP1A FKBP1B TRAP1 HSPA6 PDIA4 PDCL3
CHAPERONE_MEDIATED_PROTEIN_TRANSPORT	0.148936	0.557147	0.56279	1.3365	748	11	CLU TIMM13 TIMM8B BAG3 TIMM10 CLIP3
CHEMICAL_HOMEOSTASIS	0.000835887	0.0289233	0.281059	1.36708	5	879	KRT16 REG1A RHCG CALB2 ABCC2 NTSR1 SPX IL1A PTPRN CES1 TP63 GRAMD1B FTHL17 VSNL1 S100A8 S100A9 MT2A MT1A AGER CPS1 TAC1 RBP1 ANGPTL4 CAV1 STC2 GCG SAA1 MT1X LGALS1 CAMK2N1 POMC PPP1R3G TSKU STC1 PCSK9 UPK3A CLDN1 PLA2G1B NMB SFN ADORA1 SLC7A11 GRHL3 CCL21 ATP1A3 ADM NGFR MELTF GRIK5 FGF12 VGF TMPRSS3 TRPV4 F2RL2 AQP1 SFTPD TSPO CD36 IFI6 HNF4A PDX1 WFS1 EDN2 ADRA1B ELANE MT1E CAV2 LTF TRPM8 CXCL1…
CHEMICAL_HOMEOSTASIS_WITHIN_A_TISSUE	0.887621	0.993483	0.260472	0.648178	4509	13	SFTPD CTSH RCN3
CHEMICAL_SYNAPTIC_TRANSMISSION_POSTSYNAPTIC	0.28087	0.695044	0.329553	1.12469	1548	52	WNT7A NTSR1 ADORA1 GRIK5 GRIN2D SH3GL1 STX1A RGS4 MPP2
CHEMOKINE_C_C_MOTIF_LIGAND_5_PRODUCTION	0.872265	0.988155	-0.304003	-0.658178	4424	7	MCOLN2 IL10 MAVS DDX3X
CHEMOKINE_C_X_C_MOTIF_LIGAND_1_PRODUCTION	0.902744	0.99699	0.36305	0.608115	4473	3	MYD88 IL17RA
CHEMOKINE_C_X_C_MOTIF_LIGAND_2_PRODUCTION	0.936145	1	0.228519	0.588579	4749	15	F2RL1 KLF4 CD74 POSTN MAP2K5 HMGB1 MYD88 TNF LRP1
CHEMOKINE_PRODUCTION	0.0399643	0.322216	0.388198	1.42444	223	79	IL1RL1 S100A8 S100A9 AGER EPHA2 TWIST1 SNAI2 CXCL6 AZU1 ELANE LGALS9 F2RL1 LBP PYCARD GSTP1 MUL1 TREM2 TICAM1 KLF4 ZFPM1 APP
CHEMOREPULSION_OF_AXON	0.742508	0.949241	0.393073	0.757601	3641	5	SEMA3B NTN1
CHEMOSENSORY_BEHAVIOR	0.144061	0.551705	-0.648219	-1.34064	734	6	TAS2R5 CFAP69 CHD7
CHIASMA_ASSEMBLY	0.525913	0.847859	-0.525687	-0.967793	2678	4	BRIP1 RNF212
CHITIN_METABOLIC_PROCESS	0.377695	0.769435	-0.523451	-1.0826	1926	6	CHIA OVGP1
CHLORIDE_TRANSPORT	0.331998	0.732252	0.311481	1.0806	1822	58	CLCA2 GABRP CLCNKB CLIC3 TSPO ANO1 TTYH3 PTAFR FXYD3 CLIC1 APOL1 CLCN4 GABRD
CHOLESTEROL_CATABOLIC_PROCESS	0.19578	0.61585	0.609528	1.29021	964	7	SCARB1 APOE CYP39A1 SCARF1 SNX17
CHOLESTEROL_EFFLUX	0.437697	0.803963	0.310349	1.00886	2356	41	CES1 CAV1 TSKU SCARB1 APOE PLTP APOC1 EEPD1
CHOLESTEROL_STORAGE	0.290543	0.703894	0.434003	1.15206	1486	17	CES1 CD36 SCARB1 EHD1
CHOLINE_CATABOLIC_PROCESS	0.610153	0.897322	-0.427347	-0.883837	3112	6	BHMT CHDH
CHOLINE_METABOLIC_PROCESS	0.804912	0.967471	-0.321434	-0.721549	4063	8	BHMT CHKA CHDH
CHOLINE_TRANSPORT	0.666463	0.920678	0.431708	0.832066	3268	5	SLC44A4 SLC44A2 SEC14L1 SLC44A1
CHONDROCYTE_DEVELOPMENT	0.124541	0.518046	0.458744	1.33966	643	26	TSKU PTHLH RFLNA RARG COL11A1 SULF2 SERPINH1 ECM1 CHST11 COMP BMPR1B SOX9 RFLNB
CHONDROCYTE_DEVELOPMENT_INVOLVED_IN_ENDOCHONDRAL_BONE_MORPHOGENESIS	0.499696	0.833222	0.4588	0.971155	2462	7	TSKU RARG SERPINH1 SOX9
CHONDROCYTE_DIFFERENTIATION	0.00373533	0.0823535	0.452115	1.67991	20	85	HMGA2 WNT7A COL2A1 TGFBI LOXL2 TSKU PTHLH SNAI2 GDF5 RFLNA CYTL1 RARG COL11A1 ADAMTS7 MDK SULF2 SERPINH1 ECM1 CHST11 COMP GLI2 ACVRL1 BMPR1B SMAD3 ADAMTS12 ANXA6 WNT5B GREM1 SOX9 RFLNB BMP4
CHONDROCYTE_DIFFERENTIATION_INVOLVED_IN_ENDOCHONDRAL_BONE_MORPHOGENESIS	0.680032	0.924084	0.337299	0.820565	3425	12	TSKU RARG SERPINH1 ANXA6 SOX9
CHONDROCYTE_HYPERTROPHY	0.26422	0.680018	0.630869	1.21592	1295	5	RARG SOX9
CHONDROCYTE_PROLIFERATION	0.0137958	0.17972	0.677873	1.74595	69	15	HMGA2 STC1 MMP14 LTF COMP BMPR1B SOX9 SIRT6
CHONDROITIN_SULFATE_BIOSYNTHETIC_PROCESS	0.424791	0.797246	0.362534	1.02028	2182	22	CHPF BGN CSPG4 CHST11 UGDH CHPF2 CSGALNACT1 B3GALT6 CHST7 CHST9 CHST15 DSE XYLT2 CHST3
CHONDROITIN_SULFATE_CATABOLIC_PROCESS	0.302446	0.711271	0.48496	1.15167	1520	11	BGN CSPG4 HEXA HYAL1
CHONDROITIN_SULFATE_PROTEOGLYCAN_BIOSYNTHETIC_PROCESS	0.573003	0.877947	0.313164	0.914523	2962	26	CHPF CYTL1 BGN CSPG4 CHST11 UGDH B3GAT3 CHPF2 CSGALNACT1 B3GALT6 CHST7 CHST9 CHST15 DSE XYLT2 CHST3
CHONDROITIN_SULFATE_PROTEOGLYCAN_METABOLIC_PROCESS	0.423019	0.795434	0.321745	1.02129	2252	37	CHPF CYTL1 BGN CSPG4 HEXA EGFLAM CHST11 HYAL1 UGDH
CHORIO_ALLANTOIC_FUSION	0.212232	0.631208	0.658573	1.26932	1040	5	BMP7 WNT7B
CHORION_DEVELOPMENT	0.467482	0.817684	0.528565	1.01875	2292	5	E2F7 HTRA1
CHORIONIC_TROPHOBLAST_CELL_PROLIFERATION	0.0956416	0.46494	0.826912	1.38509	473	3	INSL4 BOK
CHROMATIN_ASSEMBLY_OR_DISASSEMBLY	0.345258	0.745375	0.264767	1.05365	2016	129	HMGA2 APOBEC1 HMGA1 CENPM CENPW CENPA OIP5 HJURP CENPN CENPX CENPH ASF1B GRWD1 SUV39H1 SOX9 PAF1 NAP1L2 SMARCB1 CHAF1B SIRT6 IPO4 NAA60 CDKN2A MCM2 HIRIP3 NOC2L HMGB2 CHAF1A
CHROMATIN_DISASSEMBLY	0.303439	0.711834	0.428336	1.13702	1552	17	HMGA1 GRWD1 SMARCB1 PADI2 MAP1S SMARCD2 SMARCD1 SMARCA4 SUPT16H
CHROMATIN_MAINTENANCE	0.205018	0.622102	-0.612896	-1.26759	1045	6	SIRT1 MTHFR
CHROMATIN_MEDIATED_MAINTENANCE_OF_TRANSCRIPTION	0.553593	0.865318	0.376971	0.917077	2788	12	CDCA4 ELOF1 CHEK1 SERTAD1 PADI2 SMARCD1 ZMIZ2
CHROMATIN_ORGANIZATION	0.200633	0.619482	-0.212083	-1.06758	633	639	SHPRH ESR1 IRF4 LRRK2 OGT L3MBTL1 ATM MYSM1 KMT2C PAX5 ATXN7 BRWD1 KDM7A ASH1L BAZ2B PAXBP1 KANSL1L PRKCA ELK4 KDM4C TET2 AASS ZNF451 HSF4 SATB2 TOX ATAD2B SS18L1 BRCA2 CHD9 UTY ARID4A MBTD1 CLOCK CHD1 USP49 UBR5 SIRT1 PABPC1L MLLT3 L3MBTL4 CENPC SMCHD1 PHF20L1 JAK2 ZNF462 SOX2 CHD7 HCFC2 IKZF1 ZNF274 RCOR3 KMT2A ATRX ARID4B ZMYND11 CHD6 MECOM KAT2B NIPBL MSL2 JMJD1C PRDM5 BCL6 ATF7IP MLLT6 HLTF …
CHROMATIN_ORGANIZATION_INVOLVED_IN_REGULATION_OF_TRANSCRIPTION	0.461842	0.814297	0.270682	0.989919	2577	78	HMGA2 APOBEC1 HMGA1 DYDC2 CDC45 CDCA4
CHROMATIN_REMODELING	0.945941	1	0.184039	0.756915	5581	163	HMGA2 TP63 APOBEC1 HMGA1 CENPM CENPW CENPA OIP5 HJURP RUVBL2 CENPN CENPX ACTB CENPH NPM3 GATA3
CHROMATIN_REMODELING_AT_CENTROMERE	0.118876	0.508865	0.443037	1.34245	625	30	CENPM CENPW CENPA OIP5 HJURP CENPN CENPX CENPH
CHROMATIN_SILENCING	0.808786	0.969195	-0.238948	-0.781485	3810	35	ATAD2B SIRT1 SMCHD1 MIER1 RIF1 MTHFR BMI1 EZH1 UBR2 MECP2 KMT2D
CHROMATIN_SILENCING_AT_TELOMERE	0.501599	0.833654	0.415909	0.966063	2509	10	DYDC2 CDC45 SIRT6
CHROMOSOME_ATTACHMENT_TO_THE_NUCLEAR_ENVELOPE	0.585219	0.886308	0.628863	0.952949	2921	2	LMNA IFFO1
CHROMOSOME_CONDENSATION	0.00574053	0.1062	0.591904	1.76411	29	28	HMGA2 ERN2 CDCA5 NCAPH NCAPG GPER1 CCNB1 NCAPD2 NUSAP1 CHMP1A BANF1
CHROMOSOME_LOCALIZATION	0.174414	0.59105	0.336431	1.20946	967	71	CDCA5 CDT1 FAM83D AURKB KIFC1 MAD1L1 KIF2C CDCA8 CCNB1 NUDC CHMP1A DCTN2 NDC80 SPAG5 CHMP6 KATNB1 LMNA CHMP4B INCENP PSRC1 DLGAP5
CHROMOSOME_LOCALIZATION_TO_NUCLEAR_ENVELOPE_INVOLVED_IN_HOMOLOGOUS_CHROMOSOME_SEGREGATION	0.0374554	0.312784	-0.867308	-1.46212	188	3	ATM
CHROMOSOME_MOVEMENT_TOWARDS_SPINDLE_POLE	0.267755	0.681144	0.59795	1.21287	1311	6	KATNB1 DLGAP5 ACTR3 KPNB1 CENPE ACTR2
CHROMOSOME_ORGANIZATION	0.996646	1	-0.162489	-0.845357	2673	1018	SHPRH ESR1 IRF4 LRRK2 OGT L3MBTL1 ATM MYSM1 HELB KMT2C SYCP2 PAX5 PURA ATXN7 BRWD1 KDM7A ASH1L STAG3 FBXW7 HMBOX1 BAZ2B PAXBP1 XRN1 HORMAD1 ZRANB3 KANSL1L PRKCA ELK4 KDM4C TET2 SMC5 AASS SLF1 GEM ZNF451 HSF4 SATB2 HECW2 CCNE2 ATR TOX ATAD2B SS18L1 BRCA2 CHD9 SETX UTY ARID4A MBTD1 ANAPC4 CLOCK CHD1 USP49 NAV2 UBR5 SIRT1 PABPC1L LIG4 MLLT3 L3MBTL4 CENPC SMCHD1 POGZ PHF20L1 JAK2 ZNF462 SOX2 MLH3 KNT…
CHROMOSOME_ORGANIZATION_INVOLVED_IN_MEIOTIC_CELL_CYCLE	0.598143	0.891597	0.278784	0.90625	3220	41	MAEL RAD51 P3H4 BUB1B NCAPD2 BUB1 SYCE1L TRIP13 SYCE3 INCENP SGO1 SGO2 NCAPH2 CCNE1
CHROMOSOME_SEGREGATION	0.0636963	0.394681	0.280996	1.24044	395	286	MAEL PLK1 CENPW TACC3 CDCA5 BIRC5 KIF23 NCAPH CDC6 CDT1 FAM83D PRC1 P3H4 AURKB SKA3 CDC20 OIP5 BUB1B SKA1 KIF4A KIFC1 MAD1L1 SPC25 KIF2C HJURP KIF18B NCAPG MKI67 CENPN CDCA8 CCNB1 ESPL1 MAD2L1 NCAPD2 CENPX NUDC BUB1 CENPH NUSAP1 RACGAP1 MAD2L2 RMI2 SYCE1L ANAPC11 CHMP1A TRIP13 BANF1 DCTN2 NDC80 SPAG5 CHMP6 KATNB1 PTTG1 ANAPC15 PPP2R1A CDCA2 TTK NEK2 UBE2I ZWINT SYCE3 CIAO2B ERCC2 KNSTRN UBE2C CHM…
CHROMOSOME_SEPARATION	0.197166	0.617998	0.31736	1.17469	1112	83	PLK1 TACC3 CDC6 CDT1 AURKB CDC20 BUB1B MAD1L1 CCNB1 ESPL1 MAD2L1 CENPX BUB1 MAD2L2 ANAPC11 TRIP13 NDC80 PTTG1 ANAPC15 TTK ZWINT UBE2C DUSP1 DLGAP5 TOP2A
CHRONIC_INFLAMMATORY_RESPONSE	0.00704915	0.121461	0.675684	1.81643	35	18	S100A8 S100A9 VNN1 UNC13D PTGES IDO1 CCL11
CHYLOMICRON_ASSEMBLY	0.740612	0.949044	0.373406	0.757408	3628	6	APOE P4HB
CHYLOMICRON_REMODELING	0.595515	0.890354	0.464592	0.895444	2920	5	GPIHBP1 APOE
CILIARY_BASAL_BODY_PLASMA_MEMBRANE_DOCKING	0.242297	0.665549	-0.279659	-1.11505	1037	94	AKAP9 CEP83 CEP152 AHI1 CEP70 TMEM67 CEP192 CCP110 ALMS1 IQCB1 KIF24 PCM1 CEP162 CNTRL CEP290 NINL HAUS6 NPHP1 TTBK2 CEP135 OFD1 HAUS3 CEP97
CILIARY_NEUROTROPHIC_FACTOR_MEDIATED_SIGNALING_PATHWAY	0.00990884	0.148712	-0.923476	-1.55681	49	3	IL6ST LIFR IL6R
CILIUM_MOVEMENT	0.0141269	0.182042	-0.376803	-1.49945	60	92	TAC4 VPS13A TSSK4 NEURL1 DNAH11 CCDC39 DNHD1 SPEF2 CFAP44 CFAP69 ASH1L CFAP70 RFX3 DNAH5 KIF27 DNAH1 SPAG17 TMF1 NPHP3
CILIUM_OR_FLAGELLUM_DEPENDENT_CELL_MOTILITY	0.00180505	0.0510784	-0.46435	-1.73761	7	67	TAC4 DNAH14 VPS13A TSSK4 NEURL1 DNAH11 CCDC39 SPEF2 CFAP44 CFAP69 ASH1L RFX3 DNAH5 DNAH1 TMF1
CILIUM_ORGANIZATION	0.000816993	0.0286676	-0.307562	-1.46264	2	338	MAK DNAJB13 NEURL1 CCDC39 TBC1D32 DYNC2H1 AVIL SPEF2 CFAP44 CFAP69 INTU CFAP70 CPLANE1 RFX3 DNAH5 KIF27 AKAP9 CCDC66 PTPDC1 CEP83 DNAH1 TTLL3 CEP152 AHI1 CEP70 SPAG17 CEP350 NPHP3 TAPT1 TOGARAM1 TMEM67 IFT80 CEP192 CCP110 TMEM80 SPATA6 ABCC4 UNC119B SYNE2 BBIP1 ALMS1 LCA5L CFAP221 TTC21B KIF3A RPGR IQCB1 KIF24 PCM1 TTC17 CEP162 CNTRL MCIDAS CEP290 NINL ODF2L HAUS6 IFT74 KIAA0586 TRIP11 ARMC9 NPHP…
CIRCADIAN_REGULATION_OF_GENE_EXPRESSION	0.638945	0.907712	-0.245079	-0.89961	2857	61	OGT RORA NCOA2 NRIP1 CLOCK SIRT1 CIART MYCBP2 KMT2A PER3 RORC AHR ZFHX3
CIRCADIAN_RHYTHM	0.823443	0.972811	-0.196537	-0.859144	3371	165	OGT PROX1 DRD4 RORA NCOA2 FBXW7 NRIP1 SETX ADCY1 CLOCK SIRT1 TNFRSF11A CIART MAPK10 NMU BTBD9 NR1D2 MYCBP2 NOS2 KMT2A PER3 PRKAA1 PRKAA2 RORC AHR ZFHX3 KLF9 GNAQ METTL3 CREB1 NKX2-1 DDC CIPC ID4 MAPK8 FBXL3 ARNTL PPARA DYRK1A PTEN
CIRCADIAN_SLEEP_WAKE_CYCLE	0.524955	0.84726	0.399007	0.94755	2639	11	CSF2 ADORA1 NR1D1 ADA AHCY
CIRCADIAN_SLEEP_WAKE_CYCLE_NON_REM_SLEEP	0.690274	0.927743	0.497606	0.833499	3420	3	ADORA1 ADA
CIRCADIAN_SLEEP_WAKE_CYCLE_REM_SLEEP	0.753806	0.951948	0.62017	0.828485	3713	1	SRD5A1
CIRCADIAN_SLEEP_WAKE_CYCLE_SLEEP	0.396762	0.78284	0.468539	1.06122	1984	9	CSF2 ADORA1 ADA
CIRCULATORY_SYSTEM_DEVELOPMENT	0.000140036	0.0104862	0.35383	1.7198	0	873	DKK1 CNMD HMGA2 S100A7 RSPO3 WNT7A SERPINB7 HOXB13 POPDC3 IL1A FOSL1 BMP7 FOXL1 COL2A1 SFRP1 PF4 CCBE1 VEGFC PLCD3 SOX11 TGFBI WNT16 ANKRD1 NPY1R ANGPTL4 CLDN5 CAV1 ANPEP ITGA5 LOXL2 TNFRSF12A HOXA1 EPHA2 CHI3L1 DUSP9 SCG2 SRPX2 NDP SERPINE1 FHOD3 TWIST1 SNAI2 PGF SPHK1 MSX1 PDLIM7 ANXA2 ADM FGFBP1 PDLIM4 NGFR JAG1 MMP14 FGF12 PKM VAV3 AQP1 EFNB2 MCAM SNAI1 FHL2 ID3 E2F7 DNAAF1 RRAS PDGFB PKP2 BA…
CIRCULATORY_SYSTEM_PROCESS	0.00720969	0.122466	0.295041	1.3565	46	433	ABCC2 NTSR1 SPX TAC3 CES1 CACNG6 VEGFC AKAP12 AGER CPS1 TAC1 NPY1R SLC2A1 CLDN5 CAV1 ANPEP FGA CAMK2N1 POMC GCLC STC1 ADORA1 HTR1D ATP1A3 ADM FGF12 TRPV4 ACE2 CACNA1H CD36 AZU1 PDGFB CHGA PKP2 SLC7A5 EDN2 ADRA1B DES KCNH2 OXTR AGTRAP FXYD4 F2RL1 SEMA3A ACTA2 KCNE4 JUP SLC2A10 SLC9A1 CYB5R3 APOE MME GSN AVPR1A RAMP2 GPER1 SERPINF2 ELN ADRA2C ECE1 SLC16A2 F5 TBXA2R SLC2A3 KCNK6 RGS4 SLC9A3R1 TNNI2 …
CITRATE_METABOLIC_PROCESS	0.992741	1	-0.224913	-0.440727	5059	5	ACO1
CITRATE_TRANSPORT	0.593826	0.889756	0.552372	0.925233	2942	3	SLC25A1 SFXN5 SLC13A3
CITRULLINE_BIOSYNTHETIC_PROCESS	0.0808883	0.435248	0.79188	1.43669	396	4	CPS1 CAD
CITRULLINE_METABOLIC_PROCESS	0.233516	0.658315	0.588664	1.24604	1150	7	CPS1 DDAH2
CLATHRIN_COAT_ASSEMBLY	0.781656	0.961719	-0.284695	-0.757252	3851	15	PIK3C2A CALY CLINT1 EPS15 FCHO2 HIP1
CLATHRIN_COAT_DISASSEMBLY	0.783206	0.961719	-0.376534	-0.737836	3991	5	SYNJ1 DNAJC6
CLATHRIN_DEPENDENT_ENDOCYTOSIS	0.302794	0.711271	-0.32572	-1.10476	1397	41	BMP2K ITGA4 NEU3 ITSN2 AAK1 DGKD PIK3CB FNBP1L DNAJC6 FCHSD2 FCHO2 HIP1 INPP5F SYT11 SCYL2 GPR107
CLEAVAGE_FURROW_FORMATION	0.958207	1	0.252985	0.535502	4722	7	AURKB SNX9 SNX33
CLEAVAGE_INVOLVED_IN_RRNA_PROCESSING	0.973766	1	-0.184697	-0.567072	4676	27	UTP20 EXOSC3 RCL1 UTP23 ERI2 EXOSC2
CLUSTERING_OF_VOLTAGE_GATED_SODIUM_CHANNELS	0.941524	1	0.300637	0.545437	4620	4	AGRN GLDN
COAGULATION	0.0152128	0.192387	0.316173	1.38212	93	264	ANXA8 SERPINA5 PF4 CAV1 FGA PLAU SAA1 CYP4F11 SERPINE1 SERPIND1 SLC7A11 F2RL2 VAV3 CD36 HNF4A PLAT PDGFB MYL9 THBD ST3GAL4 TSPAN8 FN1 EPHB2 SERPINE2 F2RL1 GNA15 TYRO3 FBLN1 HSPB1 F12 MAFK PLAUR COL1A1 CD177 APOE AXL SERPINF2 EHD1 ADRA2C PROCR EHD2 F5 TBXA2R ACTB SERPINA1 COL1A2 CSRP1 CD40 COMP CLIC1 GATA3 F2RL3 HBE1 PRKAR1B UBASH3B C1QTNF1 MYH9 CD59 ITPK1 MAPK3 ZFPM1 PEAR1 FGG RAC1 CAPZB VCL ACTG…
COBALAMIN_METABOLIC_PROCESS	0.00548374	0.104024	0.703956	1.84227	27	16	TCN1 PRSS3 PRSS1 AMN CD320 ABCC1 TCN2
COBALAMIN_TRANSPORT	0.0128571	0.172615	0.826992	1.67745	62	6	TCN1 AMN CD320 ABCC1 TCN2
COBALT_ION_TRANSPORT	0.0481633	0.349827	0.758404	1.53833	235	6	TCN1 TCN2
COCHLEA_DEVELOPMENT	0.0465116	0.344062	0.481183	1.48534	243	33	HOXA1 GRHL3 SLITRK6 FZD2 CCNA2 KCNK3 GLI2 GATA3 CTHRC1 SOX9 MCM2 DVL1
COCHLEA_MORPHOGENESIS	0.0334975	0.297496	0.636656	1.61162	169	14	HOXA1 GRHL3 FZD2 GLI2 CTHRC1 SOX9 DVL1
COENZYME_A_BIOSYNTHETIC_PROCESS	0.78697	0.963318	0.315513	0.732866	3937	10	ACOT7 PPCDC PANK4 COASY
COENZYME_A_METABOLIC_PROCESS	0.880371	0.991259	0.256761	0.661318	4466	15	ACOT7 PPCDC PANK4 COASY
COGNITION	0.006393	0.113495	0.360656	1.50563	37	183	DKK1 NTSR1 NPTX2 FOSL1 KLK8 AGER TAC1 TMPRSS11E CLDN5 ITGA5 HOXA1 ADORA1 SLC7A11 RASGRF1 CNTNAP2 ST3GAL4 MAP1A OXTR EPHB2 PDE1B NTF4 NDRG4 APOE MME C12orf57 PTN ZNF385A MGAT3 CCL11 AMFR S100B ASIC1 CBR3 BCHE BRINP1 STRA6 PRKAR1B C5AR1
COHESIN_LOADING	0.692857	0.928729	0.392857	0.796863	3394	6	CDCA5
COLLAGEN_ACTIVATED_SIGNALING_PATHWAY	0.140333	0.545709	0.554572	1.34914	706	12	COL4A2 OSCAR COL1A1 COL4A5 ITGA11 COL4A1 UBASH3B
COLLAGEN_ACTIVATED_TYROSINE_KINASE_RECEPTOR_SIGNALING_PATHWAY	0.390366	0.778781	0.471771	1.06854	1952	9	COL4A2 COL1A1 COL4A5 COL4A1 UBASH3B
COLLAGEN_BIOSYNTHETIC_PROCESS	0.00522193	0.101637	0.53543	1.72977	27	40	SERPINB7 LARP6 ADAMTS3 P3H4 P3H3 COL1A1 EMILIN1 SERPINF2 COL5A1 VIM ENG SERPINH1 PDGFRB BMP4 PPARD F2R RCN3
COLLAGEN_CATABOLIC_PROCESS	0.000188005	0.0104862	0.720223	2.29735	0	38	KLK6 PRSS2 MMP10 FURIN MMP3 MMP11 MMP1 MMP14 ADAMTS3 MMP9 CTSL CTSD ADAMTS2 TMPRSS6 MMP15 MMP2 CST3 COL15A1 CTSB ITGB1 MMP7 MRC2 CTSK
COLLAGEN_FIBRIL_ORGANIZATION	0.000183217	0.0104862	0.588496	1.99033	0	50	COL2A1 LOXL2 MMP11 PXDN COL11A2 COL5A3 ADAMTS3 P3H4 COL11A1 FKBP10 COL12A1 COL1A1 EMILIN1 EFEMP2 ADAMTS2 FMOD SERPINF2 COL5A1 LOXL1 SERPINH1 AEBP1 TGFB2 COL1A2 COMP COLGALT1 PLOD3 COL5A2 GREM1 COL3A1
COLLAGEN_METABOLIC_PROCESS	0.000176429	0.0104862	0.609511	2.28015	0	88	KLK6 PRSS2 SERPINB7 MMP10 FURIN MMP3 MMP11 LARP6 MMP1 MMP14 P3H2 ADAMTS3 MMP9 P3H4 CTSL CTSD P3H3 COL1A1 EMILIN1 ADAMTS2 TMPRSS6 MMP15 SERPINF2 COL5A1 VIM ENG SERPINH1 MMP2 CST3 COL1A2 COL15A1 PLOD3 CTSB ITGB1 MMP7 MRC2 CTSK MFAP4 PDGFRB P3H1 MMP28 BMP4 PPARD
COLLATERAL_SPROUTING	0.906207	0.997463	0.235021	0.631802	4627	18	SPP1 APP COBL DVL1 NGF CRABP2
COLLATERAL_SPROUTING_IN_ABSENCE_OF_INJURY	0.633048	0.906571	0.479423	0.869805	3106	4	APP COBL
COLLECTING_DUCT_DEVELOPMENT	0.794691	0.96518	-0.298391	-0.733522	3951	11	CALB1 PTCH1
COLUMNAR_CUBOIDAL_EPITHELIAL_CELL_DEVELOPMENT	0.260017	0.679499	-0.352497	-1.1461	1232	34	INSM1 BMP5 BMP6 RFX3 IL6ST CLOCK
COLUMNAR_CUBOIDAL_EPITHELIAL_CELL_DIFFERENTIATION	0.289913	0.703894	-0.297703	-1.10611	1301	64	INSM1 ZBED6 NEUROD1 PROX1 BMP5 BMP6 RFX3 IL6ST CLOCK IL31RA
COLUMNAR_CUBOIDAL_EPITHELIAL_CELL_MATURATION	0.652653	0.914669	0.412601	0.836912	3197	6	CDKN1A HOXA5 TYMS
COMMA_SHAPED_BODY_MORPHOGENESIS	0.331703	0.732252	0.635482	1.15294	1627	4	PDGFRB BMP4 PAX8 HES1
COMMISSURAL_NEURON_AXON_GUIDANCE	0.557008	0.868271	-0.37721	-0.927281	2769	11	NFIB FZD3 PTCH1 NRP1 VEGFA
COMMON_MYELOID_PROGENITOR_CELL_PROLIFERATION	0.714538	0.936934	-0.406518	-0.796591	3641	5	CEACAM1 NR4A3 FBXO4
COMMON_PARTNER_SMAD_PROTEIN_PHOSPHORYLATION	0.47686	0.823473	0.524302	1.01053	2338	5	PML BMP4 TGFB1
COMPLEMENT_ACTIVATION	0.00775194	0.125952	-0.45779	-1.62363	34	51	C5 C8B C4BPA C8G VTN CPB2 IGLL5 SUSD4 C8A C4B C4A CR1 CD46 CFB C4BPB CD19
COMPLEMENT_ACTIVATION_ALTERNATIVE_PATHWAY	0.0121778	0.168238	-0.658053	-1.72065	59	14	C5 C8B C8G SUSD4 C8A CR1 CFB
COMPLEMENT_ACTIVATION_LECTIN_PATHWAY	0.461429	0.814145	0.498228	1.0106	2260	6	MFAP4 FCN3 FCN1 SERPING1
COMPLEMENT_DEPENDENT_CYTOTOXICITY	0.810816	0.96931	0.342652	0.695028	3972	6	CD59 HSP90AB1 CD55
COMPLEMENT_RECEPTOR_MEDIATED_SIGNALING_PATHWAY	0.506096	0.835397	0.422363	0.956635	2531	9	C5AR2 FPR2 C5AR1 CR2 FPR1
CONNECTIVE_TISSUE_DEVELOPMENT	0.000666333	0.0251349	0.408738	1.71923	3	194	CNMD HMGA2 WNT7A SERPINB7 BMP7 COL2A1 TGFBI PITX1 LOXL2 CHI3L1 TSKU STC1 PTHLH SNAI2 MSX1 GDF5 TRPV4 COL11A2 SNAI1 RFLNA PDGFB BMP1 HOXA3 CYTL1 RARG CDK4 COL11A1 ACTA2 ADAMTS7 WNT7B MDK COL1A1 BGN SELENOM SULF2 COL5A1 PPARGC1A SERPINH1 TIMP1 DDRGK1 ECM1 CHST11 HOXA5 TRPM4 HYAL1 COMP GLI2 ACVRL1 GPR4 MAPK3 BMPR1B SMAD3 HYAL2 ADAMTS12 ANXA6 WNT5B PDGFRB GREM1 SOX9 WNT11 RFLNB BMP4 PPARD
CONNECTIVE_TISSUE_REPLACEMENT	0.123301	0.517213	0.597112	1.38696	616	10	IL1A AGER TIMP1 F2R TGFB1
CONSTITUTIVE_SECRETORY_PATHWAY	0.82811	0.974589	-0.322493	-0.698211	4200	7	RAB33B TRAPPC11 TMEM167A TMEM167B
CONVERGENT_EXTENSION	0.51606	0.842413	0.363308	0.950789	2634	16	SFRP1 WNT5B WNT11 DVL1
CONVERGENT_EXTENSION_INVOLVED_IN_AXIS_ELONGATION	0.181837	0.598963	0.648602	1.31561	890	6	SFRP1 WNT11 TRIM28 SFRP2
CONVERGENT_EXTENSION_INVOLVED_IN_GASTRULATION	0.335399	0.735555	0.498205	1.12841	1677	9	SFRP1 WNT5B WNT11 DVL1
CONVERGENT_EXTENSION_INVOLVED_IN_ORGANOGENESIS	0.586748	0.887147	0.468572	0.903117	2877	5	DVL1 DVL2 MESP1 FRZB WNT5A
COP9_SIGNALOSOME_ASSEMBLY	0.967609	1	-0.284718	-0.524168	4928	4	TESPA1
COPI_COATED_VESICLE_BUDDING	0.491633	0.83069	0.484214	0.982171	2408	6	TMED9 ARFGAP3 GBF1 TMED10 ARFGAP2
COPII_COATED_VESICLE_BUDDING	0.868112	0.98656	0.213936	0.764892	4804	69	COL7A1 FOLR1 F5 CNIH3 TRAPPC2L SERPINA1 TRAPPC1 CD59 CTSC RAB1B PEF1 CTSZ TGFA
COPII_COATED_VESICLE_CARGO_LOADING	0.31392	0.718408	-0.424447	-1.12897	1546	15	SEC31B MIA3 SEC24A SEC24C INSIG1 SAR1A SEC24B SEC31A SCAP SEC24D SEC23A TBC1D20
COPPER_ION_HOMEOSTASIS	0.443204	0.804715	0.388168	1.01585	2262	16	MT2A APP ATOX1 SCO2 COMMD1 PRNP ARF1 CCDC22
COPPER_ION_IMPORT	0.223442	0.646537	-0.603306	-1.24775	1139	6	STEAP4 ATP7B ATP7A STEAP2
COPPER_ION_TRANSMEMBRANE_TRANSPORT	0.191681	0.610985	-0.654227	-1.28199	976	5	ATP7B ATP7A SLC11A2 SLC31A2 SLC31A1
COPPER_ION_TRANSPORT	0.899959	0.996165	-0.24459	-0.650578	4434	15	STEAP4 ATP7B ATP7A SLC11A2 STEAP2
COPULATION	0.0181067	0.212634	0.677705	1.68645	91	13	PI3 TAC1 KLK14 OXTR SERPINE2 AVPR1A
CORNEA_DEVELOPMENT_IN_CAMERA_TYPE_EYE	0.23406	0.65939	0.736193	1.23314	1159	3	SOX11 WNT9A LIMK2
CORNIFICATION	0.000181192	0.0104862	0.868061	3.05136	0	62	KRT6A KRT81 KRT14 KRT6B KRT16 KRT17 KLK5 DSC3 SPRR1B SPRR2A SPRR3 CASP14 SPRR2D SPRR2F KRT13 SPRR1A PI3 KRT23 KRT5 DSG3 KLK12 SPRR2E KLK14 CSTA KRT75 FURIN KRT7 KRT19 PKP1 KRT4 KRT86 IVL KRT8 KRT15 PERP PKP2 SPRR2G KRT18 SPINK5 KAZN JUP KRT80 TGM1 PPL
CORONARY_ARTERY_MORPHOGENESIS	0.0583481	0.381789	-0.693825	-1.50216	295	7	LRP2 ARID2 VEGFA
CORONARY_VASCULATURE_DEVELOPMENT	0.47562	0.822106	-0.297148	-0.984063	2223	37	LRP2 DYNC2H1 CNTRL ARID2 NRP1 SETD2 VEGFA SPRED1
CORONARY_VASCULATURE_MORPHOGENESIS	0.0574386	0.380919	-0.573137	-1.49862	282	14	LRP2 ARID2 NRP1 SETD2 VEGFA SPRED1
CORPUS_CALLOSUM_DEVELOPMENT	0.204375	0.622102	0.486933	1.25415	1036	15	TSKU EPHB2 RTN4R C12orf57 RTN4RL1 CDK5 NSUN5 EPHB3
CORPUS_CALLOSUM_MORPHOGENESIS	0.392049	0.780755	0.56506	1.08909	1922	5	TSKU C12orf57
CORTICAL_ACTIN_CYTOSKELETON_ORGANIZATION	0.947171	1	0.200829	0.640599	5037	38	FHOD3 ANLN EHD2 RACGAP1 FMNL1 EZR LLGL1 RAB13 CALR CDK5
CORTICAL_CYTOSKELETON_ORGANIZATION	0.0954545	0.46494	0.3836	1.32767	524	57	RHOF FHOD3 RND3 RHOD TRPV4 ANLN RHOC EHD2 RAC2 RACGAP1 FMNL1 WDR1 RHOG RAC1 EZR
CORTICOSPINAL_TRACT_MORPHOGENESIS	0.661113	0.918944	-0.406183	-0.840066	3372	6	NIN SLIT2 SCN1B
CORTICOSTEROID_HORMONE_SECRETION	0.201072	0.619716	0.521653	1.26905	1012	12	GAL TAC1 POMC SELENOM C1QTNF1
CORTICOSTEROID_RECEPTOR_SIGNALING_PATHWAY	0.326365	0.72793	-0.426762	-1.11588	1607	14	CLOCK LMO3 JAK2 ARNTL NR3C1 CRY1
CORTICOSTERONE_SECRETION	0.0155367	0.194835	0.918426	1.53838	76	3	TAC1 POMC SELENOM
CORTICOTROPIN_SECRETION	0.922909	1	-0.356427	-0.600872	4656	3	UCN RAB8B
CORTISOL_METABOLIC_PROCESS	0.192684	0.611777	0.56977	1.2905	963	9	CYP11A1 CACNA1H DKK3
CORTISOL_SECRETION	0.00741037	0.123664	0.974016	1.47598	36	2	GAL PTPN11
COTRANSLATIONAL_PROTEIN_TARGETING_TO_MEMBRANE	0.0202479	0.224136	0.389865	1.49119	115	100	RPLP1 RPS26 RPS2 SIL1 RPL28 RPL13 SRP14 RPS4Y1 RPL18A RPL18 RPLP2 RPL19 RPS17 RPL36 RPS21 RPS19 RPL41 RPLP0 RPS15 RPS28 UBA52 RPL35 SEC61B RPS11 RPL13A RPL10 RPS9 RPS12 RPL38 SRP68 SEC61A1 RPL4 RPS14 RPL27A RPL27 RPL35A ARL6IP1 RPL11 RPL3 RPS15A RPL29 RPL34 RPS10 RPL26 SSR2 RPL31 RPS4X RPL37A ZFAND2B RPS16 RPS27A RPS29 RPS23 RPL8 RPL23A RPS20 SRPRA RPL39 RPL23 RPL6 RPL22 RPSA
COVALENT_CHROMATIN_MODIFICATION	0.197624	0.617998	-0.22478	-1.09066	681	414	IRF4 LRRK2 OGT ATM MYSM1 KMT2C PAX5 ATXN7 KDM7A ASH1L PAXBP1 KANSL1L PRKCA ELK4 KDM4C TET2 AASS ZNF451 HSF4 BRCA2 UTY ARID4A CLOCK CHD1 USP49 UBR5 SIRT1 PHF20L1 JAK2 ZNF274 RCOR3 KMT2A ATRX MECOM KAT2B NIPBL MSL2 JMJD1C PRDM5 BCL6 ATF7IP MLLT6 MIER1 RIF1 KMT2E RLF GTF3C4 PAXIP1 KMT5B MTF2 PRKAA1 GFI1 EPC1 SETD2 PRKAA2 SETD5 HDAC9 MTHFR WDR5B SMAD4 AURKC EPC2 UCN BMI1 FMR1 KDM1B KAT6B JADE1 TBL1XR…
CRANIAL_NERVE_DEVELOPMENT	0.240719	0.665361	0.399712	1.1913	1257	28	HOXA1 SLITRK6 SEMA3F HOXA3 EPHB2 SEMA3A TFAP2A
CRANIAL_NERVE_FORMATION	0.141606	0.547893	0.743985	1.34979	694	4	HOXA1 TFAP2A
CRANIAL_NERVE_MORPHOGENESIS	0.116256	0.504881	0.519718	1.37959	594	17	HOXA1 SEMA3F HOXA3 EPHB2 SEMA3A TFAP2A
CRANIAL_NERVE_STRUCTURAL_ORGANIZATION	0.199592	0.61924	0.638699	1.29552	977	6	SEMA3F SEMA3A HOXB2 EGR2
CRANIAL_SKELETAL_SYSTEM_DEVELOPMENT	0.113595	0.498536	0.38867	1.31451	619	50	FOXE1 TP63 MSX2 HOXA1 TWIST1 MMP14 TFAP2A CEP55 CHST11 TGFB2
CRANIAL_SUTURE_MORPHOGENESIS	0.129388	0.528439	0.68331	1.38601	633	6	MSX2 TWIST1 BMP4
CRANIOFACIAL_SUTURE_MORPHOGENESIS	0.103003	0.479652	0.597783	1.4196	517	11	MSX2 TWIST1 MMP14 BMP4 TMEM107 MEGF8 RAB23
CRD_MEDIATED_MRNA_STABILIZATION	0.0674822	0.403563	0.770456	1.48496	330	5	IGF2BP1 YBX1
CREATINE_METABOLIC_PROCESS	0.270947	0.685594	0.548688	1.20078	1341	8	CKMT1A SLC6A8 GAMT CKB CKMT1B
CRISTAE_FORMATION	0.0207777	0.226374	0.517712	1.5981	108	33	CHCHD10 ATP5F1D ATP5ME APOO SAMM50 ATP5F1B ATP5MC1 PINK1 ATP5MC2 ATP5MF ATP5PF ATP5MC3 CHCHD6 UQCC3 ATP5MG ATP5PO ATP5F1E ATP5PD ATP5F1A IMMT CHCHD3 LETM1 MT-ATP6 MT-ATP8 ATP5F1C DNAJC11
CYCLIC_NUCLEOTIDE_BIOSYNTHETIC_PROCESS	0.00588593	0.108151	-0.688175	-1.79941	28	14	ADCY1 GUCY1A2 GUCY1A1 ADCY7 NPR2 ADCY5 ADCY6 GUCY2C
CYCLIC_NUCLEOTIDE_CATABOLIC_PROCESS	0.0915364	0.4585	-0.541879	-1.41688	450	14	PDE8B PDE10A PDE5A PDE7B PDE8A PDE7A
CYCLIC_NUCLEOTIDE_MEDIATED_SIGNALING	0.425788	0.797246	0.290238	1.01067	2337	59	GAL GUCA2B RASD2 AQP1 CD36 DEFB1 SCT APOE APLNR
CYCLIC_NUCLEOTIDE_METABOLIC_PROCESS	0.0421968	0.329799	-0.472883	-1.50084	198	31	RORA ADCY1 GUCY1A2 PDE8B PDE10A GUCY1A1 PDE5A PDE7B ADCY7 PDE8A NPR2 ADCY5 PDE7A ADCY6 GUCY2C
CYCLOOXYGENASE_PATHWAY	0.157487	0.570002	0.558238	1.32569	791	11	PTGES CBR1 PTGES3 PTGES2 HPGDS PTGDS TBXAS1
CYSTEINE_CATABOLIC_PROCESS	0.591816	0.889593	-0.62964	-0.952602	2964	2	CSAD
CYSTEINE_METABOLIC_PROCESS	0.260444	0.67979	0.535506	1.2129	1302	9	GCLC SLC7A11 TST MPST CDO1 GGT1 GCLM
CYTIDINE_TO_URIDINE_EDITING	0.673661	0.923378	0.357602	0.83063	3370	10	APOBEC1 APOBEC3B APOBEC3A APOBEC3H
CYTOCHROME_COMPLEX_ASSEMBLY	0.839698	0.981	0.236611	0.741507	4441	35	CYBA TACO1 SCO2 UQCC3 COA6 UQCRFS1 UQCC2 COA3 HCCS COX17 COA4 OXA1L PET100 MT-CO3 COX14 COX16 COX10 SURF1
CYTOKINE_MEDIATED_SIGNALING_PATHWAY	0.000145603	0.0104862	0.326572	1.55547	0	661	TFF2 IL20RB PPBP IL1A IL1RL1 PTPRN FSCN1 CLDN18 CXCL5 PF4 CCL17 IL22RA1 MT2A DUOX2 IL1RN IL11 CAV1 CSF2 TNFRSF12A CCL22 SAA1 IL1R2 GSTA2 IL13RA2 POMC IL17C TWIST1 IL34 MMP3 SPHK1 PXDN CCL26 CCL21 ANXA2 MMP1 CXCL6 CD70 IFI27 KRT8 TRIM31 CD36 IFI6 ISG15 CRLF1 IL23A PDGFB BIRC5 KRT18 EDN2 IL20RA CXCL11 FN1 FCER2 MMP9 F2RL1 CCL18 CCL23 LBP MIF IFI35 OASL TTLL12 IL32 CXCL1 PSMB6 HSPA1A AXL IL37 CDKN1A…
CYTOKINE_PRODUCTION	0.000439046	0.0188588	0.298649	1.41697	2	627	IL20RB SERPINB7 IGF2BP1 INHA IL1A IL1RL1 SCGB1A1 S100A8 PF4 CCBE1 S100A12 S100A9 AGER CDH3 RAET1G CSF2 SEMA7A SAA1 EPHA2 FURIN CHI3L1 IL1R2 POMC SERPINE1 TSKU TWIST1 SNAI2 PLA2G1B SPHK1 TRIM15 CXCL6 NLRP2 ACE2 TRIM16 SFTPD TSPO CD36 ISG15 AZU1 ORM1 IL23A CHGA GAPDH SLC7A5 ELANE LTF CD276 FN1 ADAMTS3 HOMER3 HHLA2 ADAM8 LGALS9 VTCN1 F2RL1 DDIT3 LBP MIF CLU HSPB1 SLC2A10 MDK ADGRG1 HSPA1A CYBA LRRC3…
CYTOKINE_PRODUCTION_INVOLVED_IN_IMMUNE_RESPONSE	0.766999	0.95782	0.225456	0.835794	4308	84	RAET1G SEMA7A CD36 CHGA SLC7A5 F2RL1 TGFB2 HLA-A TRPM4 TICAM1 GATA3 HK1 BST2 HLA-G TBX21 CD81 HMOX1 PRKCZ CD74 HLA-F
CYTOKINE_PRODUCTION_INVOLVED_IN_INFLAMMATORY_RESPONSE	0.858799	0.985318	0.229748	0.738003	4591	39	IL1R2 PYCARD PLD3 ABCD1 TICAM1 ZC3H12A ALOX5 SIRPA PLA2G3 CHID1 GPSM3
CYTOKINESIS	0.754617	0.952054	0.215116	0.859431	4412	133	PLK1 ANLN E2F7 RHOC KIF23 CDC6 PRC1 AURKB CENPA KIF4A CEP55 STMN1 GIPC1 KIF20A BCL2L1 ESPL1 AURKA NUSAP1 RACGAP1 CHMP1A MYH9 CHMP6 CALM3
CYTOKINETIC_PROCESS	0.345742	0.745549	0.337669	1.07709	1838	38	ANLN AURKB CEP55 KIF20A RACGAP1 CHMP1A MYH9 CHMP6 CHMP4B SNX9 CHMP2A ANXA11 NUP62 ALKBH4 ARF1
CYTOLYSIS	0.425198	0.797246	0.35759	1.02616	2196	24	KRT6A LBP PRF1 ROMO1 APOL1 GZMM
CYTOLYSIS_IN_OTHER_ORGANISM	0.0250611	0.251419	0.860674	1.5615	122	4	KRT6A ROMO1 APOL1
CYTOPLASM_ORGANIZATION	0.365381	0.761573	0.483887	1.09598	1827	9	FOSL1 TDRD5
CYTOPLASMIC_MICROTUBULE_ORGANIZATION	0.988272	1	-0.166981	-0.602799	4465	56	HOOK1 HOOK3 TPPP PCM1 WDR73 CEP120 CENPJ CCDC88A CAMSAP2 TUBGCP3 CCDC88C DLG1 KATNAL1 SLK IFT172 SPAST CAMSAP1 CLIP4 FIGNL1 TUBGCP6 KATNAL2 TUBG2 CAMSAP3
CYTOPLASMIC_PATTERN_RECOGNITION_RECEPTOR_SIGNALING_PATHWAY	0.997651	1	0.153524	0.548897	5521	69	TRIM15 HSPA1A HSPA1B SLC15A3 GPATCH3 C1QBP IRAK2 NLRX1 BIRC3 SLC46A2 PHB TSPAN6 PHB2 INAVA DHX58 UBA52 IKBKG UFD1 UBB NOP53 TAB1 RELA UBC TKFC
CYTOPLASMIC_PATTERN_RECOGNITION_RECEPTOR_SIGNALING_PATHWAY_IN_RESPONSE_TO_VIRUS	0.575199	0.879509	0.301952	0.914946	3028	30	TRIM15 GPATCH3 C1QBP NLRX1 BIRC3 PHB TSPAN6 PHB2 DHX58 UFD1 NOP53
CYTOPLASMIC_SEQUESTERING_OF_NF_KAPPAB	0.959822	1	0.242459	0.530612	4753	8	NFKBIB TMSB4X CCDC22 PSMD10
CYTOPLASMIC_SEQUESTERING_OF_PROTEIN	0.29461	0.706194	0.404777	1.13916	1513	22	MDFI DBN1 NFKBIB NFKBIE TMSB4X FLNA KEAP1 SUFU YWHAB CCDC22
CYTOPLASMIC_SEQUESTERING_OF_TRANSCRIPTION_FACTOR	0.328538	0.730374	0.432572	1.11414	1666	15	MDFI NFKBIB NFKBIE TMSB4X KEAP1 SUFU CCDC22
CYTOPLASMIC_TRANSLATION	0.603882	0.893923	0.242456	0.918223	3452	94	PKM RPLP1 ZNF385A RPS26 RPL26L1 EIF3I RPL18A RPL18 EIF3G DRG1 RPLP2 RPL19 FTSJ1 RPL36 EIF4H RPS21 RPL41 RPLP0 EIF3D EIF3K RPS28 EIF3B RPL13A YBX3 EIF2S2 MCTS1 EIF4G1 RPL38 EIF3J EIF3C GSPT2 RPL35A RPL11 RWDD1 TMA7 RPL29 RPL26 EIF3F RPL31 EEF2 EIF3M RPS29 RPS23 EIF2S3 RPL8 RPL39 RPL6 RPL22 DRG2 RPSA
CYTOPLASMIC_TRANSLATIONAL_ELONGATION	0.254102	0.67682	-0.500201	-1.19979	1269	10	CPEB3 DNAJC24 CPEB2 DPH6 DPH7
CYTOPLASMIC_TRANSLATIONAL_INITIATION	0.803185	0.966698	0.249098	0.765408	4235	32	EIF3I EIF3G EIF4H EIF3D EIF3K EIF3B RPL13A EIF2S2 MCTS1 EIF4G1 EIF3J EIF3C
CYTOSKELETON_DEPENDENT_CYTOKINESIS	0.408097	0.788529	0.279931	1.02374	2277	78	PLK1 ANLN RHOC KIF23 AURKB CENPA KIF4A CEP55 STMN1 KIF20A ESPL1 NUSAP1 RACGAP1 CHMP1A CHMP6
CYTOSKELETON_DEPENDENT_INTRACELLULAR_TRANSPORT	0.520895	0.845058	-0.221525	-0.974596	2118	174	SYT4 MAK DYNC2H1 PURA HOOK1 HOOK3 TRIM46 IFT80 CCDC186 SYNE2 MYO6 LCA5L APBA1 TTC21B KIF3A RPGR CALY PCM1 FYCO1 IFT74 TRIP11 TMEM108 FNBP1L WDR35 LCA5 WDR19 TRAK2 IFT57 TUB IFT81 MAP2 TTC21A CCDC88A IFT88 TANC2 MREG TTC26 CCDC88C KIF13A SPG11 MYO19 CNIH2 BICDL1 MAPK8IP3 IFT172 SPAST
CYTOSKELETON_ORGANIZATION	0.000401338	0.0176447	0.27906	1.38028	2	1170	KRT6A KRT14 KRT6B KRT16 KRT17 KRT13 KRT5 CAPN6 FSCN1 FZD10 S100A8 SFRP1 TUBA3C VILL S100A9 TAC1 ANKRD1 RHOF KRT19 CNN1 FHOD3 PLEK2 PKP1 KRT4 USH1C CCDC8 RND3 PLA2G1B RHOD STMN2 CCL26 PDLIM7 GRHL3 CCL21 PDLIM4 PLK1 AUNIP TRPV4 TUBB6 AQP1 KRT8 INA ANLN CDC42EP5 KRT15 CDC42EP2 MYBL2 PHACTR3 TPX2 DNAAF1 TUBB4A TACC3 RFLNA TMSB15A PKP2 GAPDH RHOC KRT18 DES CFAP73 BCAR1 CCNB2 GAS2L2 KIF23 SPEF1 NEFL MA…
CYTOSOLIC_CALCIUM_ION_TRANSPORT	0.840706	0.981426	0.206337	0.817506	4902	125	NTSR1 CAV1 PLA2G1B CCL21 TRPV4 CXCL11 DDIT3 GRIN2D THY1 FAM155B PML GPER1 APLNR CX3CL1 ERO1A F2RL3 UBASH3B BAK1 RAMP3 CALM3 YWHAE GSTO1 BAX TRPV2 RASA3 MCOLN1 F2R SELENON VDAC1
CYTOSOLIC_TRANSPORT	0.0638298	0.394681	-0.292146	-1.26161	263	153	SYT4 VPS13A LRRK2 VPS13C RIC1 HOOK1 MON2 HOOK3 GCC2 DOP1A PIKFYVE TRIM46 STX16 RGP1 SYT7 RBSN WDR91 PREPL EVI5 SNX16 SPAG9 EEA1 HEATR5B RHOBTB3 KIF16B VPS54 EPS15 RAB6B MAP2 PIK3C3 SRSF10 WASHC1 TANC2 TBC1D14 DNAJC13
D_AMINO_ACID_TRANSPORT	0.253673	0.676323	0.606892	1.23101	1242	6	NTSR1 NFKBIE
DE_NOVO_CENTRIOLE_ASSEMBLY	0.693954	0.928834	-0.444818	-0.818913	3534	4	CEP152
DE_NOVO_IMP_BIOSYNTHETIC_PROCESS	0.986672	1	-0.22962	-0.474898	5033	6	PPAT PFAS GART PAICS ATIC ADSL
DE_NOVO_NAD_BIOSYNTHETIC_PROCESS	0.382228	0.774053	0.51267	1.08518	1883	7	KYNU IDO1 HAAO
DE_NOVO_PROTEIN_FOLDING	0.6326	0.906571	0.274799	0.887769	3391	40	HSPA1A CCT2 DNAJB1 ERO1A SDF2L1 HSPA1B DNAJB4 PTGES3 HSPA2 CD74 ST13 FKBP1A FKBP1B HSPA6
DE_NOVO_PYRIMIDINE_NUCLEOBASE_BIOSYNTHETIC_PROCESS	0.00734694	0.12352	0.847174	1.71839	35	6	CPS1 CAD
DEADENYLATION_DEPENDENT_DECAPPING_OF_NUCLEAR_TRANSCRIBED_MRNA	0.266106	0.68019	-0.494651	-1.18648	1329	10	PATL2 DCP2 DCP1A
DEATH_INDUCING_SIGNALING_COMPLEX_ASSEMBLY	0.336198	0.73637	0.497961	1.12786	1681	9	FADD PARK7 TNFRSF1A TRADD
DECIDUALIZATION	0.00547089	0.104024	0.692306	1.83773	27	17	STC2 GJB2 STC1 PTN SPP1 TPPP3 CYP27B1 BSG MAPK3 JUNB LIF GJA1 PPARD
DEDIFFERENTIATION	0.753234	0.951948	-0.369206	-0.76359	3842	6	FEZF1
DEFENSE_RESPONSE	0.0001321	0.0104862	0.33586	1.66849	0	1276	KRT6A KRT16 KLK5 S100A7 DEFB4A MUCL1 TRIM29 IL20RB PPBP ABCC2 PI3 CRISP3 IL1A FOSL1 GBP6 MUC6 MUC5AC IL1RL1 GAL CAMP APOBEC1 SCGB1A1 S100A8 CXCL5 ULBP2 PF4 CCL17 S100A12 IL22RA1 S100A9 MT2A DUOX2 AGER DMBT1 IL1RN TAC1 KYNU RAET1G TRIM48 FGA SEMA7A CCL22 SAA1 EPHA2 CYP4F11 CHI3L1 SCG2 IL1R2 SERPINE1 IL17C SERPINB4 MARCO DDIT4 WFDC5 IL34 MMP3 VNN1 UNC13D PTX3 CLDN1 PLA2G1B SPHK1 ADORA1 CCL26 TRIM15…
DEFENSE_RESPONSE_TO_BACTERIUM	0.000170678	0.0104862	0.556814	2.27399	0	157	KRT6A KLK5 S100A7 DEFB4A PPBP PI3 GBP6 CAMP S100A8 S100A12 IL22RA1 S100A9 DMBT1 FGA EPHA2 SERPINE1 WFDC5 PLA2G1B HP CXCL6 VGF AQP1 SFTPD CD36 ISG15 AZU1 SLPI IL23A CHGA PRB3 ELANE LTF KLK7 DEFB1 DEFA5 S100A14 SPINK5 ANXA3 F2RL1 LBP HAMP CYBA GRN PYCARD OCIAD2
DEFENSE_RESPONSE_TO_FUNGUS	0.00019581	0.0105924	0.784237	2.10825	0	18	S100A8 S100A12 S100A9 CHGA GAPDH ELANE LTF DEFA5 HAMP COTL1 CTSG GNLY
DEFENSE_RESPONSE_TO_GRAM_NEGATIVE_BACTERIUM	0.000184706	0.0104862	0.684531	2.2545	0	44	S100A7 DEFB4A CAMP IL22RA1 DMBT1 SERPINE1 CXCL6 AQP1 AZU1 IL23A CHGA PRB3 ELANE LTF DEFB1 DEFA5 F2RL1 LBP PYCARD ROMO1 CTSG SLC11A1
DEFENSE_RESPONSE_TO_GRAM_POSITIVE_BACTERIUM	0.000362384	0.016316	0.581996	1.99764	1	54	KRT6A DEFB4A GBP6 CAMP DMBT1 EPHA2 PLA2G1B CD36 CHGA DEFB1 DEFA5 LBP
DEFENSE_RESPONSE_TO_OTHER_ORGANISM	0.000139978	0.0104862	0.348017	1.69147	0	871	KRT6A KRT16 KLK5 S100A7 DEFB4A MUCL1 TRIM29 PPBP PI3 CRISP3 GBP6 MUC6 MUC5AC CAMP APOBEC1 S100A8 ULBP2 PF4 CCL17 S100A12 IL22RA1 S100A9 MT2A AGER DMBT1 KYNU RAET1G TRIM48 FGA CCL22 SAA1 EPHA2 SERPINE1 SERPINB4 MARCO DDIT4 WFDC5 IL34 VNN1 UNC13D PTX3 CLDN1 PLA2G1B CCL26 TRIM15 RAET1E HP CCL21 CXCL6 VGF NLRP2 IFI27 AQP1 SFTPD TRIM31 CDC42EP2 CD36 IFI6 ISG15 AZU1 SLPI APOBEC3B IL23A CHGA PRB3 GAPDH …
DEFENSE_RESPONSE_TO_TUMOR_CELL	0.796812	0.965578	0.430424	0.720969	3948	3	PRF1 LAPTM5
DEFENSE_RESPONSE_TO_VIRUS	0.124027	0.517226	0.279689	1.19109	748	216	APOBEC1 DMBT1 DDIT4 UNC13D TRIM15 IFI27 IFI6 ISG15 AZU1 APOBEC3B IL23A F2RL1 OASL PML OAS1 PYCARD BCL2L1 MUL1 PRF1 OAS3 HTRA1 FADD CD40 ATAD3A TICAM1 IFITM3 ZC3H12A POLR3K APOBEC3A HYAL2 BST2 MX1 IFNLR1 GBP3 GPATCH3 C1QBP RTP4 APOBEC3H TARBP2 OAS2 IFIT3 POLR3H NLRX1 TRAF3IP2 BIRC3 RNF26 IFIT1 FCN3 BPIFA1 PHB TSPAN6 PHB2 CD207 IFI16 IFITM2 ZDHHC1 RNASE2 FLNA DHX58
DEFINITIVE_ERYTHROCYTE_DIFFERENTIATION	0.97555	1	0.267389	0.485116	4787	4	ZFPM1 TGFBR3 RBFOX2
DEFINITIVE_HEMOPOIESIS	0.637663	0.907455	-0.320253	-0.864736	3121	16	HOXB3 MEIS1 CDK5RAP3 HIPK1 SP3
DEHYDROASCORBIC_ACID_TRANSPORT	0.0242461	0.246552	0.862487	1.56479	118	4	SLC2A1 SLC2A10
DELAMINATION	0.447229	0.806858	0.575665	1.04441	2194	4	TRPV4 YTHDF2
DEMETHYLATION	0.375446	0.767291	-0.2863	-1.04879	1681	60	APOBEC2 KDM7A KDM4C TET2 HSF4 TOX CYP1A1 UTY
DENDRITE_ARBORIZATION	0.414082	0.789717	0.522626	1.06008	2028	6	SEMA3A PTN TPBG
DENDRITE_DEVELOPMENT	0.861455	0.985318	-0.190867	-0.850525	3481	190	LRRK2 NEURL1 SDK1 PAK3 PREX2 BMP5 MEF2C CTNND2 TNIK HECW2 PTPRD SRCIN1 SS18L1 PPP1R9A DOCK10 CAMK1D DNM3 ARHGAP33 SARM1 C21orf91 CPEB3 DIP2A RAPGEF2 NRP1 VLDLR CDKL5 SHANK2 RAP2A FMR1 SEMA4D BCL11A TRAK2 BTBD3 TRPC6 KIDINS220 ABI2 MAP2 HDAC6 STRN PTEN TANC2 CAMSAP2 MECP2 LZTS3 ANKRD27 SLC11A2 SIPA1L1 DHX36 UBA6 MEF2A
DENDRITE_EXTENSION	0.570424	0.875729	-0.307645	-0.918431	2757	24	SYT4 SYT2 CPNE5 ITSN2 SPAG9 TMEM108 BCL11A
DENDRITE_MORPHOGENESIS	0.224224	0.646857	-0.272202	-1.12092	945	114	LRRK2 PAK3 PREX2 CTNND2 TNIK HECW2 PTPRD SRCIN1 SS18L1 PPP1R9A DOCK10 DNM3 ARHGAP33 SARM1 DIP2A RAPGEF2 NRP1 VLDLR CDKL5 SHANK2 RAP2A SEMA4D TRAK2 BTBD3 TRPC6 KIDINS220 ABI2 MAP2 HDAC6 PTEN TANC2 LZTS3 ANKRD27 SLC11A2 SIPA1L1 DHX36 MEF2A BHLHB9 CAPRIN2 NFATC4
DENDRITE_SELF_AVOIDANCE	0.540967	0.858967	0.401532	0.932671	2706	10	BSG PALLD ROBO4 NPTN VSTM2L NEXN EXT1
DENDRITIC_CELL_ANTIGEN_PROCESSING_AND_PRESENTATION	0.618916	0.90136	0.343156	0.868658	3140	14	CCL21 CD68 SLC11A1 CD74
DENDRITIC_CELL_APOPTOTIC_PROCESS	0.32074	0.72467	0.477399	1.13371	1612	11	CCL21 LGALS9 AXL GAS6
DENDRITIC_CELL_CHEMOTAXIS	0.667644	0.920783	0.304755	0.839724	3414	20	CCL21 LGALS9 TRPM4 C1QBP GAS6 CXCR2 CALR
DENDRITIC_CELL_CYTOKINE_PRODUCTION	0.221658	0.644619	-0.479402	-1.22569	1090	13	KIT TLR4 DDX58 TLR3 MAVS DHX36 SCIMP
DENDRITIC_CELL_DIFFERENTIATION	0.108078	0.488377	0.410394	1.33408	581	41	AGER CSF2 DHRS2 LGALS9 F2RL1 AXL RELB TREM2 SPI1 BATF LTBR HLA-G CEBPB
DENDRITIC_CELL_MIGRATION	0.811893	0.969523	0.258799	0.747685	4177	25	CCL21 LGALS9 TRPM4 ALOX5 C1QBP GAS6 CXCR2 CALR CDC42 CCL5 EXT1 HMGB1 TRPM2
DENDRITIC_SPINE_DEVELOPMENT	0.305251	0.714095	-0.275217	-1.08235	1336	85	LRRK2 NEURL1 SDK1 PAK3 MEF2C CTNND2 SRCIN1 PPP1R9A DOCK10 DNM3 ARHGAP33 C21orf91 CPEB3 DIP2A CDKL5 SHANK2 FMR1 ABI2 HDAC6 PTEN TANC2 LZTS3 SIPA1L1 DHX36 UBA6 BHLHB9 CAPRIN2
DENDRITIC_SPINE_MAINTENANCE	0.988154	1	-0.18105	-0.488866	4837	16	INSR HOMER1 ABHD17B TANC1
DENDRITIC_SPINE_MORPHOGENESIS	0.647667	0.910973	-0.251174	-0.8871	2942	50	LRRK2 PAK3 CTNND2 SRCIN1 PPP1R9A DOCK10 DNM3 ARHGAP33 DIP2A SHANK2 ABI2 HDAC6 PTEN TANC2 LZTS3 SIPA1L1 DHX36 BHLHB9 CAPRIN2
DENDRITIC_TRANSPORT	0.166993	0.582595	-0.633857	-1.31094	851	6	PURA TRAK2 SFPQ KIF5B WASF1 HNRNPU
DENSE_CORE_GRANULE_EXOCYTOSIS	0.00156955	0.0463669	-0.90431	-1.77204	7	5	SYT4 UNC13B STXBP1
DENSE_CORE_GRANULE_TRANSPORT	0.053674	0.368614	-0.672136	-1.5088	270	8	SYT4 TRIM46
DENTATE_GYRUS_DEVELOPMENT	0.130426	0.530073	-0.582934	-1.35443	651	9	NEUROD1 PROX1 BTG2 TMEM108 ATAT1 PTEN
DENTINOGENESIS	0.480644	0.8264	0.556902	1.01037	2358	4	SERPINE1 HTRA1
DEOXYRIBONUCLEOSIDE_DIPHOSPHATE_METABOLIC_PROCESS	0.297655	0.707145	0.61145	1.1785	1459	5	GUK1 DTYMK NUDT18
DEOXYRIBONUCLEOSIDE_METABOLIC_PROCESS	0.382228	0.774053	0.512722	1.08529	1883	7	TK1 DTYMK ADA DGUOK
DEOXYRIBONUCLEOSIDE_MONOPHOSPHATE_BIOSYNTHETIC_PROCESS	0.152161	0.563273	0.63513	1.3444	749	7	TK1 DGUOK DUT TK2 TYMS DCTD
DEOXYRIBONUCLEOSIDE_MONOPHOSPHATE_CATABOLIC_PROCESS	0.230878	0.654786	0.590102	1.24909	1137	7	XDH DNPH1 NT5C TYMP ADA
DEOXYRIBONUCLEOSIDE_MONOPHOSPHATE_METABOLIC_PROCESS	0.124926	0.518833	0.542117	1.3723	633	14	TK1 XDH DNPH1 NT5C TYMP ADA DGUOK DUT TK2 TYMS DCTD
DEOXYRIBONUCLEOSIDE_TRIPHOSPHATE_BIOSYNTHETIC_PROCESS	0.971429	1	0.246827	0.50066	4759	6	DTYMK TYMS TBPL1
DEOXYRIBONUCLEOSIDE_TRIPHOSPHATE_CATABOLIC_PROCESS	0.186352	0.606353	0.594265	1.30053	922	8	NUDT1 NUDT15 ITPA ADA DUT DCTPP1
DEOXYRIBONUCLEOSIDE_TRIPHOSPHATE_METABOLIC_PROCESS	0.255026	0.6775	0.465619	1.19926	1293	15	NUDT1 DTYMK NUDT15 ITPA ADA DGUOK DUT DCTPP1 TYMS
DEOXYRIBONUCLEOTIDE_BIOSYNTHETIC_PROCESS	0.337532	0.738067	0.447588	1.11381	1714	13	RRM2 GUK1 DTYMK DGUOK DUT TYMS DCTD TBPL1
DEOXYRIBONUCLEOTIDE_METABOLIC_PROCESS	0.216942	0.63635	0.380598	1.20109	1154	36	RRM2 XDH NUDT1 NTHL1 GUK1 DTYMK NUDT18 NUDT15 NT5C TYMP ADA SMUG1 UNG DGUOK DUT DCTPP1 TYMS DCTD
DEOXYRIBOSE_PHOSPHATE_BIOSYNTHETIC_PROCESS	0.207034	0.624445	0.54587	1.26794	1035	10	GUK1 DTYMK DGUOK DUT TYMS DCTD TBPL1
DEOXYRIBOSE_PHOSPHATE_CATABOLIC_PROCESS	0.188698	0.608386	0.435957	1.25105	974	24	XDH NUDT1 NTHL1 NUDT18 NUDT15 PGM2 NT5C TYMP ADA SMUG1 UNG DUT DCTPP1
DEPHOSPHORYLATION	0.795051	0.965426	-0.187373	-0.910322	2730	419	MTMR7 LRRC39 PLPPR1 PTPRZ1 PTPN13 PON1 LRRK2 PPP2R3A PFKFB2 PTPN4 MEF2C ARFGEF3 PHOSPHO2 PTPDC1 IFNG TSC1 PLPP6 PTPRD PTPRC CEP192 RCAN2 JAK2 SLC39A10 ELFN2 PTPRG FRA10AC1 PON3 RPAP2 FCRL3 SYNJ1 PPP1R3E INPP5B PTPN3 IMPA1 PPM1A PTP4A1 MTMR3 PLPP1 GPATCH2 PPM1K INPP5J SACM1L INPP4A PPP1R3D LPIN3 PTPRE PTPRB CA3 DNAJC6 PTP4A3 PPP4R2 APTX CDC14A PPP1R16B DUSP28 PPP2R5A CDK5RAP3 PDP1 SEMA4D MFHAS1 ST…
DEPHOSPHORYLATION_OF_RNA_POLYMERASE_II_C_TERMINAL_DOMAIN	0.860702	0.985318	-0.339986	-0.666219	4386	5	RPAP2 RPRD1A
DEPYRIMIDINATION	0.799717	0.966072	0.326735	0.715047	3960	8	NTHL1 SMUG1 UNG
DERMATAN_SULFATE_METABOLIC_PROCESS	0.620402	0.901876	0.365437	0.867828	3119	11	BGN CHST14 CSPG4
DERMATAN_SULFATE_PROTEOGLYCAN_METABOLIC_PROCESS	0.786207	0.963269	0.292924	0.741503	3989	14	BGN CHST14 CSPG4 B3GAT3 CSGALNACT1
DESMOSOME_ORGANIZATION	0.0485612	0.352375	0.670536	1.55751	242	10	SNAI2 PERP PKP2 NECTIN1 JUP DSG2 PKP3
DETECTION_OF_ABIOTIC_STIMULUS	0.258041	0.678432	0.312802	1.12805	1435	72	NTSR1 TAC1 ADORA1 NGFR TRPM8 ANO1 CNGA1 OPN3 SERPINE2 COL11A1 JUP
DETECTION_OF_BACTERIAL_LIPOPROTEIN	0.363099	0.760377	0.578503	1.115	1780	5	DMBT1 SSC5D
DETECTION_OF_BIOTIC_STIMULUS	0.163633	0.579161	0.413426	1.27034	862	32	DMBT1 CDHR2 TSPO SCARB1 LBP SMO TREM2 SRPX HLA-A
DETECTION_OF_CALCIUM_ION	0.220329	0.643006	0.596226	1.26205	1085	7	KCNMB1 CALM3 SYT1 CALM1 CALM2
DETECTION_OF_CELL_DENSITY	0.0113932	0.160665	0.759744	1.72079	56	9	CDHR2 TSPO SMO SRPX
DETECTION_OF_CHEMICAL_STIMULUS	0.0344118	0.299277	0.472053	1.51634	183	39	CST4 PIP CST1 DMBT1 CST2 AZGP1 PDX1 SCARB1 LBP
DETECTION_OF_CHEMICAL_STIMULUS_INVOLVED_IN_SENSORY_PERCEPTION_OF_TASTE	0.0399682	0.322216	0.665415	1.58021	200	11	CST4 PIP CST1 CST2 AZGP1
DETECTION_OF_EXTERNAL_BIOTIC_STIMULUS	0.63718	0.907356	0.310824	0.86531	3262	21	DMBT1 SCARB1 LBP TREM2 HLA-A
DETECTION_OF_LIGHT_STIMULUS	0.996827	1	-0.148974	-0.477022	4712	32	CCDC66 SEMA5B
DETECTION_OF_LIGHT_STIMULUS_INVOLVED_IN_SENSORY_PERCEPTION	0.158761	0.571603	-0.638807	-1.32118	809	6	CCDC66 SEMA5B
DETECTION_OF_MECHANICAL_STIMULUS	0.168909	0.585141	-0.411462	-1.25585	815	26	KIT ADGRV1 CHRNA9 PJVK TCAP
DETECTION_OF_MECHANICAL_STIMULUS_INVOLVED_IN_SENSORY_PERCEPTION	0.108887	0.489366	-0.49246	-1.37346	532	18	KIT ADGRV1 CHRNA9 PJVK
DETECTION_OF_MECHANICAL_STIMULUS_INVOLVED_IN_SENSORY_PERCEPTION_OF_PAIN	0.873242	0.988155	-0.293107	-0.657961	4408	8	ASIC3 FYN CXCL12 CXCR4
DETECTION_OF_MECHANICAL_STIMULUS_INVOLVED_IN_SENSORY_PERCEPTION_OF_SOUND	0.0297089	0.279497	-0.71323	-1.60104	149	8	KIT ADGRV1 CHRNA9 PJVK
DETECTION_OF_MOLECULE_OF_BACTERIAL_ORIGIN	0.222906	0.645986	0.509469	1.23941	1122	12	DMBT1 SCARB1 LBP TREM2
DETECTION_OF_MUSCLE_STRETCH	0.0590891	0.383682	-0.796821	-1.46695	300	4	TCAP PTK2
DETECTION_OF_OTHER_ORGANISM	0.561479	0.871908	-0.341555	-0.922255	2748	16	PGLYRP3 NOD1 TLR2 TLR4
DETECTION_OF_STIMULUS	0.0190911	0.217842	0.342772	1.41528	112	168	HMGA2 NTSR1 CST4 PIP CST1 DMBT1 CST2 TAC1 CDHR2 AZGP1 ADORA1 NGFR TSPO PDX1 TRPM8 ANO1 CNGA1 OPN3 SCARB1 SERPINE2 COL11A1 LBP JUP SMO
DETECTION_OF_STIMULUS_INVOLVED_IN_SENSORY_PERCEPTION	0.0601365	0.385212	0.429434	1.42519	325	46	NTSR1 CST4 PIP CST1 CST2 AZGP1 ADORA1 ANO1 SERPINE2 COL11A1
DETECTION_OF_STIMULUS_INVOLVED_IN_SENSORY_PERCEPTION_OF_PAIN	0.206331	0.623833	0.470723	1.24954	1055	17	NTSR1 ADORA1 ANO1
DETECTION_OF_TEMPERATURE_STIMULUS	0.146827	0.555919	0.518726	1.33604	744	15	NTSR1 ADORA1 NGFR TRPM8 ANO1
DETECTION_OF_TEMPERATURE_STIMULUS_INVOLVED_IN_SENSORY_PERCEPTION	0.234815	0.659666	0.50443	1.22715	1182	12	NTSR1 ADORA1 ANO1
DETECTION_OF_VIRUS	0.261466	0.680018	-0.581268	-1.20217	1333	6	DDX58 SERINC5 TLR3
DETERMINATION_OF_ADULT_LIFESPAN	0.0399756	0.322216	-0.587261	-1.56204	196	15	LRRK2 ATM TFCP2L1
DETERMINATION_OF_DIGESTIVE_TRACT_LEFT_RIGHT_ASYMMETRY	0.480675	0.8264	-0.509122	-0.997649	2449	5	CCDC39 NPHP3 CCDC40
DETERMINATION_OF_DORSAL_VENTRAL_ASYMMETRY	0.0444898	0.337609	0.765276	1.55227	217	6	NBL1 DDIT3 GREM1
DETERMINATION_OF_LEFT_RIGHT_ASYMMETRY_IN_LATERAL_MESODERM	0.670742	0.922445	0.459004	0.832759	3291	4	SMO SHH CITED2 SMAD2
DETERMINATION_OF_LIVER_LEFT_RIGHT_ASYMMETRY	0.468315	0.818261	-0.514393	-1.00798	2386	5	CCDC39 NPHP3 CCDC40
DETERMINATION_OF_PANCREATIC_LEFT_RIGHT_ASYMMETRY	0.438359	0.804014	-0.568195	-1.04605	2232	4	CCDC39 NPHP3 CCDC40
DETOXIFICATION	0.000173671	0.0104862	0.56707	2.17513	0	101	ABCC2 ALB AKR1B10 BMP7 S100A9 MT2A MT1A DUOX2 MT1X SRXN1 PXDN HP PTGES CD36 GPX3 MT1E SOD3 GPX2 CYGB MT1F GSTA1 APOE GPX8 SLC22A18 GSTP1 HBA2 PRDX5 MGST2 PRDX1 DUOX1 PRXL2B GPX7 HBE1 PARK7 GSTZ1 ALOX5AP MT1M GSTK1 GSR NOS3 GSTO1 ABCG2 PRDX2 GPX4 PIM1 NQO1 HBB SESN2 TXN TXNRD2 NXN SELENOW TXNRD1 MGST3 AKR1A1 MT1G
DETOXIFICATION_OF_INORGANIC_COMPOUND	0.00793966	0.127776	0.735964	1.79042	39	12	ABCC2 MT2A MT1A MT1X MT1E MT1F PARK7 MT1M
DETOXIFICATION_OF_NITROGEN_COMPOUND	0.251685	0.674951	-0.715945	-1.20695	1269	3	GSTM2 GSTM1
DEVELOPMENT_OF_PRIMARY_FEMALE_SEXUAL_CHARACTERISTICS	0.142163	0.548542	0.343274	1.24341	789	74	INHA PTPRN SFRP1 COL9A3 RETN ZFP42 PTX3 MMP14 VGF
DEVELOPMENT_OF_PRIMARY_SEXUAL_CHARACTERISTICS	0.113999	0.499725	0.298139	1.21981	670	158	INHA NR0B1 PTPRN SFRP1 COL9A3 SOX15 RETN HOXA10 ZFP42 SRD5A2 FSTL3 PTX3 MMP14 VGF BASP1 BIK NKX3-1 SEMA3A NUDT1 TESC ADGRG1
DEVELOPMENT_OF_SECONDARY_FEMALE_SEXUAL_CHARACTERISTICS	0.932509	1	-0.298613	-0.585146	4752	5	MED1 STAT5B IRF2BPL
DEVELOPMENT_OF_SECONDARY_SEXUAL_CHARACTERISTICS	0.872794	0.988155	0.302314	0.639917	4301	7	BAX PHB2 B4GALT1 WNT5A IRF2BPL STAT5B MED1
DEVELOPMENTAL_CELL_GROWTH	0.623416	0.904025	0.224764	0.928471	3689	169	REG1A L1CAM SEMA7A KIAA0319 SEMA3F RASAL1 RARG SEMA6B G6PD FN1 SEMA3A SEMA4B RTN4R HAMP SEMA3B APOE DBN1 NDN MUL1 AURKA RGS4 SPP1 DCLK1 MAP1B TWF2 APP LIMK1 SYT1 VCL SOX9 COBL SEMA6A PRKCZ SIRT6 CDK5R1 TRPV2 DVL1 DBNL RTN4
DEVELOPMENTAL_GROWTH	0.040804	0.324781	0.266101	1.2331	269	473	KLK6 TM4SF4 REG1A MAEL WNT7A L1CAM SFRP1 SOX15 NPY1R SEMA7A KIAA0319 DUSP9 IGF2 TSKU STC1 PTX3 SLITRK6 ADM GDF5 PKM SEMA3F BASP1 RASAL1 ETNK2 RARG SEMA6B G6PD FN1 FOXS1 CDK4 HLX GLI1 SEMA3A SEMA4B RTN4R TNC HAMP SEMA3B WNT7B MDK SMO NDRG4 APOE CDKN1A GSN SELENOM PTN DBN1 NDN CCNB1 CCL11 LGR6 MUL1 AURKA RGS4 ECM1 CHST11 HOXA5 SPP1 GAMT AGRN TGFB2 DCLK1 MAPK11 MAP1B PHLDA2 AR GINS4 FKBP8 RBP4 COMP …
DEVELOPMENTAL_GROWTH_INVOLVED_IN_MORPHOGENESIS	0.59653	0.891183	0.224849	0.93742	3540	182	REG1A L1CAM SFRP1 SEMA7A KIAA0319 SEMA3F RASAL1 RARG SEMA6B FN1 SEMA3A SEMA4B RTN4R TNC SEMA3B WNT7B APOE DBN1 NDN CCL11 MUL1 AURKA SPP1 DCLK1 MAP1B TWF2 APP TBX2 LIMK1 SYT1 VCL SOX9 COBL SEMA6A WNT11 BMP4 PRKCZ SIRT6 CDK5R1 TRPV2 DVL1 DBNL RTN4
DEVELOPMENTAL_INDUCTION	0.163249	0.578807	0.467327	1.301	835	21	DKK1 AR WNT2 SOX9 WNT11 BMP4
DEVELOPMENTAL_MATURATION	0.320385	0.724396	0.251365	1.06095	1929	199	HOXB13 PTPRN GAL CDH3 CCL21 ROPN1L CNTNAP2 RFLNA SOX18 LTF DEFB1 NEFL G6PD SPINK5 DDIT3 CDC20 B4GALT6 CDK5R2 IGSF21 RAB32 AXL CABYR CDKN1A FERMT1 CCNB1 CX3CL1 AURKA MMP2 HOXA5 AGRN TGFB2 MAP1B C1QA CD63 GATA3 ACVRL1 CLSTN1 TRIP13 AKR1B1 APP TBX6 ARHGEF15 GREM1 ERCC2
DEVELOPMENTAL_PIGMENTATION	0.276255	0.692144	-0.347543	-1.13	1309	34	KIT TYRP1 KITLG MEF2C ZEB2 USP13 GLI3 BCL2 MREG IHH ANKRD27
DEVELOPMENTAL_PROCESS_INVOLVED_IN_REPRODUCTION	0.000145794	0.0104862	0.305155	1.45116	0	648	SPANXB1 SERPINB5 MAEL GJB3 RSPO3 WNT7A GJB5 GTSF1 HOXB13 INHA IL1A NR0B1 FOSL1 HSD17B2 PTPRN SERPINA5 BMP7 TP63 SFRP1 PLCD3 COL9A3 LGR5 WIPF3 SOX15 RETN CSF2 HOXA10 STC2 SPOCD1 ALPL ZFP42 GJB2 SRD5A2 MDFI IGF2 FSTL3 KRT19 B4GALNT1 NDP STC1 PTX3 BCL2L10 ADM ROPN1L MMP14 VGF KRT8 SNAI1 HNF4A E2F7 CATSPER1 C9orf24 PDGFB BASP1 ETNK2 RARG DEFB1 TSPAN8 BIK SERPINE2 SPINT1 PRSS21 TYRO3 CCNA1 GLI1 NKX3-1…
DIACYLGLYCEROL_BIOSYNTHETIC_PROCESS	0.459097	0.812498	-0.465857	-1.0086	2328	7	AVIL GPAM PLCE1 DGAT2
DIACYLGLYCEROL_METABOLIC_PROCESS	0.13583	0.539138	-0.470555	-1.32844	659	19	DGKH AVIL DGKE GPAM DGKD APOA2 PLCE1 LIPE DGAT2
DIADENOSINE_POLYPHOSPHATE_CATABOLIC_PROCESS	0.102893	0.479441	0.773643	1.4036	504	4	NUDT11 NUDT3 NUDT4
DIADENOSINE_POLYPHOSPHATE_METABOLIC_PROCESS	0.0788991	0.432009	0.759152	1.46317	386	5	NUDT11 NUDT3 NUDT4 MAPK1
DIAPEDESIS	0.0576245	0.38102	-0.722911	-1.49512	293	6	FER ITGA4
DIAPHRAGM_DEVELOPMENT	0.141837	0.547893	0.675192	1.36955	694	6	MSC BASP1 STRA6 TCF21
DICARBOXYLIC_ACID_BIOSYNTHETIC_PROCESS	0.592869	0.889593	-0.3569	-0.895814	2942	12	ACMSD GLS
DICARBOXYLIC_ACID_CATABOLIC_PROCESS	0.902857	0.99699	0.249992	0.632824	4581	14	GOT2 QPRT MTHFS DDO ACOT4 GOT1
DICARBOXYLIC_ACID_METABOLIC_PROCESS	0.539233	0.857633	0.259232	0.948045	3009	78	AMDHD1 KYNU GCLC SLC7A11 GOT2 FOLR1 QPRT ALDH4A1 HAAO MTHFS IDH2 OGDH SHMT2 MDH2 DDO PCK2 MTHFD2 SLC19A1 IDH1 SDHB FOLR2 ACOT4 MDH1 GGT1 FH FPGS GOT1 ATIC HAL NAGS MTHFD1L SDHA GCLM
DICARBOXYLIC_ACID_TRANSPORT	0.596666	0.891183	0.260822	0.916827	3292	62	ABCC2 NTSR1 ADORA1 SLC7A11 GIPC1 AVPR1A FOLR1 SLC25A10 STX1A ITGB1 LRRC8A SLC25A11 SYT1 SLC1A5 GJA1
DICHOTOMOUS_SUBDIVISION_OF_AN_EPITHELIAL_TERMINAL_UNIT	0.589572	0.888381	0.421233	0.891637	2905	7	SEMA3A CTSH PLXNA1 SEMA3C
DIENCEPHALON_DEVELOPMENT	0.398888	0.783158	0.316314	1.03709	2151	43	NR0B1 PITX1 MSX1 CNTNAP2 GLI1 SEMA3A SMO PTN UQCRQ GLI2
DIET_INDUCED_THERMOGENESIS	0.875421	0.9891	-0.292253	-0.656044	4419	8	OMA1 SCTR ADRB2 SORL1 APPL2 BMP8A
DIGESTION	0.00267475	0.0664659	0.467479	1.72645	14	82	PRSS2 PRSS3 TFF2 TFF1 PRSS1 MUC6 GCNT3 TAC1 GUCA2B AQP1 CD36 VSIG1 SCARB1 OXTR KCNN4 SCT HAMP AQP5 TFF3 PPARGC1A PIR
DIGESTIVE_SYSTEM_DEVELOPMENT	0.000694686	0.0255768	0.461167	1.78684	3	108	REG1A FOXE1 TP63 FOXL1 CLDN18 SFRP1 SOX11 CPS1 SFRP5 IGF2 DNAAF1 PDX1 RBPMS2 OXTR HLX GLI1 CLMP SCT SOX17 BARX1 SMO DACT1 CDKN1A CCNB1 HOXA5 CXCL8 TGFB2 STRA6 PDGFC FOXF2 GLI2 SMAD3 PTK6 TBX2 FOXF1 EGFR COBL WNT11 BMP4
DIGESTIVE_SYSTEM_PROCESS	0.00489219	0.0982909	0.483417	1.69928	26	62	TFF2 TFF1 MUC6 GCNT3 TAC1 AQP1 CD36 VSIG1 SCARB1 OXTR KCNN4 SCT HAMP AQP5 TFF3
DIGESTIVE_TRACT_MORPHOGENESIS	0.0174615	0.208146	0.505389	1.60421	92	37	TP63 SFRP1 SOX11 SFRP5 RBPMS2 HLX GLI1 SOX17 DACT1 STRA6 GLI2 SMAD3 FOXF1 WNT11 BMP4
DIOL_BIOSYNTHETIC_PROCESS	0.855937	0.984764	-0.250792	-0.708023	4158	19	ACER2 GCH1 PCBD2 ABCA2 SPTLC2 SPTLC3 AGK ASAH2B ACER3 SPTLC1
DIOL_METABOLIC_PROCESS	0.719313	0.939487	-0.270451	-0.82546	3474	26	ACER2 GCH1 PLPP1 PCBD2 ABCA2 SPTLC2 SGPP1 SPTLC3 AGK ASAH2B ACER3
DIPEPTIDE_TRANSMEMBRANE_TRANSPORT	0.0448367	0.337609	0.736897	1.55981	220	7	SLC15A1 SLC7A11 CA2 SLC15A3
DIPHOSPHOINOSITOL_POLYPHOSPHATE_METABOLIC_PROCESS	0.0104923	0.152271	0.930108	1.55795	51	3	NUDT11 NUDT3 NUDT4
DIRECT_OSSIFICATION	0.625441	0.904905	-0.42039	-0.869448	3190	6	FGF18
DISACCHARIDE_BIOSYNTHETIC_PROCESS	0.0173527	0.207961	0.915315	1.53317	85	3	SLC2A1 FBP1
DISACCHARIDE_METABOLIC_PROCESS	0.63664	0.90721	0.402296	0.851551	3137	7	SLC2A1 GAA
DISTAL_CONVOLUTED_TUBULE_DEVELOPMENT	0.136327	0.539392	-0.849792	-1.28568	682	2	CALB1
DISTAL_TUBULE_DEVELOPMENT	0.58565	0.8866	-0.414825	-0.898112	2970	7	CALB1 KLHL3
DITERPENOID_BIOSYNTHETIC_PROCESS	0.541086	0.858967	0.424977	0.930046	2679	8	RBP1 DHRS9 ALDH1A3
DIVALENT_INORGANIC_CATION_HOMEOSTASIS	0.0361146	0.306379	0.281085	1.27026	231	354	REG1A CALB2 NTSR1 S100A8 S100A9 MT2A MT1A TAC1 CAV1 STC2 SAA1 MT1X CAMK2N1 STC1 PLA2G1B NMB ADORA1 CCL21 ADM TRPV4 F2RL2 CD36 WFS1 EDN2 ADRA1B ELANE MT1E CAV2 TRPM8 CXCL11 S100A14 OXTR F2RL1 GNA15 CCL23 DDIT3 GRIN2D MT1F THY1 APOE FAM155B PML AVPR1A GPER1 APLNR CCL11 C5AR2 TNFSF11 CX3CL1 TBXA2R ATP6V1B1 KISS1 TGM2 PTGIR CCL7 CD52 TMEM178A CYP27B1 KCNK3 TRPM4 ERO1A CD40 SLC11A1 ATP13A2 CCR10 FPR2 …
DNA_BIOSYNTHETIC_PROCESS	0.945264	1	0.183799	0.760518	5577	172	ANKRD1 TK1 SPHK1 ISG15 PDGFB PKIB AURKB PCLAF FGFR4 CDKN1A CCT2 NOP10 POLD4 ACD MAD2L2 ACVRL1 KLF4 MAPK3 POLD2 CCT6A POLE4 NEK2 PDGFRB GREM1 PTGES3 DTL WRAP53 GJA1 FAAP20 PHB PCNA CDKN2D DUSP1 TELO2 LOX RFC2 PPIA UBE2L6 POLDIP2 UBA52 CHTF18 CCT5 FGF2 UFD1 PNKP NHP2 UBB RFC3 PRKD2 CCT7 POLD1 TCP1 HSP90AB1 TNKS1BP1 HSP90AA1
DNA_CATABOLIC_PROCESS	0.336083	0.73637	-0.337554	-1.08086	1588	32	ATM EXOG APAF1 DICER1 CECR2 IL6 ERI2 FBH1 DNASE1 DFFB ST20 SETMAR RGN
DNA_CATABOLIC_PROCESS_ENDONUCLEOLYTIC	0.5	0.833222	-0.320455	-0.970044	2427	25	EXOG APAF1 DICER1 CECR2 IL6 FBH1 DNASE1 DFFB ST20 SETMAR
DNA_CATABOLIC_PROCESS_EXONUCLEOLYTIC	0.940808	1	-0.280623	-0.580383	4799	6	ERI2 XRN2 ERI1 REXO4 ERI3 ISG20
DNA_CONFORMATION_CHANGE	0.798203	0.966038	0.200821	0.869123	4884	242	HMGA2 APOBEC1 HMGA1 ERN2 CENPM CENPW CDCA5 NCAPH RAD51 CENPA OIP5 HJURP RUVBL2 NCAPG GPER1 CENPN CCNB1 NCAPD2 CENPX CENPH NUSAP1 MCM5 ERCC6L CHMP1A ASF1B BANF1 GRWD1 RAD54L RBX1 SUV39H1 ERCC2 SOX9 PAF1 NAP1L2 CHAF1B XRCC6 SIRT6 IPO4 NAA60 CDKN2A MCM2 INCENP BLM ANXA1 NAA10 NOC2L TOP2A HMGB2 CHAF1A
DNA_CYTOSINE_DEAMINATION	0.0601639	0.385212	0.674724	1.52822	300	9	APOBEC1 APOBEC3B APOBEC3A APOBEC3H APOBEC3C APOBEC3F
DNA_DAMAGE_INDUCED_PROTEIN_PHOSPHORYLATION	0.708259	0.935583	-0.35648	-0.800218	3575	8	ATM
DNA_DAMAGE_RESPONSE_DETECTION_OF_DNA_DAMAGE	0.0573416	0.380817	0.452365	1.44294	304	38	HMGA2 POLD4 POLD2 MRPS11 RBX1 DTL MRPS35 PCNA RFC2 UBA52 MRPS26 PNKP UBB RFC3 POLD1 UBC RPA1 CFAP410 RFC4
DNA_DAMAGE_RESPONSE_SIGNAL_TRANSDUCTION_BY_P53_CLASS_MEDIATOR	0.428148	0.799098	0.2621	1.00862	2457	104	ANKRD1 TWIST1 SNAI2 SFN MSX1 FOXM1 SNAI1 E2F7 SPRED3 MIF GTSE1 CDKN1A PML ZNF385A CCNB1 CDC25C AURKA BATF HIC1 PRMT1 PTTG1IP GADD45A BAX CD74 PCNA PLK3 CDK1 YJU2 SESN2
DNA_DAMAGE_RESPONSE_SIGNAL_TRANSDUCTION_RESULTING_IN_TRANSCRIPTION	0.694341	0.928924	0.303022	0.814608	3545	18	FOXM1 CDKN1A ZNF385A MAD2L2
DNA_DEALKYLATION	0.773073	0.960536	0.258495	0.783266	4070	30	APOBEC1 APOBEC3B MPG GATA3 APOBEC3A MGMT ASCC2 APOBEC3H APEX1 APOBEC3C TRIM28 ALKBH4 APOBEC3F ALKBH5
DNA_DEALKYLATION_INVOLVED_IN_DNA_REPAIR	0.516787	0.842413	0.410529	0.953568	2585	10	MPG MGMT ASCC2 ALKBH5 ASCC1 ALKBH3
DNA_DEAMINATION	0.129108	0.527709	0.550264	1.36932	655	13	APOBEC1 APOBEC3B APOBEC3A APOBEC3H APOBEC3C EXOSC4 APOBEC3F
DNA_DEMETHYLATION	0.630817	0.906407	-0.294934	-0.880485	3049	24	APOBEC2 TET2 TOX
DNA_DEPENDENT_DNA_REPLICATION	0.999488	1	0.150114	0.608198	5856	147	HMGA1 E2F7 CDC6 CDT1 RAD51 CDC45 ORC1 ALYREF GINS2 TICRR CENPX MCM10 GINS4 MCM5 POLD4 POLD2 POLE4 ORC6 GMNN GINS3 CDK2AP1 MCM2 FEN1 POLA2 CDC34 BLM PCNA WDR18 TIMELESS RFC2 DBF4B MCM7 CCNE1 CHTF18 EME1 MCM4 PNKP RFC3 SIRT7 POLD1 TIPIN CENPS RTF2 SMARCAL1 GINS1 DDX23
DNA_DEPENDENT_DNA_REPLICATION_MAINTENANCE_OF_FIDELITY	0.3568	0.754375	-0.30785	-1.05969	1636	44	ZGRF1 ZRANB3 ATR BRCA2 THOC1 FANCM ATRX WRN MRE11 MMS22L BOD1L1 DNA2 FAM111A GEN1 FBH1
DNA_DOUBLE_STRAND_BREAK_PROCESSING	0.0602336	0.385212	-0.512166	-1.48407	293	21	ATM HELB MRE11 RAD52 SMARCAD1 DNA2 RNF138 BRIP1 NBN RAD50 BARD1 UBE2V2 SETMAR WDR70
DNA_ENDOREDUPLICATION	0.13578	0.539138	0.710365	1.36914	665	5	E2F7 ZPR1 FBXO5 E2F8
DNA_GEOMETRIC_CHANGE	0.506193	0.835397	-0.2395	-0.973429	2165	105	HELB PURA ZRANB3 CHD9 SETX CHD1 NAV2 CHD7 FANCM RAD54L2 ATRX CHD6 WRN CHD2 MRE11 HMGB3 RAD54B XPA SMARCAD1 ERCC6 DNA2 MTERF1 POT1 DHX36 ASCC3 XPC BRIP1 G3BP1 FBH1 NBN RAD50 HELQ MCM9 MNAT1 POLQ DDX3X GTF2H1
DNA_INTEGRATION	0.418484	0.792437	-0.446685	-1.03786	2091	9	ZNF91 ZNF93 THAP9
DNA_INTEGRITY_CHECKPOINT	0.77901	0.961096	0.210936	0.854625	4564	147	HMGA2 SFN PLK1 E2F7 CDC6 CDT1 CDC45 GTSE1 ORC1 CDKN1A PML TICRR ZNF385A CCNB1 CDC25C AURKA
DNA_LIGATION	0.912315	0.998918	0.245586	0.621672	4629	14	RAD51 MGMT XRCC6 TOP2A XRCC1 TFIP11 HMGB1 LIG1 XRCC4
DNA_LIGATION_INVOLVED_IN_DNA_REPAIR	0.52835	0.850137	-0.489869	-0.959922	2692	5	LIG4 POLB
DNA_METABOLIC_PROCESS	1	1	-0.147336	-0.754268	2930	806	APOBEC2 SHPRH ZNF91 ATM MSH5 PAK3 HELB TDRD9 REV3L PURA JMY CNTD1 ZGRF1 HMBOX1 ERCC6L2 XRN1 POLI UBE2W ZRANB3 RNF169 UHRF2 INO80D TET2 SMC5 DDX39B POLG2 USP45 SLF1 CCNE2 STOX1 ATR TOX EID3 UVSSA CYP1A1 BRCA2 SETX ZNF445 THOC1 PIWIL4 POLK UBR5 SIRT1 LIG4 SMPD3 PTPRC ZNF93 NABP1 SMCHD1 BCL11B MLH3 TDRKH CD40LG FANCM VCPIP1 PMS1 KMT2A ATRX EXOG TAOK1 BTG2 GTF2H2C SMG1 DCP2 FANCC NIPBL APAF1 DICER1 E…
DNA_METHYLATION	0.75619	0.952759	-0.232471	-0.831626	3389	54	TDRD9 CYP1A1 PIWIL4 TDRKH KMT2A ATRX HEMK1 ATF7IP KMT2E RLF MTRR KDM1B PIK3CA BEND3 PLD6 MECP2 GRHL2 MPHOSPH8 TET3 METTL4 PPM1D HELLS
DNA_METHYLATION_DEPENDENT_HETEROCHROMATIN_ASSEMBLY	0.680964	0.924084	0.313111	0.819422	3476	16	APOBEC1 TRIM28 MBD3
DNA_METHYLATION_INVOLVED_IN_GAMETE_GENERATION	0.291225	0.703894	0.519327	1.17625	1456	9	MAEL PICK1
DNA_METHYLATION_ON_CYTOSINE	0.643059	0.908549	0.52623	0.881445	3186	3	DNMT3B DNMT1
DNA_METHYLATION_OR_DEMETHYLATION	0.805018	0.967471	0.221871	0.80798	4491	76	MAEL APOBEC1 SPOCD1 ZFP57 APOBEC3B
DNA_MODIFICATION	0.949476	1	0.188397	0.715834	5430	96	MAEL APOBEC1 SPOCD1 ZFP57 APOBEC3B MPG NTHL1 SPI1 GATA3 DNMT3B APOBEC3A MGMT
DNA_PACKAGING	0.0446765	0.337609	0.335679	1.34944	260	139	HMGA2 APOBEC1 HMGA1 ERN2 CENPM CENPW CDCA5 NCAPH CENPA OIP5 HJURP NCAPG GPER1 CENPN CCNB1 NCAPD2 CENPX CENPH NUSAP1 CHMP1A ASF1B BANF1 GRWD1 SUV39H1 SOX9 PAF1 NAP1L2 CHAF1B SIRT6 IPO4 NAA60 CDKN2A MCM2 INCENP NAA10 NOC2L TOP2A HMGB2 CHAF1A
DNA_PROTECTION	0.245925	0.66919	0.681888	1.23713	1206	4	NUDT1 NUDT15 DCTPP1 GLRX2
DNA_RECOMBINATION	0.296031	0.706881	-0.231666	-1.06139	1155	239	ATM MSH5 HELB REV3L CNTD1 ZRANB3 INO80D SMC5 EID3 BRCA2 SETX THOC1 LIG4 PTPRC NABP1 SMCHD1 BCL11B MLH3 CD40LG FANCM NIPBL EXOSC3 BCL6 IL10 MRNIP RIF1 ERCC4 SPIDR ARID2 WRN CD28 RPAIN PAXIP1 KMT5B MRE11 KLHL15 SHLD3 SETD2 RMI1 PPP4R2 DCLRE1C HMGB3 RAD52 FAN1 C11orf80 THAP9 RAD54B MMS22L POLB SMARCAD1 ERCC6 KIN ZFYVE26 XRCC2 UBR2 TOP2B SMC6 WDR48 RAD51B IL7R NSMCE2 GEN1 RNF138 BRIP1 REC8 SHLD2 FBH1…
DNA_REPAIR	1	1	-0.153521	-0.757785	3366	495	SHPRH ATM MSH5 HELB REV3L JMY ERCC6L2 POLI UBE2W ZRANB3 RNF169 INO80D SMC5 POLG2 USP45 SLF1 ATR EID3 UVSSA BRCA2 SETX POLK UBR5 SIRT1 LIG4 NABP1 SMCHD1 MLH3 FANCM VCPIP1 PMS1 ATRX TAOK1 BTG2 GTF2H2C SMG1 FANCC NIPBL SLF2 MRNIP RIF1 ERCC4 SPIDR ARID2 WRN REV1 RPAIN PDS5A ZBTB1 PAXIP1 KMT5B MRE11 KLHL15 SHLD3 ABRAXAS1 SETD2 RMI1 INTS3 PPP4R2 EPC2 APTX DCLRE1C EMSY SPIRE1 CDC14B RAD52 KAT7 FAN1 RAD1…
DNA_REPLICATION	0.998704	1	0.156008	0.681629	6164	262	HMGA1 RRM2 BCAR3 ID3 E2F7 CDC6 CDT1 CCNA2 RAD51 CDC45 GLI1 EXO1 PCLAF ORC1 ALYREF GINS2 TICRR CENPX S100A11 MCM10 GINS4 MCM5 POLD4 PTMS RMI2 GLI2 ACVRL1 POLD2 GRWD1 CLSPN PPP2R1A POLE4 RAC1 RNASEH2A ORC6 RHNO1 EGFR CHAF1B GMNN DTL GINS3 CDK2AP1 MCM2 FEN1 POLA2 CDC34 BLM PCNA WDR18 CHEK1
DNA_REPLICATION_CHECKPOINT	0.122783	0.51642	0.53573	1.37984	622	15	CDC6 CDT1 CDC45 ORC1 TICRR CLSPN TIMELESS
DNA_REPLICATION_DEPENDENT_NUCLEOSOME_ORGANIZATION	0.182919	0.600653	0.597973	1.30864	905	8	ASF1B CHAF1B IPO4 CHAF1A
DNA_REPLICATION_INDEPENDENT_NUCLEOSOME_ORGANIZATION	0.182125	0.599122	0.390579	1.23978	969	37	CENPM CENPW CENPA OIP5 HJURP CENPN CENPX CENPH ASF1B IPO4 CENPU CENPO MIS18A CENPS HIRA RUVBL1 RBBP7 NPM1 KNL1
DNA_REPLICATION_INITIATION	0.226624	0.650203	0.373909	1.18687	1206	37	CDC6 CDT1 CDC45 ORC1 TICRR MCM10 MCM5 POLE4 ORC6 GINS3 MCM2 POLA2 CDC34 WDR18 MCM7 CCNE1 MCM4
DNA_REPLICATION_SYNTHESIS_OF_RNA_PRIMER	0.450608	0.80832	-0.493464	-1.02058	2298	6	HELB
DNA_STRAND_ELONGATION	0.679505	0.924084	0.291791	0.837341	3510	24	GINS2 GINS4 POLD2 GINS3 PCNA MCM7 MCM4 RFC3 GINS1 MCM3 RFC4
DNA_STRAND_ELONGATION_INVOLVED_IN_DNA_REPLICATION	0.198355	0.618978	0.469969	1.26341	1012	18	GINS2 GINS4 POLD2 GINS3 PCNA MCM7 MCM4 RFC3 GINS1 MCM3 RFC4 LIG1
DNA_STRAND_RENATURATION	0.75203	0.951528	-0.340907	-0.765261	3796	8	ZRANB3
DNA_SYNTHESIS_INVOLVED_IN_DNA_REPAIR	0.966145	1	0.188679	0.629493	5250	47	ISG15 PCLAF POLD4 MAD2L2 POLD2 DTL FAAP20 PCNA CDKN2D RFC2 UBE2L6 POLDIP2 UBA52 UFD1 UBB RFC3 POLD1
DNA_TEMPLATED_TRANSCRIPTION_ELONGATION	0.851443	0.983375	-0.202133	-0.819289	3627	104	DDX39B CCNT2 TAF1D THOC1 MLLT3 EAF2 ZMYND11 AFF4 ZNF326 SETD2 SETD5 TCERG1 KAT7 POLR1E ELL2 SCAF8 CDK12 CCNT1 ERCC6 CCNH TEFM TCEA1 NCBP1 CDK13 POLR2D POLR1B ELP2
DNA_TEMPLATED_TRANSCRIPTION_INITIATION	0.995497	1	0.161695	0.684342	5968	205	NR0B1 FOSL1 TWIST1 HNF4A CAVIN1 RARG CDK4 CDKN1A TEAD4 CCNB1 PPARGC1A POLR2L AR NAT14 NR1D1 NR0B2 MAPK3 NOTCH3 POLR2E MED15 PSMC5 GTF2F1 POLR2J ERCC2 GTF2A2 SOX9 SMARCB1 PSMC3 BAX POLR3H PPARD NR2F6 ERCC1 PSMC4 POLR2A CDK1 NRBP1 RARA RXRG HEY2 POLR2I TAF10 TEAD3 NR1H2 PIH1D1 CTNNBIP1 MED20 TRIM28 GTF3C1 E2F2 NR5A2 MAZ MED27 CCND1 POLR2G MED16 MAML3 NOTCH4 PPARG RARB
DNA_TEMPLATED_TRANSCRIPTION_TERMINATION	0.999775	1	-0.130372	-0.493964	4446	70	PCF11 TAF1D SETX MTERF2 POLR1E SCAF8 CCNH MTERF1 PAPOLA SMN2 LSM11 NCBP1 POLR1B WDR33 MNAT1 GTF2H1 ZNF473 CSTF3 TTF1 CPSF1 TAF1B TTF2 POLR2K GTF2H4 CPSF7 TAF1A NCBP2 XRN2 TAF1C CPSF2 DHX9 TBP CSTF1 POLR1A
DNA_TOPOLOGICAL_CHANGE	0.98405	1	0.218153	0.47742	4873	8	TOP2A HMGB2 HMGB1 TOP1MT
DNA_UNWINDING_INVOLVED_IN_DNA_REPLICATION	0.428065	0.799098	0.39836	1.02602	2171	15	HMGA1 RAD51 MCM2 BLM MCM7 MCM4 RPA1 RECQL4 SSBP1 MCM6
DOLICHOL_METABOLIC_PROCESS	0.831193	0.975861	0.350824	0.676172	4076	5	DPAGT1 SRD5A3 DPM1 DPM2 NUS1
DOLICHYL_DIPHOSPHATE_BIOSYNTHETIC_PROCESS	0.50071	0.83329	0.458217	0.969922	2467	7	MVD DPAGT1 DHDDS SRD5A3 DOLK DOLPP1
DOPAMINE_BIOSYNTHETIC_PROCESS	0.726764	0.943317	0.342586	0.775943	3635	9	GPR37 TGFB2 PARK7 AGTR2 SNCA
DOPAMINE_CATABOLIC_PROCESS	0.816647	0.970369	-0.385951	-0.710538	4159	4	MAOA SLC6A3
DOPAMINE_METABOLIC_PROCESS	0.802995	0.966698	0.262864	0.747031	4128	23	PDE1B GPR37 COMT MAOB TGFB2 PARK7 ITGB2 PNKD AGTR2 LRTOMT NPR1 SNCA ITGAM
DOPAMINE_RECEPTOR_SIGNALING_PATHWAY	0.691723	0.928676	-0.270523	-0.853322	3275	30	LRRK2 DRD4 GNA14 CALY ADCY5 ADCY6
DOPAMINE_SECRETION	0.358252	0.755949	-0.400692	-1.08193	1753	16	SYT4 SYT2 SYT7 CNR1
DOPAMINE_TRANSPORT	0.204901	0.622102	-0.402195	-1.21748	994	25	SYT4 DRD4 SYT2 SLC18A2 SYT7 CNR1 SLC29A4 SLC22A3 MAPK15 SLC6A3 SYT11
DOPAMINERGIC_NEURON_DIFFERENTIATION	0.0452874	0.338261	0.528732	1.51728	233	24	DKK1 SFRP1 FZD1 CSNK1E WNT2
DORSAL_AORTA_DEVELOPMENT	0.291767	0.703894	0.503451	1.1694	1459	10	NGFR NKX3-1 ENG ACVRL1 HEY2
DORSAL_AORTA_MORPHOGENESIS	0.910761	0.998918	0.273076	0.597617	4510	8	ENG ACVRL1 HEY2 SRF
DORSAL_ROOT_GANGLION_DEVELOPMENT	0.405868	0.787771	0.597798	1.08457	1991	4	RGS4 TUBB3 NRP2
DORSAL_SPINAL_CORD_DEVELOPMENT	0.0558604	0.376466	-0.726348	-1.50223	284	6	DRGX PROX1
DORSAL_VENTRAL_AXIS_SPECIFICATION	0.0519688	0.361855	0.684212	1.54971	259	9	SFRP1 MDFI VAX2
DORSAL_VENTRAL_NEURAL_TUBE_PATTERNING	0.666803	0.920678	-0.305127	-0.850994	3263	18	TBC1D32 PTCH1 GLI3 WDR19 GORAB FOXA1
DORSAL_VENTRAL_PATTERN_FORMATION	0.0966691	0.467943	0.391125	1.33814	533	53	WNT7A SFRP1 MDFI VAX2 NBL1 DDIT3 GLI1 SMO SP8 FKBP8 GLI2 ACVRL1 BMPR1B GREM1 BMP4 HOXB2 FBXL15
DOSAGE_COMPENSATION	0.103917	0.480915	-0.533657	-1.39539	511	14	SMCHD1 RBM15 PCGF3 METTL3 RLIM
DOUBLE_STRAND_BREAK_REPAIR	0.987863	1	-0.165825	-0.753778	3906	223	ATM HELB REV3L RNF169 SMC5 SLF1 BRCA2 SETX UBR5 LIG4 NABP1 SMCHD1 FANCM NIPBL SLF2 MRNIP RIF1 ERCC4 SPIDR ARID2 WRN PAXIP1 KMT5B MRE11 KLHL15 SHLD3 ABRAXAS1 SETD2 RMI1 PPP4R2 APTX DCLRE1C SPIRE1 RAD52 FAN1 RAD54B MMS22L POLB MARF1 SMARCAD1 ERCC6 DNA2 ZFYVE26 XRCC2 SMC6 DTX3L WDR48 POT1 RAD51B NSMCE2 TENT4A GEN1 SPIRE2 RNF138 BRIP1 REC8 SHLD2 FBH1 PRKDC SFPQ NBN RAD50 HELQ RAD51D UVRAG EYA3 MCM9 P…
DOUBLE_STRAND_BREAK_REPAIR_INVOLVED_IN_MEIOTIC_RECOMBINATION	0.977011	1	-0.299107	-0.50424	4929	3	BRIP1 FANCD2
DOUBLE_STRAND_BREAK_REPAIR_VIA_BREAK_INDUCED_REPLICATION	0.0888845	0.452296	0.611043	1.45109	446	11	CDC45 GINS2 GINS4 MCM5 MCM2 MCM7 MCM4 MCM3 MCM6
DOUBLE_STRAND_BREAK_REPAIR_VIA_CLASSICAL_NONHOMOLOGOUS_END_JOINING	0.80145	0.966629	-0.351032	-0.726002	4088	6	LIG4 ERCC6 UVRAG
DOUBLE_STRAND_BREAK_REPAIR_VIA_SINGLE_STRAND_ANNEALING	0.323327	0.726764	-0.58232	-1.14108	1647	5	RAD52 RNF138 OGG1
DOUBLE_STRAND_BREAK_REPAIR_VIA_SYNTHESIS_DEPENDENT_STRAND_ANNEALING	0.770612	0.959493	0.359929	0.730072	3775	6	RAD51 RAD54L
DRINKING_BEHAVIOR	0.641402	0.908549	0.474916	0.861628	3147	4	ACE2 APLN
DRUG_CATABOLIC_PROCESS	0.134692	0.538898	0.589099	1.36835	673	10	CYP2A6 CYP3A5 CYP2C18 NUDT15
DRUG_METABOLIC_PROCESS	0.129088	0.527709	0.467262	1.34088	666	24	ABCC2 CYP2A6 CYP3A5 CBR1 CYP2C18
DRUG_TRANSMEMBRANE_TRANSPORT	0.122743	0.51642	0.659746	1.3965	604	7	ABCC2 ABCC6
DRUG_TRANSPORT	0.252449	0.675446	0.539584	1.22214	1262	9	ABCC2 SLC19A1
DSDNA_LOOP_FORMATION	0.802771	0.966698	0.386065	0.700427	3939	4	RUVBL2 ZFPM1
DTMP_METABOLIC_PROCESS	0.512946	0.840736	0.503875	0.971158	2515	5	NT5C TYMP TYMS DCTD
DUCTUS_ARTERIOSUS_CLOSURE	0.216102	0.634563	0.745163	1.24816	1070	3	STRA6 FOXF1
DUMP_METABOLIC_PROCESS	0.900163	0.996165	0.33282	0.603826	4417	4	NT5C DUT DCTD
DYNAMIN_FAMILY_PROTEIN_POLYMERIZATION_INVOLVED_IN_MEMBRANE_FISSION	0.941375	1	-0.252981	-0.567887	4752	8	DNM3
EAR_DEVELOPMENT	0.329079	0.730484	0.26138	1.06046	1933	148	COL2A1 LGR5 HOXA1 GJB2 DLX5 TSKU TWIST1 USH1C MSX1 GRHL3 SLITRK6 JAG1 GSDME CYTL1 FZD2 EPHB2 CCNA2 COL11A1 TFAP2A ECE1 SLC9A3R1 ATP6V1B1 NAGLU TGFB2 KCNK3 SPARC STRA6 GLI2 GATA3 ALDH1A3
EAR_MORPHOGENESIS	0.109498	0.490347	0.3549	1.29243	610	76	COL2A1 HOXA1 DLX5 TWIST1 USH1C MSX1 GRHL3 SLITRK6 FZD2 EPHB2 COL11A1 TFAP2A SLC9A3R1 ATP6V1B1 NAGLU GLI2 GATA3 ALDH1A3 MAPK3
EARLY_ENDOSOME_TO_GOLGI_TRANSPORT	0.95306	1	-0.242695	-0.544796	4811	8	RBSN
EATING_BEHAVIOR	0.566315	0.87343	0.383636	0.911048	2847	11	AGRP OXTR GDF15
ECTODERM_DEVELOPMENT	0.00607129	0.109964	0.698781	1.82873	30	16	KRT6B ITGA6 GRHL3 VAX2
ECTODERMAL_CELL_DIFFERENTIATION	0.365341	0.761573	0.576968	1.11204	1791	5	ITGA6 ITGAM
ECTODERMAL_PLACODE_FORMATION	0.0572229	0.380817	-0.631426	-1.51455	285	10	PROX1 DKK4 SIX4 SIX1
ECTOPIC_GERM_CELL_PROGRAMMED_CELL_DEATH	0.609388	0.897322	0.432014	0.876288	2985	6	IL1A BAX
EGG_ACTIVATION	0.0831527	0.439429	-0.957921	-1.27933	421	1	PLCB1
ELASTIC_FIBER_ASSEMBLY	0.636491	0.90721	0.368659	0.856312	3184	10	EMILIN1 EFEMP2 MYH11 MFAP4 THSD4 LOX FBLN5 LTBP3
ELASTIN_CATABOLIC_PROCESS	0.054883	0.373244	0.864123	1.44742	271	3	CTSL CST3
ELASTIN_METABOLIC_PROCESS	0.236531	0.660563	0.617761	1.25305	1158	6	CTSL CST3 HBEGF
ELECTRON_TRANSPORT_CHAIN	0.000169291	0.0104862	0.471934	1.94345	0	165	LOXL2 GPD1 GPX2 AKR1C4 XDH CHCHD2 NDUFB10 CYBA BID COX4I1 COX7A1 ETFB IDO1 CCNB1 PPARGC1A NDUFA13 NCF2 MAOB ALDH4A1 GLRX COX7B2 HAAO DHRS3 GLDC UQCRQ COX5A NDUFA6 NDUFB7 UQCRC1 PHGDH COX4I2 PARK7 UQCR10 COX6A1 NDUFA2 AKR1B1 PINK1 COX8A COX6B1 NDUFS8 NDUFS7 COX7B NDUFA3 NDUFS6 GSR QDPR UQCR11 COQ9 AKR7A2 IDH3B NOX4 FDX2 SCO2 UQCC3 NDUFA11 NDUFB2 AIFM2 NDUFC1 NDUFAB1 MT-ND3 NDUFA4 CDK1 NDUFS5 COX7A…
EMBRYO_DEVELOPMENT	0.000141004	0.0104862	0.337325	1.6319	0	814	DKK1 DSC3 HMGA2 GJB3 RSPO3 WNT7A GJB5 FOXE1 FOSL1 HSD17B2 BMP7 TP63 LAMA3 COL2A1 SFRP1 MSX2 COL7A1 PTPRR HOXB9 VEGFC PLCD3 SOX11 FBN2 SOX15 IL1RN WNT16 PITX1 ITGA5 CSF2 PLPP4 HOXA10 HS3ST6 HOXB5 MFAP5 HOXA1 EPHA2 DLX5 ITGB4 FURIN MDFI IGF2 KRT19 TWIST1 USH1C LAMB3 HOXD9 MSX1 GRHL3 TRIM15 SLITRK6 ADM MFAP2 GDF5 MMP14 HOXB7 KRT8 EFNB1 IRX1 ZFP57 SNAI1 ID3 HNF4A E2F7 DNAAF1 SEMA3F COL6A1 PDGFB BASP1…
EMBRYO_DEVELOPMENT_ENDING_IN_BIRTH_OR_EGG_HATCHING	0.00181105	0.0510784	0.305066	1.41876	11	497	DSC3 GJB3 RSPO3 GJB5 FOSL1 HSD17B2 BMP7 COL2A1 SFRP1 PTPRR HOXB9 PLCD3 SOX11 SOX15 CSF2 PLPP4 HS3ST6 HOXB5 HOXA1 EPHA2 FURIN MDFI IGF2 KRT19 TWIST1 HOXD9 MSX1 GRHL3 ADM MMP14 HOXB7 KRT8 SNAI1 E2F7 PDGFB HOXA3 HOXA4 SOX18 CCNB2 ETNK2 RARG ADAMTS3 VASP FZD2 MEOX1 SPINT1 COL11A1 NKX3-1 FKBP10 SLC2A10 SOX17 WNT7B TFAP2A COL1A1 HOXB6 SMO DACT1 SCEL NRARP FOLR1 SULF2 DBN1 TIE1 MYO1E CCNB1 PLXNB2 RRP7A …
EMBRYO_IMPLANTATION	0.150394	0.559506	0.401575	1.27468	800	37	SCGB1A1 STC2 ITGB4 STC1 MMP9 SYDE1 TIMP1 MMP2 SPP1 TPPP3 BSG IGFBP7 C1QBP LIF GJA1 PPARD
EMBRYONIC_APPENDAGE_MORPHOGENESIS	0.0616894	0.390335	0.359465	1.35834	351	93	WNT7A BMP7 TP63 FBN2 PITX1 HOXA10 DLX5 TWIST1 HOXD9 MSX1 GDF5 RARG TFAP2A HOXC10 ECE1 SP8 CHST11 TGFB2
EMBRYONIC_AXIS_SPECIFICATION	0.218033	0.638301	0.419724	1.21261	1121	25	WNT7A BASP1 HOXD8 NRARP TBX6 COBL
EMBRYONIC_BODY_MORPHOGENESIS	0.578231	0.88126	-0.377795	-0.906187	2889	10	CDON CLASP2 ZNF281
EMBRYONIC_BRAIN_DEVELOPMENT	0.5441	0.861204	-0.451773	-0.934354	2775	6	TUBB2B TBC1D23 TRA2B
EMBRYONIC_CAMERA_TYPE_EYE_DEVELOPMENT	0.0745872	0.422097	0.474224	1.42586	392	29	BMP7 SOX11 WNT16 TWIST1 RARG TFAP2A NES STRA6 FOXF2 ALDH1A3 TBX2 PPP1R13L
EMBRYONIC_CAMERA_TYPE_EYE_FORMATION	0.038769	0.31839	0.682289	1.58481	193	10	SOX11 WNT16 TWIST1 TFAP2A STRA6 ALDH1A3
EMBRYONIC_CAMERA_TYPE_EYE_MORPHOGENESIS	0.058387	0.381789	0.538125	1.4981	298	21	BMP7 SOX11 WNT16 TWIST1 TFAP2A STRA6 FOXF2 ALDH1A3 TBX2
EMBRYONIC_CLEAVAGE	0.263265	0.680018	0.600298	1.21763	1289	6	ERCC2 TOP2A AATF TPRA1
EMBRYONIC_CRANIAL_SKELETON_MORPHOGENESIS	0.646003	0.909833	-0.267758	-0.881161	3021	36	PAX5 TBX15 SIX4 SIX1 IRX5 NIPBL RDH10 SETD2 GLI3 WDR19
EMBRYONIC_DIGESTIVE_TRACT_DEVELOPMENT	0.190548	0.60937	0.412554	1.24044	1003	29	SOX11 RBPMS2 HLX SCT CXCL8 TGFB2 STRA6 FOXF2 GLI2 FOXF1 RARRES2 ADA TCF21 PKDCC
EMBRYONIC_DIGESTIVE_TRACT_MORPHOGENESIS	0.370319	0.764999	0.418486	1.07786	1878	15	SOX11 RBPMS2 HLX FOXF1
EMBRYONIC_DIGIT_MORPHOGENESIS	0.65431	0.915385	0.26736	0.87659	3529	43	WNT7A TWIST1 MSX1 ECE1 CHST11 GLI2 TBX2 BMP4 BAX
EMBRYONIC_EYE_MORPHOGENESIS	0.00227747	0.0605759	0.613184	1.84368	11	29	BMP7 SOX11 FBN2 WNT16 MFAP5 TWIST1 MFAP2 RARG VAX2 TFAP2A STRA6 FOXF2 ALDH1A3 TBX2
EMBRYONIC_FORELIMB_MORPHOGENESIS	0.0239346	0.24456	0.578146	1.62708	122	22	WNT7A TP63 TWIST1 HOXD9 MSX1 TFAP2A
EMBRYONIC_HEART_TUBE_DEVELOPMENT	0.77363	0.960536	0.235198	0.815956	4247	58	DNAAF1 SOX18 SOX17 SMO NDRG4 FOLR1 ENG VANGL2 SMAD3 DLL1 TBX2 TBX6 TBX21
EMBRYONIC_HEART_TUBE_MORPHOGENESIS	0.576609	0.880086	0.270499	0.923151	3179	52	DNAAF1 SOX18 SOX17 SMO NDRG4 FOLR1 ENG VANGL2 SMAD3 DLL1 TBX2 TBX6 TBX21
EMBRYONIC_HEMOPOIESIS	0.141799	0.547893	-0.46723	-1.31906	688	19	KIT KITLG KDR KMT2A STK3 VEGFA STK4
EMBRYONIC_HINDLIMB_MORPHOGENESIS	0.00953493	0.144846	0.626523	1.76322	48	22	WNT7A TP63 PITX1 TWIST1 MSX1 RARG
EMBRYONIC_MORPHOGENESIS	0.000151676	0.0104862	0.394671	1.82414	0	456	DKK1 HMGA2 RSPO3 WNT7A GJB5 FOXE1 BMP7 TP63 LAMA3 COL2A1 SFRP1 MSX2 COL7A1 HOXB9 VEGFC SOX11 FBN2 IL1RN WNT16 PITX1 ITGA5 HOXA10 HOXB5 MFAP5 HOXA1 EPHA2 DLX5 ITGB4 MDFI IGF2 TWIST1 USH1C LAMB3 HOXD9 MSX1 GRHL3 TRIM15 SLITRK6 ADM MFAP2 GDF5 MMP14 HOXB7 IRX1 SNAI1 HNF4A DNAAF1 COL6A1 PDX1 HOXA3 HOXA4 SOX18 RARG VAX2 FN1 RBPMS2 MMP9 VASP FZD2 TGFB1I1 EPHB2 SPINT1 HLX GLI1 COL4A2 COL11A1 PHLDB2 MYADM…
EMBRYONIC_NEUROCRANIUM_MORPHOGENESIS	0.330507	0.732252	0.519382	1.13665	1636	8	HOXA1 MTHFD1L NDST1 TGFB3
EMBRYONIC_ORGAN_DEVELOPMENT	0.000158957	0.0104862	0.387696	1.73499	0	325	RSPO3 GJB5 FOXE1 BMP7 COL2A1 HOXB9 PLCD3 SOX11 FBN2 SOX15 WNT16 CSF2 HOXB5 MFAP5 HOXA1 EPHA2 DLX5 MDFI IGF2 KRT19 TWIST1 USH1C HOXD9 MSX1 GRHL3 SLITRK6 ADM MFAP2 MMP14 HOXB7 KRT8 SNAI1 ID3 E2F7 DNAAF1 PDGFB HOXA3 HOXA4 SOX18 RARG VAX2 RBPMS2 FZD2 EPHB2 SPINT1 HLX GLI1 COL11A1 SCT SOX17 WNT7B TFAP2A HOXB6 NES SMO NDRG4 TEAD4 FOLR1 ENG SLC9A3R1 ATP6V1B1 CHST11 HOXA5 SPINT2 CXCL8 NAGLU ST14 TGFB2 PH…
EMBRYONIC_ORGAN_MORPHOGENESIS	0.0005	0.0206464	0.405086	1.71576	2	206	FOXE1 BMP7 COL2A1 HOXB9 SOX11 FBN2 WNT16 HOXB5 MFAP5 HOXA1 EPHA2 DLX5 MDFI TWIST1 USH1C HOXD9 MSX1 GRHL3 SLITRK6 MFAP2 MMP14 HOXB7 DNAAF1 HOXA3 HOXA4 SOX18 RARG VAX2 RBPMS2 FZD2 EPHB2 HLX GLI1 COL11A1 SOX17 TFAP2A HOXB6 SMO NDRG4 FOLR1 ENG SLC9A3R1 ATP6V1B1 CHST11 HOXA5 NAGLU RBP4 HYAL1 STRA6 FOXF2 GLI2 GATA3 ALDH1A3 VANGL2 MAPK3 SMAD3 DLL1 TBX2 TBX6 FOXF1 CTHRC1 PCGF2 TBX21 SOX9 WNT11 BMP4 HOXB2
EMBRYONIC_PATTERN_SPECIFICATION	0.114495	0.500432	0.392055	1.31525	623	48	WNT7A BMP7 EFNB1 SEMA3F BASP1 HOXD8 MEOX1 SEMA3A NRARP SMAD3 DLL1 TBX6 COBL MEIS3
EMBRYONIC_PLACENTA_DEVELOPMENT	0.000359389	0.016316	0.511075	1.84309	1	72	RSPO3 GJB5 BMP7 PLCD3 SOX15 CSF2 MDFI IGF2 KRT19 ADM KRT8 SNAI1 E2F7 PDGFB SPINT1 WNT7B SPINT2 ST14 PHLDA2
EMBRYONIC_PLACENTA_MORPHOGENESIS	0.00583771	0.107731	0.643545	1.81113	29	22	RSPO3 GJB5 BMP7 IGF2 ADM SPINT1 WNT7B SPINT2 ST14
EMBRYONIC_PROCESS_INVOLVED_IN_FEMALE_PREGNANCY	0.985473	1	-0.262489	-0.483244	5019	4	SP3 ACSL4
EMBRYONIC_RETINA_MORPHOGENESIS_IN_CAMERA_TYPE_EYE	0.0566445	0.379016	-0.725613	-1.50071	288	6	PROX1 CDON HIPK2 LRP6 HIPK1
EMBRYONIC_SKELETAL_JOINT_DEVELOPMENT	0.0572722	0.380817	0.614437	1.52901	290	13	BMP7 COL2A1 SLC2A10 HYAL1 BMP4
EMBRYONIC_SKELETAL_JOINT_MORPHOGENESIS	0.0343794	0.299277	0.707341	1.6021	171	9	BMP7 COL2A1 HYAL1 BMP4
EMBRYONIC_SKELETAL_SYSTEM_DEVELOPMENT	0.0223277	0.23637	0.395241	1.48427	126	90	BMP7 COL2A1 HOXB9 SOX11 HOXB5 HOXA1 MDFI TWIST1 HOXD9 MMP14 HOXB7 HOXA3 HOXA4 COL11A1 SLC2A10 TFAP2A COL1A1 HOXB6 SULF2 CHST11 HOXA5 RBP4 HYAL1
EMBRYONIC_SKELETAL_SYSTEM_MORPHOGENESIS	0.00951526	0.144841	0.457107	1.63011	52	67	BMP7 COL2A1 HOXB9 SOX11 HOXB5 HOXA1 MDFI TWIST1 HOXD9 MMP14 HOXB7 HOXA3 HOXA4 COL11A1 TFAP2A HOXB6 CHST11 HOXA5
EMBRYONIC_VISCEROCRANIUM_MORPHOGENESIS	0.680662	0.924084	-0.380094	-0.822919	3452	7	NIPBL RDH10
ENAMEL_MINERALIZATION	0.420863	0.794116	0.446082	1.03615	2105	10	NECTIN1 FAM20C
ENDOCANNABINOID_SIGNALING_PATHWAY	0.989602	1	-0.232064	-0.45474	5043	5	MGLL
ENDOCARDIAL_CELL_DIFFERENTIATION	0.286646	0.701244	0.616962	1.18912	1405	5	SOX18 SOX17
ENDOCARDIAL_CUSHION_DEVELOPMENT	0.0722117	0.414789	0.452621	1.41845	381	35	BMP7 TWIST1 SNAI2 MSX1 JAG1 SNAI1 ENG TGFB2 ACVRL1 TBX2 FOXF1 SOX9 NOS3 BMP4
ENDOCARDIAL_CUSHION_FORMATION	0.139426	0.545528	0.480284	1.33708	713	21	BMP7 SNAI2 MSX1 SNAI1 ENG TGFB2
ENDOCARDIAL_CUSHION_MORPHOGENESIS	0.137007	0.540365	0.442555	1.31899	715	28	BMP7 TWIST1 SNAI2 MSX1 SNAI1 ENG TGFB2 ACVRL1 TBX2 SOX9 NOS3
ENDOCARDIUM_DEVELOPMENT	0.5012	0.833654	-0.404663	-0.970635	2504	10	PROX1 RBPJ SMAD4 STK3 STK4
ENDOCARDIUM_MORPHOGENESIS	0.758776	0.95505	0.365888	0.74216	3717	6	SOX18 SOX17
ENDOCHONDRAL_BONE_MORPHOGENESIS	0.162645	0.578036	0.377183	1.24795	882	45	COL2A1 ALPL DLX5 TSKU STC1 MMP14 TRPV4 RARG COL1A1 SERPINH1 COMP BMPR1B ANXA6 SOX9 BMP4
ENDOCRINE_HORMONE_SECRETION	0.11635	0.504993	0.429507	1.33566	611	34	INHA GAL TAC1 RETN POMC NKX3-1 SELENOM GATA3 C1QTNF1
ENDOCRINE_PANCREAS_DEVELOPMENT	0.0297114	0.279497	-0.46864	-1.5327	139	35	INSM1 ZBED6 NEUROD1 MNX1 BMP5 BMP6 RFX3 CLOCK IL6R
ENDOCRINE_PROCESS	0.00273174	0.0669821	0.503618	1.74717	14	58	INHA CES1 GAL TAC1 RETN POMC ACE2 EDN2 OXTR F2RL1 NKX3-1 MME AVPR1A SELENOM SERPINF2 ECE1 NOX1 CTSG GATA3 C1QTNF1 NOS3 INHBB ACE GJA1 CTSZ RASL10B APLN HSD11B2 F2R
ENDOCRINE_SYSTEM_DEVELOPMENT	0.284886	0.699718	-0.274981	-1.0897	1228	90	INSM1 POU3F2 ZBED6 NEUROD1 ALDH1A2 MNX1 PITX2 BMP5 BMP6 RFX3 HOXB3 APOA1 CLOCK NF1 IL6R SIX1 SOX2
ENDOCYTIC_RECYCLING	0.827201	0.974358	0.228723	0.77057	4518	49	NDRG4 MICALL1 EHD1 EHD2 EIPR1 RAB11B EHD4 PLA2G3 ARL4C SNF8 RAB35 SNX12 SNX17 RAB13 MICALL2 EHD3 ARHGAP1 CCDC22 SNX3
ENDOCYTOSIS	0.0517736	0.361855	0.260402	1.21	342	492	DKK1 ALB DNER RHOV AGER DMBT1 SSC4D CAV1 LOXL2 SAA1 SNCG APLP1 SERPINE1 MARCO PCSK9 PTX3 CLTB SPHK1 PDLIM7 SYT8 HP CCL21 ANXA2 ADM TMPRSS3 SFTPD CD36 RIN1 CAV2 AP2S1 SCARF2 SCARB1 F2RL1 APOBR CTSL PACSIN1 LBP PROM2 CD151 LGALS3BP CLU SH3GL1 CD177 APOE SCARA5 MICALL1 AXL MFGE8 PYCARD GSN RAMP2 BCL2L1 FOLR1 EHD1 AMN CDH13 STX1A EHD2 MYO1E APOC1 HBA2 MLC1 TREM2 HHIPL1 EPN3 LRPAP1 TOM1 CXCL8 AP2M1 RA…
ENDOCYTOSIS_INVOLVED_IN_VIRAL_ENTRY_INTO_HOST_CELL	0.155813	0.56918	0.633625	1.34121	767	7	CAV1 CAV2 CTSL
ENDODERM_DEVELOPMENT	0.000362319	0.016316	0.530952	1.88088	1	65	DKK1 HMGA2 LAMA3 COL7A1 ITGA5 LAMB3 MMP14 COL6A1 PAX9 FN1 MMP9 COL4A2 COL11A1 SOX17 COL12A1 MMP15 COL5A1 MMP2 ITGB5 DUSP5 LAMB1 SOX7 SMAD3 COL5A2 PAF1 ITGB2 BMP4 DUSP2
ENDODERM_FORMATION	0.000183993	0.0104862	0.6004	2.00313	0	47	DKK1 HMGA2 LAMA3 COL7A1 ITGA5 LAMB3 MMP14 COL6A1 FN1 MMP9 COL4A2 COL11A1 SOX17 COL12A1 MMP15 COL5A1 MMP2 ITGB5 DUSP5 LAMB1 SOX7 COL5A2 PAF1 ITGB2 DUSP2
ENDODERMAL_CELL_DIFFERENTIATION	0.000372995	0.0165938	0.636596	2.05659	1	40	DKK1 HMGA2 LAMA3 COL7A1 ITGA5 LAMB3 MMP14 COL6A1 FN1 MMP9 COL4A2 COL11A1 SOX17 COL12A1 MMP15 COL5A1 MMP2 ITGB5
ENDODERMAL_CELL_FATE_COMMITMENT	0.140532	0.545913	0.554445	1.34883	707	12	DKK1 SOX17
ENDODERMAL_CELL_FATE_SPECIFICATION	0.174286	0.59105	0.653417	1.32538	853	6	DKK1 SOX17
ENDOMEMBRANE_SYSTEM_ORGANIZATION	0.925455	1	-0.177599	-0.860879	3202	410	SYT4 LRRK2 GOLGA8B ESYT3 SYNE1 GOLGA8A SPINK2 DYNC2H1 FAT4 XKR9 VMP1 SEC31B LYST SYP AKAP9 PRKCA HOOK1 ABCA1 SPTBN5 MTSS1 ANO9 HOOK3 ANK3 TMF1 ANK2 GCC2 FASLG STX16 PTPRC LYSMD3 ZNF501 SYT7 ARFGEF1 CLASP2 RBSN REEP1 VCPIP1 EXOC8 SUN3 HACE1 CR1 TRAM1 STX17 SYNJ1 RAB30 ZFP69B VPS37A LAPTM4B ATL2 UBXN2B PI4K2B TRIP11 FNBP1L RAB3GAP2 EIF2AK3 GOLGB1 TMED5 EMC2 NDRG1 CHMP5 BHLHA15 WASHC4 UGCG ATP8B2 TR…
ENDONUCLEOLYTIC_CLEAVAGE_IN_5_ETS_OF_TRICISTRONIC_RRNA_TRANSCRIPT_SSU_RRNA_5_8S_RRNA_LSU_RRNA	0.38971	0.778781	-0.495814	-1.07346	1976	7	UTP20 RCL1 UTP23
ENDONUCLEOLYTIC_CLEAVAGE_IN_ITS1_TO_SEPARATE_SSU_RRNA_FROM_5_8S_RRNA_AND_LSU_RRNA_FROM_TRICISTRONIC_RRNA_TRANSCRIPT_SSU_RRNA_5_8S_RRNA_LSU_RRNA	0.5023	0.833773	-0.416223	-0.967086	2510	9	UTP20 RCL1
ENDONUCLEOLYTIC_CLEAVAGE_INVOLVED_IN_RRNA_PROCESSING	0.831372	0.975918	-0.269838	-0.717734	4096	15	UTP20 RCL1 UTP23
ENDOPLASMIC_RETICULUM_CALCIUM_ION_HOMEOSTASIS	0.257403	0.678306	0.41047	1.17791	1329	24	WFS1 PML TGM2 BCAP31 BAK1 APP FIS1 BAX KCTD17
ENDOPLASMIC_RETICULUM_LOCALIZATION	0.413883	0.789717	-0.448557	-1.04221	2068	9	ESYT3 ZBED3 GRAMD2A VAPB POLR2M
ENDOPLASMIC_RETICULUM_MANNOSE_TRIMMING	0.85349	0.983764	-0.2619	-0.696621	4205	15	SEL1L TRIM13 UGGT2 EDEM1
ENDOPLASMIC_RETICULUM_MEMBRANE_ORGANIZATION	0.914373	0.998918	0.305507	0.588828	4484	5	MOSPD3 STX18 TMED2 LPCAT3
ENDOPLASMIC_RETICULUM_ORGANIZATION	0.952467	1	-0.18415	-0.707361	4207	75	LRRK2 ESYT3 SEC31B REEP1 VCPIP1 TRAM1 ATL2 RAB3GAP2 EIF2AK3 EMC2 TOR1AIP2 MAPK15 MIA3 TMEM38B ZBED3 LNPK SEC16A
ENDOPLASMIC_RETICULUM_PLASMA_MEMBRANE_TETHERING	0.375931	0.767737	-0.5243	-1.08435	1917	6	ESYT3
ENDOPLASMIC_RETICULUM_TO_CYTOSOL_TRANSPORT	0.976057	1	-0.183209	-0.562502	4687	27	YOD1 SEL1L DERL3 EDEM1 UBE2J1 UBE2G2 HERPUD1
ENDOPLASMIC_RETICULUM_TO_GOLGI_VESICLE_MEDIATED_TRANSPORT	1	1	-0.135126	-0.598439	4057	183	SPTB LRRK2 PROC SEC31B BGLAP NRBP2 SPTBN5 ANK3 ANK2 BET1 ANKRD28 STX17 TRIP11 PGAP1 GOLGB1 TMED5 F10 TRAPPC8 MAPK15 MIA3 SEC24A TMED6 TRAPPC2 DYNC1LI2 SEC16A KLHL12 TRAPPC6B CNIH2 COG5 GOLGA2 TRAPPC11 COG3 SPAST RINT1 SEC22C SEC24C SEC22A DCTN4 COG6 RNF139 INSIG1 PPP6C SAR1B VAPB F8 GOPC COPA PPP6R3 TRAPPC10 CNIH4 COG2 CREB3L2 USO1 VAPA SAR1A AREG SORL1 COPB1 SCFD1 GORASP1
ENDOPLASMIC_RETICULUM_TUBULAR_NETWORK_ORGANIZATION	0.633504	0.906571	-0.314076	-0.875952	3100	18	REEP1 ATL2 RAB3GAP2 LNPK ATL3 TMEM170A ATL1 ZFYVE27 RAB18 TMEM33
ENDOPLASMIC_RETICULUM_UNFOLDED_PROTEIN_RESPONSE	0.997412	1	0.154175	0.605327	5779	118	ERN2 WFS1 CLGN DDIT3 STUB1 SERP2 AMFR DDRGK1 ATP6V0D1 CXCL8 MYDGF ERO1A BAK1 NCK2 LMNA BAX CCL2 AGR2 GSK3A RHBDD2 CALR KDELR3 SHC1 CCND1 PDIA6 PPP1R15A YIF1A ATF4 RNF121 IGFBP1 KLHDC3 ZBTB17 BFAR DNAJB11 HYOU1 PREB RACK1 DCTN1 HDGF EXTL3 PIGBOS1 ADD1 SELENOS PPP2R5B PDIA5 DDX11 SRPRB
ENDOSOMAL_TRANSPORT	0.837033	0.980255	-0.191466	-0.869787	3317	221	LRRK2 AKAP5 LYST RIC1 KIAA1109 ANKRD50 ABCA1 DENND1B GCC2 PIKFYVE STX16 RGP1 ZFYVE16 RBSN ITSN2 ALMS1 PREPL EVI5 CALY VPS37A LAPTM4B SPAG9 EEA1 HEATR5B UBAP1 CCDC93 RHOBTB3 EPG5 CHMP5 WASHC4 VPS54 VPS50 EPS15 SNX18 RAB6B VAMP4 INPP5F STAM2 SNX27 ACAP2 CHMP4C WASHC1 MVB12B WASHC5 ZDHHC2 TBC1D14 TMEM50B VPS36 ANKRD27 AP5M1
ENDOSOMAL_VESICLE_FUSION	0.493504	0.83069	0.427738	0.968809	2468	9	SPHK1 VPS4A SAMD9
ENDOSOME_ORGANIZATION	0.894444	0.994655	0.206716	0.75279	4990	76	ANXA8 VPS18 RILP CHMP1A CHMP6 SQSTM1 PHETA1 VPS37B RNF26 CHMP4B VPS25 PI4K2A CORO1C LAMTOR1 MVB12A PLEKHF1 PHETA2 SNF8 TMEM9 RAB7A CHMP2A RAB11A TMEM127
ENDOSOME_TO_LYSOSOME_TRANSPORT	0.127421	0.523907	-0.361002	-1.27499	578	50	LYST GPRASP1 HOOK1 HOOK3 ATG14 SNX16 TRAK2 EPG5 CHMP5 DENND3 SNX27 DTX3L SCYL2 KIF13A RNF157 ADRB2 VPS41 FAM160A2 MTM1
ENDOSOME_TO_LYSOSOME_TRANSPORT_VIA_MULTIVESICULAR_BODY_SORTING_PATHWAY	0.451212	0.80832	-0.46936	-1.01618	2288	7	LYST
ENDOSOME_TO_PLASMA_MEMBRANE_PROTEIN_TRANSPORT	0.72589	0.943203	-0.329652	-0.790711	3627	10	AKAP5
ENDOSOME_TRANSPORT_VIA_MULTIVESICULAR_BODY_SORTING_PATHWAY	0.9461	1	0.207556	0.624062	4984	29	RILP CHMP1A CHMP6 CHMP4B VPS25 UBXN6 MVB12A SNF8 CHMP2A
ENDOTHELIAL_CELL_ACTIVATION	0.644058	0.90932	-0.356925	-0.856127	3218	10	SMAD4 APOLD1 TCIM FOXP1
ENDOTHELIAL_CELL_APOPTOTIC_PROCESS	0.435229	0.802196	0.301364	1.011	2371	48	ANGPTL4 FGA SCG2 SERPINE1 CD248 RAMP2 GPER1 CD40 ECSCR GATA3 PAK4 TNIP2 FGG HLA-G
ENDOTHELIAL_CELL_CHEMOTAXIS	0.299012	0.709239	-0.370251	-1.12078	1451	25	FGF18 KDR SEMA5A NRP1 NR4A1 MET VEGFA
ENDOTHELIAL_CELL_DEVELOPMENT	0.0670411	0.40311	0.392538	1.37983	369	62	CNMD WNT7A CLDN5 STC1 CLDN1 SOX18 F2RL1 COL22A1 MYADM WNT7B ENG COL15A1 PLOD3 ROBO4 VCL EZR TNFRSF1A TJP3
ENDOTHELIAL_CELL_FATE_COMMITMENT	0.328997	0.730484	-0.521335	-1.12871	1668	7	PROX1 NRP1 RBPJ
ENDOTHELIAL_CELL_MATRIX_ADHESION	0.466327	0.817192	0.495021	1.00409	2284	6	RRAS CEACAM6
ENDOTHELIAL_CELL_MIGRATION	0.0202523	0.224136	0.331604	1.39962	121	199	PRSS3 WNT7A S100A2 CCBE1 VEGFC LOXL2 EPHA2 SCG2 SRPX2 STC1 FGFBP1 EFNB2 RRAS PDGFB BCAR1 SOX18 SCARB1 ANXA3 S100P PXN HSPB1 JUP ID1 APOE GRN GIPC1 FSTL1 PTN CDH13 TBXA2R CIB1 CARD10 MAP2K3 EMC10 SPARC CD40 GATA3 ATP5F1B ACVRL1 MYH9 KLF4 SH3BP1 ZC3H12A FLT4 RAC1 GREM1 ADGRA2 NOS3 CORO1B GADD45A ITGB2 BMP4 HMOX1 AKT1 TNFSF12 ADTRP ANXA1 CLEC14A TMSB4X AAMP CDH5
ENDOTHELIAL_CELL_MORPHOGENESIS	0.0433486	0.334444	0.659788	1.56685	217	11	CNMD STC1 COL22A1 COL15A1 PLOD3
ENDOTHELIAL_CELL_PROLIFERATION	0.0760814	0.423953	0.323494	1.29	444	131	CNMD VEGFC CAV1 LOXL2 EPHA2 SCG2 IGF2 PGF CCL26 FGFBP1 NGFR MMP14 PDGFB CAV2 XDH SCARB1 MDK APOE NRARP CDH13 CCL24 TIE1 APLNR CCL11 ECM1 MYDGF EMC10 SPARC ACVRL1 FLT4 ALOX5 WNT2 EGFL7 BMP4 HMOX1 GJA1 SIRT6 AKT1 TNFSF12 CCL2 LRG1 APLN
ENDOTHELIN_RECEPTOR_SIGNALING_PATHWAY	0.0436194	0.334444	0.740087	1.56656	214	7	BCAR3 BCAR1 EDNRA
ENDOTHELIUM_DEVELOPMENT	0.0707001	0.412476	0.334832	1.31111	408	116	CNMD WNT7A CLDN5 HOXB5 STC1 CLDN1 JAG1 SOX18 XDH F2RL1 COL22A1 MYADM SOX17 GJA4 WNT7B ID1 FSTL1 PTN ENG TIE1 COL15A1 ACVRL1 PLOD3 ROBO4 DLL1 ADAMTS12 VCL EZR BMP4 GJA1 TNFRSF1A TJP3
ENERGY_COUPLED_PROTON_TRANSMEMBRANE_TRANSPORT_AGAINST_ELECTROCHEMICAL_GRADIENT	0.605912	0.895288	0.459491	0.885613	2971	5	NDUFS7 MT-ND4 MT-CO1
ENERGY_DERIVATION_BY_OXIDATION_OF_ORGANIC_COMPOUNDS	0.0143206	0.18422	0.322258	1.39711	87	246	IGF2 GPD1 POMC PPP1R3G MRAP2 OPN3 CHCHD2 NDUFB10 BID COX4I1 ETFB GNMT MTFR2 ATP5F1D CCNB1 PPARGC1A NDUFA13 PHLDA2 UQCRQ COX5A GAA NDUFA6 IDH2 NDUFB7 NR1D1 UQCRC1 OGDH COX4I2 PARK7 UQCR10 BLOC1S1 COX6A1 NDUFA2 SHMT2 PRELID1 ACO2 PINK1 COX8A COX6B1 NDUFS8 NDUFS7 COX7B NDUFA3 MDH2 NDUFS6 UQCR11 COQ9 FAHD1 IDH3B PGM2 SCO2 AKT1 PPP1CA UQCC3 NDUFA11 NDUFB2 AIFM2 PGM1 NDUFC1 NDUFAB1 MT-ND3 NDUFA4 CDK1 I…
ENERGY_HOMEOSTASIS	0.496973	0.832221	0.316851	0.967873	2626	31	TSKU CD36 MRAP2 EDN2 METRNL PPARGC1A
ENERGY_RESERVE_METABOLIC_PROCESS	0.922083	1	0.199942	0.713023	5135	67	IGF2 POMC PPP1R3G MRAP2 GNMT PHLDA2 GAA NR1D1 PGM2 AKT1 PPP1CA PGM1 PYGL ENPP1 PCDH12 GYS1 GSK3A
ENGULFMENT_OF_APOPTOTIC_CELL	0.452608	0.8087	-0.384947	-1.00654	2229	14	ADGRB1 XKR9
ENSHEATHMENT_OF_NEURONS	0.356374	0.754329	0.273491	1.04904	2051	101	KLK6 KLK8 ITGB4 BCAS1 RARG GPC1 FA2H B4GALT6 CLU MARVELD1 PTN
ENTERIC_NERVOUS_SYSTEM_DEVELOPMENT	0.725096	0.942499	0.366753	0.776317	3573	7	HLX KIF26A EDNRA
ENTEROENDOCRINE_CELL_DIFFERENTIATION	0.0199588	0.223157	-0.54606	-1.61666	96	23	INSM1 ZBED6 NEUROD1 BMP5 BMP6 RFX3 CLOCK
ENTRAINMENT_OF_CIRCADIAN_CLOCK	0.943031	1	0.207301	0.628143	4965	30	ARNTL2 PML SIK1 PPP1CA NR2F6
ENTRY_INTO_HOST	0.000342056	0.015879	0.455667	1.83526	1	141	KRT6A SERPINB3 CLDN6 CAV1 ANPEP ITGA5 EPHA2 LGALS1 PTX3 CLDN1 ACE2 EFNB2 TRIM31 CLDN9 CAV2 NECTIN1 SCARB1 LGALS9 TYRO3 CTSL LY6E VPS18 HSPA1A AXL GSN NECTIN2 ITGB5 P4HB CXCL8 BSG HYAL1 NCAM1 IFITM3 SLC52A1 ITGB1 HSPA1B TNFRSF4 SMPD1 FUCA2 TRIM8 HYAL2 SIVA1 LAMP1 SLC1A5 EGFR CD81 CD74 FCN3 SLC52A2 PHB DAG1 IFITM2 CDK1 PPIA GAS6 CR2 PVR LDLR
ENTRY_OF_BACTERIUM_INTO_HOST_CELL	0.00768624	0.125157	0.704771	1.81523	38	15	KRT6A CAV1 CXCL8 FUCA2
ENUCLEATE_ERYTHROCYTE_DIFFERENTIATION	0.409501	0.788529	-0.583544	-1.07431	2085	4	SP3 MED1 RB1 CEBPG
ENZYME_DIRECTED_RRNA_PSEUDOURIDINE_SYNTHESIS	0.175714	0.591416	0.652404	1.32332	860	6	TSR3 RPUSD1 RPUSD2 RPUSD3 DKC1 RPUSD4
ENZYME_LINKED_RECEPTOR_PROTEIN_SIGNALING_PATHWAY	0.00307994	0.0721613	0.268201	1.30328	21	867	DKK1 CNMD FGF19 INHA BMP7 SFRP1 PTPRR KLB CCBE1 VEGFC SOX11 FBN2 CDH3 CLDN5 CAV1 ITGA5 SFRP5 VASN CD109 EPHA2 DLX5 KIAA0319 FURIN IGF2 FAM83A FSTL3 DDIT4 PGF ZNF703 MSX1 ADORA1 FAM83B BTBD11 FGFBP1 GDF5 NGFR BCAR3 EPHB6 FGF12 VAV3 EFNB2 EFNB1 IFI6 PMEPA1 HNF4A PLAT PDGFB SPRED3 CAV2 BCAR1 AP2S1 DKK3 CDKN1C XDH ADAMTS3 HTRA3 RBPMS2 GPC1 MMP9 SHCBP1 TGFB1I1 EPHB2 NBL1 CDK4 TYRO3 COL4A2 NKX3-1 PXN I…
EOSINOPHIL_ACTIVATION	0.863258	0.985318	0.305757	0.647204	4254	7	F2RL1 CCL3 STX4 CD300A
EOSINOPHIL_CHEMOTAXIS	0.0168429	0.205644	0.651311	1.7045	85	16	SCG2 CCL26 CCL21 CCL24 CCL11 CX3CL1 CCL7 CCL13 CCL2 LGALS3
EOSINOPHIL_DIFFERENTIATION	0.303194	0.711705	-0.766537	-1.15972	1518	2	TRIB1
EOSINOPHIL_MIGRATION	0.0108886	0.156502	0.646693	1.76508	55	19	SCG2 CCL26 CCL21 ADAM8 CCL24 CCL11 CX3CL1 CCL7 CCL13 CCL2 LGALS3
EPHRIN_RECEPTOR_SIGNALING_PATHWAY	0.130052	0.529994	0.344339	1.25518	723	77	EPHA2 EPHB6 VAV3 EFNB2 EFNB1 AP2S1 MMP9 EPHB2 NGEF ARPC1B MMP2 ACTB AP2M1 EFNA3 RAC1 ACTG1 NCK2 CDK5R1 AP2A1 EPHB1 ARPC4 PSENEN CHN1 HRAS ARPC1A EPHA1 ARPC2 AP2B1 EFNA4
EPIBOLY	0.0128642	0.172615	0.545234	1.66551	67	31	WNT7A ITGA5 RHOC CD151 PHLDB2 FERMT1 COL5A1 ACVRL1 MRTFA HBEGF FLNA PDPN MEGF8 CD44 DDR1
EPIDERMAL_CELL_DIFFERENTIATION	0.000168862	0.0104862	0.687289	2.85335	0	176	KRT6A KRT81 KRT14 KRT6B KRT16 KRT17 KLK5 DSC3 S100A7 SPRR1B SPRR2A SPRR3 CASP14 SPRR2D SPRR2F KRT13 SPRR1A PI3 KRT23 KRT5 DSG3 TP63 WNT16 CDH3 KLK12 SPRR2E KLK14 CSTA CD109 KRT75 EPHA2 FURIN KRT7 KRT19 SULT2B1 PKP1 KRT4 USH1C KRT86 SFN SLITRK6 IVL JAG1 KRT8 TRIM16 KRT15 CTSV PERP PKP2 SPRR2G KRT18 SPINK5 OPN3 FA2H GLI1 CTSL KAZN JUP KRT80 TGM1 PPL SCEL KRTAP4-1 CNFN ADAM9 CAPN1 SLC9A3R1 DSG2 ST14…
EPIDERMAL_GROWTH_FACTOR_RECEPTOR_SIGNALING_PATHWAY	0.770325	0.959493	-0.209772	-0.863837	3249	114	ADRA2A NEURL1 FBXW7 BRAF SOCS4 FER VIL1 FASLG PIK3C2A PIGR NEU3 ERBIN PTK2 PTPN3 DGKD SHC3 SOS1 KIF16B CEACAM1 PIK3R1 PIK3CA CBL EPS15 CBLB HIP1 GAB1 SOCS5 CCDC88A GAREM1 STAM2 PLCE1 MVB12B PLCG1
EPIDERMIS_DEVELOPMENT	0.000162311	0.0104862	0.643228	2.81498	0	268	KRT6A KRT81 CALML5 KRT14 KRT6B KRT16 KRT17 KLK5 DSC3 S100A7 SPRR1B SPRR2A SPRR3 CASP14 SPRR2D SPRR2F KRT13 GJB5 FOXE1 SPRR1A PI3 KRT23 KRT5 HOXB13 DSG3 LAMC2 GAL TP63 LAMA3 COL7A1 LGR5 WNT16 CDH3 KLK12 SPRR2E KLK14 CSTA CD109 KRT75 COL17A1 EPHA2 FURIN KRT7 KRT19 PTHLH SULT2B1 PKP1 KRT4 USH1C KRT86 LAMB3 SFN GRHL3 SLITRK6 IVL NGFR JAG1 KRT8 TRIM16 KRT15 APCDD1 CTSV CST6 SNAI1 PERP PKP2 SPRR2G KRT1…
EPIDERMIS_MORPHOGENESIS	0.00116595	0.0372408	0.676129	1.95337	5	25	KRT17 FOXE1 TP63 KLK14 NGFR SNAI1 WNT10A SMO TGFB2 GLI2 IGFBP5 PLOD3 KLF4
EPINEPHRINE_TRANSPORT	0.333726	0.733608	-0.619994	-1.14141	1699	4	ADRA2A SLC29A4 SLC22A3
EPITHELIAL_CELL_APOPTOTIC_PROCESS	0.372273	0.765855	0.276235	1.04126	2115	92	ANGPTL4 FGA SCG2 SERPINE1 PLA2G1B KRT8 PDX1 WFS1 KRT18 CD248 MDK BID GSN RAMP2 GPER1 PPARGC1A CD40 ECSCR GATA3 PAK4 TNIP2 FGG HLA-G
EPITHELIAL_CELL_CELL_ADHESION	0.142654	0.54944	-0.498395	-1.32567	702	15	THBS4 KIT CYP1B1
EPITHELIAL_CELL_DEVELOPMENT	0.0580962	0.381556	0.315588	1.30358	342	170	CNMD WNT7A HOXB13 TP63 CLDN5 EPHA2 STC1 CLDN1 SFN SLITRK6 JAG1 HNF4A VSIG1 PDGFB SOX18 RARG F2RL1 COL22A1 ACTA2 MYADM WNT7B POF1B SMO CDKN1A VIM ENG ADAMTSL4 MYO1E SLC9A3R1 HOXA5 SPINT2 ST14 AR PALLD COL15A1 PLOD3 GPR4 AKR1B1 ROBO4 DLL1
EPITHELIAL_CELL_DIFFERENTIATION	0.000150038	0.0104862	0.521471	2.43122	0	509	KRT6A KRT81 KRT14 KRT6B KRT16 KRT17 CNMD KLK5 DSC3 RHCG S100A7 SPRR1B UPK1B SPRR2A SPRR3 CASP14 WNT7A SPRR2D SPRR2F KRT13 SPRR1A PI3 KRT23 KRT5 HOXB13 DSG3 NR0B1 BMP7 CES1 TP63 UPK2 SOX11 CPS1 DMBT1 WNT16 CDH3 CLDN5 CAV1 KLK12 SPRR2E KLK14 CDHR2 CSTA HOXB5 CD109 KRT75 EPHA2 DLX5 FURIN GSTA2 KRT7 KRT19 SERPINE1 STC1 SULT2B1 PKP1 UPK3A KRT4 USH1C KRT86 DHRS9 CLDN1 SFN ZNF703 SLC7A11 SLITRK6 IVL JAG…
EPITHELIAL_CELL_DIFFERENTIATION_INVOLVED_IN_KIDNEY_DEVELOPMENT	0.294217	0.705656	0.353799	1.12304	1566	37	JAG1 PDGFB BASP1 MMP9 ACTA2 SMO MYO1E GATA3 GPR4 GREM1 LIF BMP4
EPITHELIAL_CELL_DIFFERENTIATION_INVOLVED_IN_PROSTATE_GLAND_DEVELOPMENT	0.0379772	0.31503	0.701277	1.58836	189	9	HOXB13 TP63 AR
EPITHELIAL_CELL_FATE_COMMITMENT	0.189766	0.609048	-0.507008	-1.27258	941	12	NEUROD1 PROX1 NRP1 RBPJ
EPITHELIAL_CELL_MATURATION	0.305677	0.714095	0.470796	1.14533	1539	12	HOXB13 CDKN1A HOXA5 AKR1B1
EPITHELIAL_CELL_MORPHOGENESIS	0.0241102	0.245504	0.534447	1.59287	125	28	CNMD STC1 VSIG1 COL22A1 POF1B SPINT2 ST14 AR PALLD COL15A1 PLOD3
EPITHELIAL_CELL_PROLIFERATION	0.000158228	0.0104862	0.367045	1.64773	0	333	CNMD REG1A SERPINB5 WNT7A PTPRN TP63 SFRP1 VEGFC SOX11 KLK8 LGR5 WNT16 CDH3 CAV1 LOXL2 CD109 EPHA2 DLX5 SCG2 IGF2 TWIST1 KRT4 SNAI2 CLDN1 PGF SFN ZNF703 CCL26 FGFBP1 GDF5 NGFR MMP14 FABP7 PDGFB CAV2 UHRF1 CDKN1C XDH WFDC1 SCARB1 GLI1 NKX3-1 IGFBP3 MDK TGM1 SMO ID1 APOE GRN FERMT1 NRARP HAS2 SULF2 PTN CDH13 CCL24 TIE1 APLNR CCL11 C5AR2 TNFSF11 ECM1 HOXA5 TGFB2 MYDGF AR EMC10 HTRA1 NR1D1 SPARC LAMB…
EPITHELIAL_CELL_PROLIFERATION_INVOLVED_IN_LUNG_MORPHOGENESIS	0.818764	0.970946	-0.308881	-0.717679	4092	9	NFIB FGF7 SRSF6
EPITHELIAL_CELL_PROLIFERATION_INVOLVED_IN_PROSTATE_GLAND_DEVELOPMENT	0.213204	0.632101	0.577836	1.26457	1055	8	NKX3-1 AR SOX9
EPITHELIAL_CELL_PROLIFERATION_INVOLVED_IN_SALIVARY_GLAND_MORPHOGENESIS	0.538101	0.856789	0.527846	0.957658	2640	4	NKX3-1 TNF
EPITHELIAL_CILIUM_MOVEMENT_INVOLVED_IN_DETERMINATION_OF_LEFT_RIGHT_ASYMMETRY	0.169634	0.585141	-0.559846	-1.30079	847	9	CCDC39 RFX3 NPHP3 CCDC40 OFD1
EPITHELIAL_FLUID_TRANSPORT	0.372502	0.765855	0.465423	1.08107	1863	10	CSF2 AQP1
EPITHELIAL_MESENCHYMAL_CELL_SIGNALING	0.583894	0.885373	0.469868	0.905614	2863	5	SMO BMP4 PDGFA
EPITHELIAL_STRUCTURE_MAINTENANCE	0.0451186	0.33801	0.53695	1.52595	231	23	TFF2 TFF1 MUC6 VSIG1 TFF3
EPITHELIAL_TO_MESENCHYMAL_TRANSITION	0.00409626	0.0864473	0.400649	1.60431	23	135	HMGA2 SERPINB3 BMP7 SFRP1 WNT16 LOXL2 VASN TWIST1 SNAI2 ZNF703 MSX1 S100A4 JAG1 SNAI1 DACT3 SPRED3 FAM83D TGFB1I1 PHLDB2 MDK COL1A1 HAS2 ENG TGFB2 MAD2L2 FOXF2 GATA3 SMAD3 IL17RD GREM1 WNT2 MCRIP1 SOX9 WNT11 RFLNB BMP4 STRAP PEF1
EPITHELIAL_TO_MESENCHYMAL_TRANSITION_INVOLVED_IN_ENDOCARDIAL_CUSHION_FORMATION	0.149192	0.557531	0.517521	1.33294	756	15	SNAI2 MSX1 SNAI1 ENG TGFB2
EPITHELIAL_TUBE_BRANCHING_INVOLVED_IN_LUNG_MORPHOGENESIS	0.355525	0.753994	0.379002	1.08761	1836	24	LAMA1 TNC CTSH HOXA5 FOXF1 WNT2 SOX9 BMP4 DAG1
EPITHELIAL_TUBE_FORMATION	0.492457	0.83069	0.250804	0.978328	2839	113	BMP7 SFRP1 SOX11 TWIST1 GRHL3 ADM IRX1 RARG VASP FZD2 SPINT1 FOLR1 PLXNB2 SPINT2 ST14 TGFB2 GATA3 VANGL2 CTHRC1 GREM1 SOX9 COBL BMP4
EPITHELIAL_TUBE_MORPHOGENESIS	0.309574	0.717666	0.243133	1.06229	1910	262	BMP7 SFRP1 SOX11 LGR5 EPHA2 TWIST1 GRHL3 ADM MMP14 HOXB7 IRX1 DNAAF1 SOX18 RARG LAMA1 VASP FZD2 SPINT1 NKX3-1 TNC SOX17 MDK TACSTD2 SMO NDRG4 PML NRARP FOLR1 ENG TIE1 CTSH CCL11 PLXNB2 HOXA5 SPINT2 ST14 TGFB2 AR COL4A1 GLI2 GATA3 ACVRL1 VANGL2 RASIP1 SMAD3 DLL1 TBX2 TBX6 ADAMTS12 FOXF1 CTHRC1 GREM1 TBX21 WNT2 SOX9 GPC3 COBL WNT11 BMP4 SIRT6 LAMA5
EPITHELIUM_DEVELOPMENT	0.000138293	0.0104862	0.431582	2.10776	0	944	KRT6A KRT81 KRT14 KRT6B DKK1 KRT16 KRT17 CNMD KLK5 DSC3 SERPINB5 RHCG S100A7 SPRR1B RSPO3 UPK1B SPRR2A SPRR3 CASP14 WNT7A SPRR2D SPRR2F KRT13 FOXE1 SPRR1A PI3 KRT23 KRT5 HOXB13 DSG3 NR0B1 BMP7 CES1 GAL TP63 LAMA3 COL2A1 UPK2 SFRP1 VEGFC SOX11 LGR5 CPS1 DMBT1 WNT16 CDH3 CLDN5 CAV1 KLK12 SPRR2E ITGA5 KLK14 CDHR2 CSTA HOXB5 CD109 KRT75 EPHA2 DLX5 FURIN GSTA2 KRT7 KRT19 SERPINE1 STC1 SULT2B1 TWIST1 P…
EPOXIDE_METABOLIC_PROCESS	0.791054	0.965054	-0.373437	-0.731767	4031	5	ALOX12 EPHX1 EPHX2
EPOXYGENASE_P450_PATHWAY	0.546155	0.862398	0.438463	0.928107	2691	7	CYP2A6 CYP2C18
EQUILIBRIOCEPTION	0.0674945	0.403563	0.907162	1.37467	336	2	USH1C MYO7A
ER_ASSOCIATED_MISFOLDED_PROTEIN_CATABOLIC_PROCESS	0.979754	1	0.205381	0.499642	4935	12	SDF2L1 UFD1 AUP1 BAG6 RNF185 RNF5 TOR1A
ER_NUCLEUS_SIGNALING_PATHWAY	0.993075	1	0.162637	0.552392	5448	51	WFS1 DDIT3 AMFR CXCL8 NCK2 CCL2 AGR2 CALR PPP1R15A ATF4 ERLIN1 IGFBP1
ER_OVERLOAD_RESPONSE	0.391028	0.779553	0.434683	1.05748	1969	12	WFS1 DDIT3
ERAD_PATHWAY	0.94493	1	0.189647	0.720584	5404	96	NCCRP1 CAV1 FBXO27 FBXO2 WFS1 STUB1 OS9 AMFR SDF2L1 BCAP31 TMEM129 SGTA UBXN6 RCN3 UBXN1 FBXO17 TMUB1 DNAJB2 RHBDD2 UFD1 SEC61B EDEM2 HM13 MAN1B1
ERBB_SIGNALING_PATHWAY	0.75659	0.952942	0.215751	0.858589	4419	129	PTPRR FAM83A ADORA1 FAM83B BCAR3 IFI6 BCAR1 MMP9 PLAUR STUB1 MATK GPER1 CDH13 CBLC GPRC5A EPN1 CDC37 RNF126 CHMP6 PTK6 SH3KBP1 MVP HBEGF NCK2 SOX9 EGFR AFAP1L2 DOK1 VPS25 SHKBP1 TGFA AKT1 RTN4 WDR54 AGR2 MVB12A
ERBB2_SIGNALING_PATHWAY	0.73341	0.94495	0.271715	0.801675	3812	27	PTPRR STUB1 MATK CDC37 PTK6 HBEGF EGFR
ERK1_AND_ERK2_CASCADE	0.000326584	0.0155702	0.401892	1.7397	1	243	PSCA S100A7 FGF19 PTPRR CCL17 AKAP12 AGER FGA GCG SEMA7A CCL22 EPHA2 CHI3L1 DUSP9 CAMK2N1 MARCO CCL26 CCL21 CD36 RRAS PDGFB SPRED3 FN1 FAM83D OXTR LGALS9 EPHB2 F2RL1 CCL18 CCL23 FBLN1 MIF EMILIN1 NDRG4 APOE FGFR4 PYCARD GPER1 SERPINF2 GSTP1 TIMP3 CCL24 CTSH CCL11 C5AR2 TNFSF11 CX3CL1 SLC9A3R1 TREM2 CIB1 CCL7 CSK PDGFC FPR2 GNAI2 C5AR1 KLF4 MAPK3 FLT4 APP RAMP3 TRAF7 TNIP1 ACKR3 FGG PDGFRB CCL13 E…
ERROR_FREE_TRANSLESION_SYNTHESIS	0.700915	0.932764	0.290542	0.817672	3601	22	PCNA RFC2 POLDIP2 UBA52 UFD1 UBB RFC3 POLD1 UBC RPA1 RFC4 RPA3 RPS27A RPA2
ERROR_PRONE_TRANSLESION_SYNTHESIS	0.568531	0.874861	-0.316975	-0.91848	2774	21	REV3L POLI POLK REV1
ERYTHROCYTE_DEVELOPMENT	0.788243	0.963931	-0.254221	-0.775923	3807	26	FLVCR1 RHEX ARID4A BCL6 ADGRF5
ERYTHROCYTE_HOMEOSTASIS	0.992923	1	-0.159179	-0.646626	4208	106	KIT FLVCR1 RHEX ARID4A DYRK3 JAK2 IKZF1 BCL6 HIPK2 KMT2E ACVR1B SMAD5 ADGRF5 CDK5RAP3 MFHAS1 UBA5 KAT7 ARNT SP3 VEGFA ACVR2A
ERYTHROCYTE_MATURATION	0.822441	0.972461	-0.288438	-0.709056	4089	11	FLVCR1 RHEX
ESCRT_COMPLEX_DISASSEMBLY	0.909472	0.998763	0.262381	0.609454	4550	10	CHMP1A CHMP2A VPS4A CHMP7 VTA1
ESTABLISHMENT_OF_BLOOD_BRAIN_BARRIER	0.0131921	0.175441	0.753909	1.70757	65	9	WNT7A MXRA8 WNT7B ENG LSR ADGRA2 MFSD2A
ESTABLISHMENT_OF_CELL_POLARITY	0.637753	0.907455	0.230752	0.912261	3712	123	WNT7A FSCN1 CCL21 PLK1 LAMA1 MISP CENPA FERMT1 GSN MAD2L1 FEZ1 SLC9A3R1 MAP1B GATA3 MYH9 NDC80 SH3BP1 ITGB1 FOXF1 FAM89B NSFL1C PRKCZ GJA1
ESTABLISHMENT_OF_CENTROSOME_LOCALIZATION	0.730063	0.944519	0.353442	0.773494	3615	8	MISP MAD2L1 EZR
ESTABLISHMENT_OF_ENDOTHELIAL_BARRIER	0.298349	0.708116	0.330175	1.10765	1625	48	WNT7A CLDN5 CLDN1 SOX18 F2RL1 MYADM WNT7B ENG ROBO4 VCL EZR TNFRSF1A TJP3
ESTABLISHMENT_OF_ENDOTHELIAL_INTESTINAL_BARRIER	0.853513	0.983764	0.280084	0.681377	4299	12	CLDN1 TJP3 FASN
ESTABLISHMENT_OF_EPITHELIAL_CELL_APICAL_BASAL_POLARITY	0.674877	0.923655	0.327129	0.828088	3424	14	LAMA1 SLC9A3R1 SH3BP1 FOXF1
ESTABLISHMENT_OF_EPITHELIAL_CELL_POLARITY	0.883247	0.992327	0.232873	0.687075	4591	27	LAMA1 FERMT1 SLC9A3R1 SH3BP1 FOXF1
ESTABLISHMENT_OF_GOLGI_LOCALIZATION	0.228145	0.652565	0.570809	1.24919	1129	8	RIPOR1 SLC9A3R1 CDC42 STK25 COPG1 YWHAZ
ESTABLISHMENT_OF_LYMPHOCYTE_POLARITY	0.866365	0.985961	0.269928	0.671707	4401	13	CCL21 GSN MYH9
ESTABLISHMENT_OF_MEIOTIC_SPINDLE_LOCALIZATION	0.906262	0.997463	-0.369362	-0.622677	4572	3	SPIRE1 SPIRE2
ESTABLISHMENT_OF_MITOCHONDRION_LOCALIZATION	0.628783	0.906394	0.313106	0.871665	3219	21	NEFL NECTIN2 FEZ1 MAP1B UXT UBB MAP1S RHOT2
ESTABLISHMENT_OF_MITOTIC_SPINDLE_LOCALIZATION	0.18515	0.604284	0.412359	1.24949	974	30	PLK1 MISP CENPA ESPL1 MAD2L1 NUSAP1 NDC80 ITGB1 NSFL1C GJA1
ESTABLISHMENT_OF_MITOTIC_SPINDLE_ORIENTATION	0.234551	0.659607	0.414445	1.19735	1206	25	PLK1 MISP CENPA MAD2L1 NDC80 ITGB1 NSFL1C GJA1
ESTABLISHMENT_OF_ORGANELLE_LOCALIZATION	0.478382	0.825276	0.218032	0.990862	3086	379	CPLX2 COL7A1 CDH3 IL13RA2 UNC13D PLK1 CDCA5 CHGA NEFL CDT1 FAM83D LGALS9 MISP AURKB CENPA RIPOR1 KIFC1 MAD1L1 KIF2C NECTIN2 FOLR1 CFL1 EIF6 CDCA8 MYO1E CCNB1 ESPL1 MAD2L1 NUDC FEZ1 ACTN4 F5 SLC9A3R1 CNIH3 TRAPPC2L MAP1B SERPINA1 NUSAP1 PEX14 RAC2 TRAPPC1 CHMP1A MYH9 BLOC1S1 CD59 DCTN2 GPR143 NDC80 SPAG5 ITGB1 CHMP6 KATNB1 PINK1 KIF3C ADGRE2 TMED9 MYO1C FOXF1 MX1 CTSC LAMP1 MYO1D NEFH EZR NSFL1C I…
ESTABLISHMENT_OF_PIGMENT_GRANULE_LOCALIZATION	0.357448	0.755107	0.381016	1.0828	1837	23	CDH3 DCTN2 GPR143 RAB11B BLOC1S3 RAB11A SHROOM2
ESTABLISHMENT_OF_PLANAR_POLARITY_INVOLVED_IN_NEURAL_TUBE_CLOSURE	0.0944819	0.463663	0.592971	1.44255	475	12	SFRP1 GRHL3 FZD2 CTHRC1 DVL1
ESTABLISHMENT_OF_PLANAR_POLARITY_OF_EMBRYONIC_EPITHELIUM	0.0616749	0.390335	0.597392	1.51223	312	14	SFRP1 GRHL3 FZD2 FOXF2 CTHRC1 DVL1
ESTABLISHMENT_OF_PROTEIN_LOCALIZATION	1	1	-0.128454	-0.686358	2052	1737	UCN3 ZBED6 LRP2 ZDHHC21 CACNA1D ADRA2A MAK TENM1 NEUROD1 UNC13B STXBP1 VPS13A LRRK2 SUCNR1 DPP4 ENHO TVP23C ZDHHC11B VPS13C RAB39B NECTIN3 ATM DRD4 NNAT VPS13B YOD1 AKAP5 EXPH5 DYNC2H1 ADGRV1 ITPR2 SEC31B RANBP17 LYST PURA PFKFB2 ASTN2 ATP6V1C2 BMP6 FBXW7 PIPOX RIC1 SNX30 RFX3 DENND4C RAB11FIP2 ANKRD50 RAPGEF4 IFNG MAMDC4 PRKCA ARRDC3 RAB39A HOOK1 CFTR TSC1 ABCA1 FGB FRAS1 BRAF RANBP6 MON2 RUFY3 …
ESTABLISHMENT_OF_PROTEIN_LOCALIZATION_TO_CHROMATIN	0.707849	0.93535	0.411289	0.79271	3471	5	RUVBL2 SGF29 PIH1D1 LRWD1
ESTABLISHMENT_OF_PROTEIN_LOCALIZATION_TO_CHROMOSOME	0.720165	0.939487	-0.276428	-0.818392	3499	23	ATM ATR BRCA2 NIPBL SPIDR
ESTABLISHMENT_OF_PROTEIN_LOCALIZATION_TO_ENDOPLASMIC_RETICULUM	0.181566	0.598666	0.301471	1.17405	1045	112	RPLP1 RPS26 RPS2 SEC61G RPL28 RPL13 CHMP4B SRP14 RPS4Y1 RPL18A RPL18 SGTA RPLP2 RPL19 RPS17 RPL36 RPS21 RPS19 RPL41 RPLP0 RPS15 RPS28 UBA52 RPL35 SEC61B RPS11 RPL13A RPL10 RPS9 RPS12 RPL38 SRP68 SEC61A1 RPL4 RPS14 RPL27A RPL27 RPL35A RPL11 RPL3 RPS15A RAB10 RPL29 RPL34 RPS10 RPL26 RPL31 RPS4X RPL37A ZFAND2B RPS16 SRPRB RPS27A RPS29 RPS23 RPL8 RPL23A RPS20 SRPRA RPL39 RPL23 RPL6 RPL22 HSPA5 RPSA
ESTABLISHMENT_OF_PROTEIN_LOCALIZATION_TO_MEMBRANE	0.345677	0.745549	0.233977	1.04553	2174	318	TP63 SFN ADORA1 NACAD KRT18 SLC51B BID RPLP1 MICALL1 AMN RPS26 NDUFA13 EMC6 CIB1 RPS2 SEC61G TIMM22 MTCL1 SIL1 ROMO1 EMC10 EMC9 SAMM50 CSK RPL28 CLSTN1 RPL13 TIMM13 EMC8 CALM3 MYO1C FIS1 TIMM8B YWHAE VPS37B EGFR RTP4 ITGB2 BAX CLN3 RAB11B CHMP4B ZDHHC7 CDK5R1 SRP14 CHP1 RPS4Y1 YWHAH TOMM22 RPL18A EMC7 RPL18 SGTA EMC1 EMC4 TP73 BAD ICMT ZDHHC1 RPLP2 PEX16 RPL19 RPS17 RPL36 RPS21 ARFRP1 YIF1B RPS19…
ESTABLISHMENT_OF_PROTEIN_LOCALIZATION_TO_MITOCHONDRIAL_MEMBRANE	0.0935916	0.461015	0.392985	1.34451	516	53	TP63 SFN BID NDUFA13 TIMM22 ROMO1 SAMM50 TIMM13 CALM3 TIMM8B YWHAE BAX YWHAH TOMM22 TP73 BAD E2F1 TIMM10 NMT1 HSP90AA1 BBC3 YWHAB TIMM29 CALM1 PMAIP1 MAIP1 YWHAG HSPA4 GZMB
ESTABLISHMENT_OF_PROTEIN_LOCALIZATION_TO_ORGANELLE	0.942146	1	0.179887	0.840421	6285	521	TP63 SFN TSPO CD36 DDIT3 CLU JUP SMO BID RPLP1 CDKN1A TOMM40 CD68 PML RUVBL2 FERMT1 CCT2 ABLIM3 RPS26 NDUFA13 NAGPA RPS2 HK2 KPNA2 DHRS4 SEC61G TIMM22 PEX14 ROMO1 TOMM34 ACD RAC2 ECH1 SAMM50 RPL28 BCAP31 HK1 RPL13 ECI2 ZC3H12A TIMM13 PINK1 CACNG4 SMAD3 CALM3 CCT6A PTTG1IP FIS1 HYAL2 LAMP3 MX1 TIMM8B NUTF2 LAMP1 GSTK1 YWHAE SAE1 VPS37B DECR2 DDO SLC25A6 BMP4 BAX WRAP53 CHMP4B IPO4 UBE2L3 SRP14 CHP…
ESTABLISHMENT_OF_PROTEIN_LOCALIZATION_TO_PLASMA_MEMBRANE	0.856409	0.984764	-0.215446	-0.768265	3834	53	NECTIN3 AKAP5 ANK3 MACF1 PREPL GOLGA4 LYPLA1 AFDN CNST ZDHHC2 KIF13A SEC16A GRIPAP1 GOLPH3 GOLPH3L GOPC GGA2 GGA3 VAMP5 GORASP1 SCRIB BLZF1
ESTABLISHMENT_OF_PROTEIN_LOCALIZATION_TO_POSTSYNAPTIC_MEMBRANE	0.992406	1	0.189377	0.439881	4965	10	CLSTN1 RAB11A RAB8A GRIP1 CPLX1
ESTABLISHMENT_OF_PROTEIN_LOCALIZATION_TO_TELOMERE	0.638206	0.907471	-0.317824	-0.872648	3116	17	ATM ATR BRCA2
ESTABLISHMENT_OF_PROTEIN_LOCALIZATION_TO_VACUOLE	0.593102	0.889593	-0.263303	-0.916496	2716	46	VPS13A VPS13C GCC2 ZFYVE16 SNX16 VPS37A
ESTABLISHMENT_OF_RNA_LOCALIZATION	0.942118	1	-0.179315	-0.793463	3824	181	ATM RANBP17 PURA TSC1 DDX39B ATR RFTN2 THOC1 ZC3H11A SRSF11 SMG1 THOC2 RFTN1 NOL6 SETD2 UPF2 FMR1 TNKS NUP58 RANBP2 SRSF6 QKI TPR PARP11 GLE1 NUP210 NUP160 SRSF5 CPSF6 NCBP1 NUP133 NUP35 AHCTF1 POLR2D CETN3 UPF3A YTHDC1 NUP214 WDR33 SFPQ TOMM20 HNRNPA1L2 TERF1 BICD2 PCID2 XPO1 ATXN2 CHTOP G3BP2 NXF1 SRSF7 ZFP36 SEH1L NUP205 CDC40 SMG5 SRSF2 EIF5A2 MCM3AP CPSF1 NUP155
ESTABLISHMENT_OF_SISTER_CHROMATID_COHESION	0.73188	0.944898	0.352909	0.772327	3624	8	CDCA5 DDX11 NAA50
ESTABLISHMENT_OF_SPINDLE_ORIENTATION	0.291706	0.703894	0.378	1.13654	1536	29	PLK1 MISP CENPA MAD2L1 NDC80 ITGB1 NSFL1C GJA1
ESTABLISHMENT_OF_TISSUE_POLARITY	0.00138289	0.0421865	0.440524	1.72497	7	116	DKK1 RSPO3 WNT7A TP63 SFRP1 GRHL3 SPEF1 AP2S1 FZD2 GPC6 PSMB6 PFN1 DACT1 PSMB5 AP2M1 PSMB2 PARD6A PSMB3 FOXF2 FZD1 VANGL2 WDR1 PSMD2 PSMB1 RAC1 PSMC5 PSMB10 CTHRC1 GPC3 JHY PSMD11 PSMC3 WNT11 PSMA4 AP2A1 PSMD7 PSMD1 DVL1 PSMD3 PSMA7 PSMB9 PSMC4
ESTABLISHMENT_OF_VIRAL_LATENCY	0.559464	0.869765	0.402347	0.911299	2798	9	HMGA1 BANF1 XRCC6 PPIA
ESTABLISHMENT_OR_MAINTENANCE_OF_BIPOLAR_CELL_POLARITY	0.70522	0.934946	0.264744	0.840354	3755	37	FSCN1 LAMA1 SLC9A3R1 MTCL1 WDR1 SH3BP1 FOXF1 WNT11
ESTABLISHMENT_OR_MAINTENANCE_OF_CELL_POLARITY	0.0918521	0.4585	0.294375	1.23527	548	191	WNT7A FSCN1 SFRP5 RHOF RND3 RHOD CCL21 PLK1 AQP1 RHOC LAMA1 MISP CENPA WNT7B SLC9A1 KIF2C FERMT1 GSN MAD2L1 FEZ1 SLC9A3R1 SPINT2 ACTB MAP1B MTCL1 RAC2 PARD6A GATA3 MYH9 WDR1 NDC80 SH3BP1 ITGB1 PARVB RHOG FOXF1 RAC1 FAM89B LMNA NSFL1C WNT11 PRKCZ GJA1
ESTABLISHMENT_OR_MAINTENANCE_OF_CYTOSKELETON_POLARITY	0.206945	0.624428	0.580966	1.27142	1024	8	AQP1 KIF2C LMNA
ESTABLISHMENT_OR_MAINTENANCE_OF_MONOPOLAR_CELL_POLARITY	0.3561	0.754061	0.383229	1.07852	1829	22	FSCN1 LAMA1 SLC9A3R1 MAP1B SH3BP1 FOXF1
ESTABLISHMENT_OR_MAINTENANCE_OF_TRANSMEMBRANE_ELECTROCHEMICAL_GRADIENT	0.0726832	0.414789	0.683817	1.49651	359	8	ATP1A3 BAK1 ATP1B3 BAX ATP1B1
ESTROGEN_BIOSYNTHETIC_PROCESS	0.140316	0.545709	0.605773	1.37205	701	9	HSD17B2 AKR1B15 HSD17B14 HSD17B8 HSD17B1
ESTROGEN_METABOLIC_PROCESS	0.183666	0.601391	0.438771	1.25912	948	24	HSD17B2 UGT2B7 CYP3A5 UGT2B15 AKR1B15
ESTROUS_CYCLE	0.322728	0.726317	0.476907	1.13255	1622	11	OXTR MDK HAS2 PTN MMP7 PCNA
ETHANOL_CATABOLIC_PROCESS	0.0898445	0.454329	0.667023	1.45976	444	8	ADH7 ALDH3B2 SULT1C4 SULT1A2
ETHANOL_METABOLIC_PROCESS	0.0638424	0.394681	0.594626	1.50522	323	14	ADH7 ALDH1A1 ALDH3B2 ADH1C SULT1C4
ETHANOL_OXIDATION	0.138717	0.54395	0.607053	1.37495	693	9	ADH7 ALDH1A1 ADH1C
ETHANOLAMINE_CONTAINING_COMPOUND_METABOLIC_PROCESS	0.114725	0.501142	-0.64387	-1.394	581	7	GDPD1 NAPEPLD CHKA
ETHER_BIOSYNTHETIC_PROCESS	0.468425	0.818261	0.427454	0.992882	2343	10	ALOX5 LPCAT2 PLA2G4A FASN CHPT1 PEX7
ETHER_METABOLIC_PROCESS	0.788409	0.963931	0.266556	0.757523	4053	23	TXN2 EPHX3 ALOX5 TXN PLA2G10 LPCAT2 PLA2G4A NCEH1 FASN CHPT1
EXCITATORY_CHEMICAL_SYNAPTIC_TRANSMISSION	0.0258273	0.257035	0.899369	1.50646	127	3	PDLIM4 GRIN2D SSH1
EXCITATORY_SYNAPSE_ASSEMBLY	0.153771	0.564759	0.498134	1.3223	786	17	WNT7A LRRC4B LRFN1 PLXNB2 LRFN4
EXCRETION	0.0431002	0.334161	0.474768	1.48786	227	35	SPX TAC1 GUCA2B STC1 ADORA1 CLCNKB SLC22A18 AVPR1A AMN SLC9A3R1 ATP6V1B1 SCNN1G GNAI2 HMOX1 ABCG2 CLN3
EXECUTION_PHASE_OF_APOPTOSIS	0.878049	0.990253	0.211836	0.757384	4859	69	CASP14 GCG ERN2 GPER1 BCL2L1 CASP9 ZC3H12A BAX AKT1 DEDD2 TOP2A HMGB2 BLCAP
EXIT_FROM_MITOSIS	0.722104	0.940137	0.278358	0.812879	3733	26	ANLN CDCA5 UBE2S UBE2C CHMP4B PHB2 CTDP1 CHMP2A SIRT7 MAD2L1BP
EXOCRINE_PANCREAS_DEVELOPMENT	0.0302663	0.283117	0.891501	1.49328	149	3	IGF2 PDX1
EXOCRINE_SYSTEM_DEVELOPMENT	0.116635	0.505168	0.425248	1.33267	616	35	BMP7 IGF2 PDX1 LAMA1 NKX3-1 SEMA3A TGM2 TGFB2 SOX9 LAMA5 DAG1 EDA TGFB1
EXOCYST_LOCALIZATION	0.271801	0.686298	0.666761	1.20969	1333	4	RALB EXOC3L1 TNFAIP2 EXOC3
EXOCYTIC_PROCESS	0.995691	1	0.156378	0.557669	5545	67	CPLX2 GRIK5 VPS18 STX1A SYT1 RALB YKT6 SNPH PLA2G3 RAB3B RAB13 STX11 SNCA VAMP8 SV2A VPS33B RAB8A STXBP2 STX4 PPFIA3 VAMP3 SNAP29 RAB10 CPLX1 NAPA
EXOCYTOSIS	0.000142491	0.0104862	0.372391	1.79424	0	765	CALML5 PRSS2 TCN1 OLFM4 PRSS3 S100A7 WNT7A PPBP CPLX2 ALB CRISP3 SERPINB3 CAMP VSNL1 S100A8 LGI3 PF4 VEGFC S100A12 S100A9 RETN ANPEP FGA MCEMP1 CDA RHOF CD109 SYT13 PLAU CHI3L1 IGF2 IL13RA2 SERPINE1 STXBP6 ADGRG3 PKP1 VNN1 UNC13D PTX3 SYT8 HP ANXA2 GRIK5 PCDH7 PKM CACNA1H CD36 AZU1 ORM1 SLPI PDGFB CHGA ELANE LTF FN1 MMP9 CFD ADAM8 LGALS9 ANXA3 CSTB F2RL1 S100P OSCAR MIF CTSD LGALS3BP TUBA4A CLU J…
EXPLORATION_BEHAVIOR	0.31527	0.719929	-0.447765	-1.12388	1564	12	LRRK2 DPP4 GAD1
EXPORT_ACROSS_PLASMA_MEMBRANE	0.393877	0.78239	0.330891	1.04422	2096	36	ABCC2 ATP1A3 KCNH2 KCNE4 SLC9A1 SLC22A18 ABCC1 YWHAE ATP1B3 ABCG2 GJA1
EXTERNAL_ENCAPSULATING_STRUCTURE_ORGANIZATION	0.000158278	0.0104862	0.543725	2.43683	0	328	PRSS2 KLK5 SERPINB5 CAPNS2 PRSS1 MIA FSCN1 LAMC2 LAMA3 COL2A1 COL7A1 COL9A3 MMP10 FBN2 TGFBI CAV1 ITGA5 FGA LOXL2 COL17A1 MFAP5 ITGB4 FURIN ITGA6 APLP1 SERPINE1 MMP3 PTX3 LAMB3 MMP11 PXDN MFAP2 MMP1 MELTF MMP14 COL11A2 COL6A2 CTSV COL6A1 COL5A3 IBSP PDGFB BMP1 ELANE CAV2 KLK7 SPINK5 FN1 ADAMTS3 MMP9 LAMA1 ADAM8 P3H4 SPINT1 CTSL COL4A2 COL22A1 COL11A1 SMOC1 FKBP10 FBLN1 TNC ADAMTS7 PHLDB2 SLC2A10 …
EXTRACELLULAR_EXOSOME_ASSEMBLY	0.570501	0.875729	0.427497	0.904896	2811	7	SDC4 SDC1 CD34 STAM SDCBP
EXTRACELLULAR_MATRIX_ASSEMBLY	0.0725476	0.414789	0.432344	1.39674	388	40	LAMB3 PXDN FKBP10 PHLDB2 EMILIN1 EFEMP2 HAS2 RAMP2 TIE1 COL1A2 MYH11 LAMB1 QSOX1 PLOD3 SMAD3 MFAP4 SOX9 DAG1 THSD4 LOX GAS6 TGFB1
EXTRACELLULAR_MATRIX_CELL_SIGNALING	0.486646	0.82943	0.518525	0.999396	2386	5	NDP LRP5
EXTRACELLULAR_MATRIX_CONSTITUENT_SECRETION	0.603057	0.893215	-0.362225	-0.890443	2998	11	RIC1 CPB2
EXTRACELLULAR_MATRIX_DISASSEMBLY	0.000180603	0.0104862	0.675069	2.39816	0	66	PRSS2 KLK5 CAPNS2 PRSS1 FSCN1 MMP10 FURIN MMP3 MMP11 MMP1 MELTF MMP14 CTSV BMP1 ELANE KLK7 MMP9 ADAM8 CTSL ADAMTS4 FGFR4 TIMP2 TMPRSS6 MMP15 TIMP1 MMP2 CAPN1 CST3 BSG HTRA1 CAPNS1 CTSG
EXTRACELLULAR_REGULATION_OF_SIGNAL_TRANSDUCTION	0.0723421	0.414789	0.644882	1.49792	361	10	FBN2 NBL1 LTBP1 LRPAP1 GREM1 NRROS
EXTRACELLULAR_TRANSPORT	0.22922	0.652845	-0.369774	-1.17359	1080	31	CCDC39 SPEF2 RFX3 DNAH5 KIF27 SPAG17 NPHP3
EXTRACELLULAR_VESICLE_BIOGENESIS	0.924196	1	-0.220553	-0.639085	4510	21	IFNG SMPD3
EXTRAEMBRYONIC_MEMBRANE_DEVELOPMENT	0.301278	0.711005	0.553428	1.17146	1484	7	BMP7 E2F7 HTRA1
EXTRINSIC_APOPTOTIC_SIGNALING_PATHWAY	0.00166279	0.0483567	0.376891	1.58862	9	197	IL1A COL2A1 SFRP1 PF4 CAV1 CSF2 FGA TNFRSF12A ITGA6 SCG2 G0S2 SERPINE1 SNAI2 BCL2L10 CD70 IFI27 KRT8 IFI6 KRT18 HSPA1A BID ITPRIP PML PYCARD GPER1 BCL2L1 GSTP1 TIMP3 TMBIM1 DAPK3 CIB1 SRPX TNFSF10 TGFB2 ITM2C AR LTBR UNC5B CASP9 FADD PARK7 BCL2L12 HSPA1B RBCK1 BMPR1B BAK1 SMAD3 HYAL2 SIVA1 FGG PELI3 FAIM2 NOS3 BMP4 HMOX1 BAX PRDX2 TNFRSF1A AKT1 TNFSF12 PPP1CA BAG3 DEDD2 TRADD BCL2A1 BAD HMGB2 LGA…
EXTRINSIC_APOPTOTIC_SIGNALING_PATHWAY_VIA_DEATH_DOMAIN_RECEPTORS	0.250134	0.67364	0.30833	1.13138	1401	79	SFRP1 FGA SERPINE1 BID ITPRIP BCL2L1 TIMP3 TMBIM1 TNFSF10 FADD PARK7 BMPR1B FGG FAIM2 NOS3 HMOX1 BAX TNFRSF1A BAG3 DEDD2 TRADD BAD HMGB2 LGALS3
EYE_MORPHOGENESIS	0.0101028	0.149521	0.406225	1.56324	57	104	BMP7 SOX11 FBN2 WNT16 MFAP5 EPHA2 TSKU FJX1 TWIST1 USH1C MFAP2 BCAR3 JAG1 RARG VAX2 NECTIN1 EPHB2 TFAP2A AQP5 THY1 C12orf57 PTN COL5A1 TENM3 NAGLU SDK2 RBP4 STRA6 FOXF2 ALDH1A3 OBSL1 BAK1 DLL1 TBX2 COL5A2 WNT2 SOX9 BMP4 BAX COL8A2
EYE_PHOTORECEPTOR_CELL_DEVELOPMENT	0.747536	0.951026	0.300052	0.77282	3792	15	USH1C THY1 NAGLU
EYE_PHOTORECEPTOR_CELL_DIFFERENTIATION	0.791727	0.965054	-0.258834	-0.772713	3827	24	PROM1 TOPORS AGTPBP1 PRKCI CEP290 VEGFA IHH FSCN2
EYE_PIGMENTATION	0.61366	0.898783	0.456416	0.879688	3009	5	GPR143 SPNS2 ATP6AP2
EYELID_DEVELOPMENT_IN_CAMERA_TYPE_EYE	0.0308212	0.286159	0.680038	1.61493	154	11	SOX11 TWIST1 GRHL3 TFAP2A STRA6
FACE_DEVELOPMENT	0.16026	0.573376	0.384742	1.25453	862	42	CLDN5 DLX5 MSX1 RRAS PAX9 RARG COL1A1 MMP2 STRA6 ALDH1A3 MAPK3
FACIAL_NERVE_MORPHOGENESIS	0.471431	0.820148	0.4538	0.993124	2334	8	SEMA3F SEMA3A HOXB2 EGR2
FARNESYL_DIPHOSPHATE_METABOLIC_PROCESS	0.151658	0.562247	-0.680994	-1.33444	772	5	HMGCS2
FAS_SIGNALING_PATHWAY	0.730887	0.944605	0.398901	0.768834	3584	5	TMBIM1 ZDHHC7
FAT_CELL_DIFFERENTIATION	0.0816878	0.437673	0.30248	1.25723	483	177	HMGA2 BMP7 SFRP1 IL11 RETN MMP11 JAG1 WIF1 CCDC85B TGFB1I1 DDIT3 FABP4 TRIB3 METRNL GPER1 ZNF385A DIO2 PPARGC1A ZBTB7C SOCS1 SDF4 TRPM4 ERO1A NR1D1 PLAC8 GATA3 CCDC3 MEDAG KLF4 ZC3H12A ZFPM1 SMAD3 WNT5B ALOX5 CEBPB DLK2 INHBB PPARD AKT1 PIM1 RARRES2 LRG1 ATF5 ARL4A EGR2 ENPP1 KLF5 AAMDC CEBPA
FAT_CELL_PROLIFERATION	0.779592	0.961132	0.356461	0.723039	3819	6	E2F1 TFDP1 GATA2 E2F3 PID1 PER2
FAT_PAD_DEVELOPMENT	0.348057	0.747114	-0.613057	-1.12864	1772	4	ARRDC3 ARID5B DGAT2
FAT_SOLUBLE_VITAMIN_BIOSYNTHETIC_PROCESS	0.365423	0.761573	0.444868	1.08226	1840	12	SNAI2 SNAI1 PLTP CYP27B1
FAT_SOLUBLE_VITAMIN_METABOLIC_PROCESS	0.00474024	0.0967992	0.575147	1.76726	24	32	CRABP1 CYP4F3 CYP11A1 RBP1 CYP4F11 GC SNAI2 CYP24A1 SNAI1 CBR1 RBP2 PLTP
FATTY_ACID_ALPHA_OXIDATION	0.736978	0.947072	-0.346981	-0.778896	3720	8	PECR ALDH3A2 PEX13 HACL1
FATTY_ACID_BETA_OXIDATION	0.97308	1	0.181514	0.648973	5385	69	TWIST1 ETFB ECI1 MCAT ECH1 ACAT2 ABCD1 ECI2 HSD17B10 DECR2 PPARD AKT1 SESN2 MFSD2A ECHS1 ETFA
FATTY_ACID_BETA_OXIDATION_USING_ACYL_COA_DEHYDROGENASE	0.994404	1	0.179716	0.417441	4975	10	ETFB ETFA GCDH ACADL ACADVL
FATTY_ACID_BETA_OXIDATION_USING_ACYL_COA_OXIDASE	0.891013	0.994596	0.251074	0.646673	4520	15	ABCD1 ECI2 DECR2
FATTY_ACID_BIOSYNTHETIC_PROCESS	0.347475	0.747114	0.266673	1.05427	2022	123	ELOVL3 PLA2G1B PTGES CBR1 ACOT7 EDN2 HACD1 FA2H MIF TRIB3 LIPH AVPR1A GSTP1 EIF6 APOC1 FABP5 MCAT PRXL2B ABCD1 SLC45A3 ALOX5 DECR2 TECR PTGES3 ABHD2 SCD5 CD74 GPX4 ANXA1 NDUFAB1 ALOX15B PLA2G3 FADS2 NR1H2 PLA2G4A MECR FASN ACOT4 ELOVL1 HSD17B8 MID1IP1
FATTY_ACID_CATABOLIC_PROCESS	0.908042	0.998339	0.198677	0.754895	5193	96	GLYATL2 TWIST1 ETFB ECI1 MCAT ECH1 ACAT2 ABCD1 ILVBL ECI2 PLA2G15 AIG1 HSD17B10 DECR2 ABHD2 PPARD PCK2 AKT1 ADTRP SESN2 MFSD2A SLC27A4 ECHS1 ETFA
FATTY_ACID_DERIVATIVE_BIOSYNTHETIC_PROCESS	0.778327	0.961096	0.237598	0.800472	4251	49	ELOVL3 HACD1 GGT5 ALOX5AP ALOX5 TECR SCD5 PPT2 SLC25A1 GGT6 ALOX15B FASN ELOVL1 HSD17B8 GGT1 HMGCL ELOVL6
FATTY_ACID_DERIVATIVE_CATABOLIC_PROCESS	0.0289798	0.276032	0.671616	1.63388	145	12	CYP4F3 CYP4F11 ACOT7 LYPLA2 ABCD1
FATTY_ACID_DERIVATIVE_METABOLIC_PROCESS	0.331882	0.732252	0.304256	1.07401	1828	64	CYP4F3 ELOVL3 CYP4F11 PTGR1 ACOT7 HACD1 GGT5 LYPLA2 ABCD1 ALOX5AP ALOX5 TECR SCD5 PPT2 SLC25A1 GGT6 ALOX15B FASN ELOVL1 HSD17B8 GGT1 HMGCL ELOVL6 DGAT1 ACSL3
FATTY_ACID_ELONGATION	0.279866	0.694664	0.470614	1.17111	1421	13	ELOVL3 HACD1 ABCD1 TECR ELOVL1 ELOVL6
FATTY_ACID_ELONGATION_SATURATED_FATTY_ACID	0.348955	0.747902	0.529119	1.12	1719	7	ELOVL3 ELOVL1 ELOVL6
FATTY_ACID_HOMEOSTASIS	0.851934	0.983375	-0.273953	-0.687617	4228	12	SIRT1 GPAM PRKAA1 PRKAA2
FATTY_ACID_METABOLIC_PROCESS	0.168539	0.585141	0.255545	1.13545	1049	306	CYP4F3 CES1 ADH7 CYP2A6 ELOVL3 CAV1 CYP4F11 GLYATL2 TWIST1 PLA2G1B CYP24A1 PTGES CD36 PTGR1 CBR1 ACOT7 EDN2 HACD1 AKR1C4 FA2H CYP2C18 MIF TRIB3 LIPH GSTA1 ETFB AVPR1A ECI1 GGT5 GSTP1 EIF6 LYPLA2 APOC1 PPARGC1A ATP6V1B1 FABP5 MCAT ECH1 PRXL2B ACAT2 ABCD1 ILVBL ALKBH7 GPAT2 MAPK3 ECI2 PLA2G15 GSTZ1 AIG1 SLC45A3 ALOX5AP ALOX5 HSD17B10 SOX9 DECR2 TECR PTGES3 ABHD2 SCD5 CD74 PPARD TNFRSF1A PCK2 GPX4 A…
FATTY_ACID_OMEGA_OXIDATION	0.0105949	0.153462	0.895285	1.62429	51	4	ADH7 CYP24A1
FATTY_ACID_TRANSMEMBRANE_TRANSPORT	0.261455	0.680018	0.35886	1.15274	1397	39	NTSR1 SLC2A1 SLC7A11 CD36
FATTY_ACID_TRANSPORT	0.581416	0.88395	0.240938	0.935356	3334	110	NTSR1 SPX SLC2A1 PLA2G1B NMB ADORA1 SLC7A11 PTGES CD36 FABP4 APOE GOT2 GIPC1 AVPR1A STX1A TNFSF11 FABP5
FATTY_ACYL_COA_BIOSYNTHETIC_PROCESS	0.512791	0.840736	0.324897	0.958585	2665	27	ELOVL3 HACD1 TECR SCD5 PPT2 SLC25A1 FASN ELOVL1 HSD17B8 ELOVL6 ACSL3
FATTY_ACYL_COA_METABOLIC_PROCESS	0.698273	0.932111	0.266107	0.84468	3718	37	ELOVL3 ACOT7 HACD1 ABCD1 TECR SCD5 PPT2 SLC25A1 FASN ELOVL1 HSD17B8 ELOVL6 DGAT1 ACSL3
FC_EPSILON_RECEPTOR_SIGNALING_PATHWAY	0.884267	0.992537	0.201923	0.780898	5080	107	VAV3 PSMB6 FCER1A CARD11 PSMB5 PSMB2 PSMB3 PSMD2 MAPK3 PSMB1 RAC1 PSMC5 PSMB10 LILRA4 PSMD11 PSMC3 PSMA4 PSMD7 PSMD1 PSMD3 PSMA7 PSMB9 PSMC4 FCER1G IKBKG PSMB8 PSMD14 PSME3 PSME2 PSMC1 PSMB7 PSMF1 SHC1 PSMA5 PSME1 PSMD9 TAB1 PSMD13 PSMD4 CALM1 LAT2 RELA PSMD8 BCL10 PSMA2 PSMB4 PSMC2 GRB2
FC_RECEPTOR_MEDIATED_STIMULATORY_SIGNALING_PATHWAY	0.875179	0.988976	0.208792	0.76948	4900	81	WIPF3 PLPP4 VAV3 ARPC1B ACTB BAIAP2 CSK MAPK3 MYO1C LIMK1 RAC1 ACTG1 HCK ARPC4 FCER1G FGR ELMO1 ARPC1A
FC_RECEPTOR_SIGNALING_PATHWAY	0.9551	1	0.181798	0.751807	5636	171	WIPF3 PLPP4 VAV3 PSMB6 FCER1A CARD11 PSMB5 ARPC1B ACTB BAIAP2 PSMB2 PSMB3 PSMD2 MAPK3 PSMB1 MYO1C LIMK1 RAC1 PSMC5 PSMB10 LILRA4 ACTG1 PSMD11 PSMC3 PSMA4 PSMD7 PSMD1 HCK PSMD3 PSMA7 PSMB9 ARPC4 PSMC4 FCER1G FGR ELMO1 ARPC1A IKBKG PSMB8 PSMD14 PSME3 PSME2 PSMC1 PSMB7 ARPC2 PSMF1 SHC1 HSP90AB1 PSMA5 PSME1 HSP90AA1 PSMD9 TAB1 PSMD13 PSMD4 ARPC5 CALM1 LAT2 SRC RELA PSMD8 BCL10 PSMA2 WAS PSMB4 ARPC3 P…
FEAR_RESPONSE	0.231956	0.655687	-0.407797	-1.19468	1127	22	ADRA2A DPP4 DRD4 MEF2C UCN BCL2 RPS6KB1 USP46 MECP2
FEEDING_BEHAVIOR	0.134262	0.538849	0.397899	1.29346	722	41	GAL NPY1R RETN GCG AGRP ACE2 MRAP2 OXTR NPW
FEMALE_GAMETE_GENERATION	0.772695	0.960536	0.221564	0.832975	4391	91	FOSL1 LGR5 PTX3 BCL2L10 PLK1 CCNB2 SOHLH2 MDK TNFAIP6 PTN CCNB1 AURKA PAQR7 TRIP13 BMPR1B TTK IL4R INHBB
FEMALE_GENITALIA_DEVELOPMENT	0.499899	0.833222	-0.369631	-0.966497	2462	14	LRP2 ESR1 MERTK CHD7
FEMALE_MEIOSIS_CHROMOSOME_SEGREGATION	0.17991	0.597091	0.721781	1.30951	882	4	PLK1 TTK NCAPH2
FEMALE_MEIOSIS_I	0.367823	0.763556	0.519537	1.09972	1812	7	CCNB2 AURKA TRIP13 CDC25B UBB
FEMALE_MEIOTIC_NUCLEAR_DIVISION	0.878344	0.990307	0.243261	0.67722	4497	21	PLK1 CCNB2 AURKA TRIP13 TTK TOP2A NCAPH2 CDC25B UBB
FEMALE_SEX_DIFFERENTIATION	0.192192	0.611161	0.316406	1.17854	1082	86	INHA PTPRN TP63 SFRP1 COL9A3 RETN ZFP42 PTX3 MMP14 VGF
FERTILIZATION	0.453814	0.808948	0.261951	0.993384	2593	95	MAEL SERPINA5 KLK14 HOXA10 HOXD9 SYT8 CACNA1H CATSPER1 LY6K CLGN MFGE8 CCT2 NECTIN2 FOLR1 ATP8B3 AR IGSF8 ALDOA PARK7
FEVER_GENERATION	0.14971	0.558908	0.599563	1.35799	748	9	IL1A PTGES TNFSF11
FIBRINOLYSIS	0.0375267	0.31303	0.581662	1.58759	192	19	FGA PLAU SERPINE1 PLAT THBD F12 PLAUR SERPINF2
FIBROBLAST_ACTIVATION	0.109832	0.490961	0.650759	1.42416	543	8	AKAP12 PDGFRB RPS6KA1
FIBROBLAST_APOPTOTIC_PROCESS	0.259238	0.678802	0.42846	1.18058	1325	20	TP63 SFRP1 BID BAK1 CFDP1 GAS6
FIBROBLAST_GROWTH_FACTOR_PRODUCTION	0.968163	1	0.250501	0.508111	4743	6	WNT11 AIF1 RGCC
FIBROBLAST_GROWTH_FACTOR_RECEPTOR_SIGNALING_PATHWAY	0.454998	0.809873	0.267921	0.995503	2557	85	FGF19 KLB FGFBP1 NGFR FGF12 GPC1 SHCBP1 FGFR4 SULF2 POLR2L GATA3 MAPK3 FGFRL1 POLR2E GTF2F1 POLR2J
FIBROBLAST_MIGRATION	0.914344	0.998918	0.213706	0.686472	4888	39	AKAP12 PML ITGB1 HYAL2 RAC1 GNA12 CLN3 AKT1 CORO1C RCC2 SDC4 TGFB1 FGF2 LAMTOR2
FIBROBLAST_PROLIFERATION	0.0580541	0.381556	0.384748	1.39199	323	73	SFRP1 PLA2G1B SPHK1 NGFR AQP1 PDGFB CDC6 FN1 CCNA2 CDK4 MIF WNT7B S100A6 CDKN1A PML GSTP1 CCNB1 PDGFC PDGFRB B4GALT7 WNT2 CDK6 BAX CD74
FILOPODIUM_ASSEMBLY	0.588874	0.888381	-0.257638	-0.926207	2656	55	TENM1 NEURL1 DOCK11 PPP1R9A RIPOR2 DNM3 FGD6 SPATA13 NRP1 FGD4 FNBP1L PPP1R16B FMR1
FLAVIN_CONTAINING_COMPOUND_METABOLIC_PROCESS	0.152635	0.563675	0.619091	1.35486	755	8	SLC52A3 ACP5 SLC52A1 SLC52A2 ENPP1
FLAVONE_METABOLIC_PROCESS	0.065692	0.399172	0.909104	1.37761	327	2	UGT1A10 PPARGC1A
FLAVONOID_GLUCURONIDATION	0.00680953	0.118093	0.975312	1.47794	33	2	UGT1A10 UGT1A6
FLAVONOID_METABOLIC_PROCESS	0.146789	0.555919	0.702494	1.35397	719	5	UGT1A10 UGT1A6 PPARGC1A
FLOOR_PLATE_DEVELOPMENT	0.63792	0.907455	0.444205	0.856152	3128	5	GLI2 COBL DZIP1L STIL
FLUID_TRANSPORT	0.530727	0.851762	0.331166	0.941135	2728	23	CSF2 UPK3A AQP1 AQP5 HAS2
FOAM_CELL_DIFFERENTIATION	0.362489	0.759531	-0.327182	-1.05877	1723	33	PLA2G2A AGTR1 ABCA5 ABCA1
FOCAL_ADHESION_ASSEMBLY	0.598613	0.891597	0.250163	0.920179	3365	80	SFRP1 RHOD MMP14 PHLDB2 ACTN1 SLC9A1 THY1 MAP4K4 DAPK3 CORO2B ACVRL1 S100A10 SMAD3 RAC1 VCL GREM1 ACTG1
FOLATE_IMPORT_ACROSS_PLASMA_MEMBRANE	0.361389	0.758927	-0.563752	-1.1047	1841	5	LRP2 SLC46A1
FOLATE_TRANSMEMBRANE_TRANSPORT	0.421011	0.794116	-0.505286	-1.04503	2147	6	LRP2 SLC46A1
FOLIC_ACID_CONTAINING_COMPOUND_BIOSYNTHETIC_PROCESS	0.911653	0.998918	0.265731	0.601869	4560	9	MTHFS FPGS ATIC MTHFD1L
FOLIC_ACID_CONTAINING_COMPOUND_METABOLIC_PROCESS	0.599793	0.891703	-0.301007	-0.898616	2899	24	PIPOX MTHFD2L SLC46A1 GCH1 MTHFR MTRR ALDH1L2 SLC25A32
FOLIC_ACID_METABOLIC_PROCESS	0.818795	0.970946	-0.264013	-0.736328	4007	18	MTHFD2L SLC46A1 MTHFR MTRR ALDH1L2 SLC25A32
FOLIC_ACID_TRANSPORT	0.255076	0.6775	-0.557248	-1.20647	1293	7	LRP2 SLC19A2 SLC46A1
FOLLICLE_STIMULATING_HORMONE_SECRETION	0.279307	0.694664	0.623125	1.201	1369	5	INHA INHBB TBX3 INHBA
FOREBRAIN_CELL_MIGRATION	0.7145	0.936934	-0.254287	-0.84212	3340	37	POU3F2 LRRK2 SYNE2 P2RY12 GLI3 EFHC1 NKX2-1 PEX13
FOREBRAIN_DEVELOPMENT	0.413536	0.789717	0.233006	1.01581	2553	258	WNT7A IGF2BP1 NR0B1 SLC2A1 PITX1 SEMA7A DLX5 APLP1 TSKU MSX1 SLC7A11 CNTNAP2 AQP1 TACC3 NEFL VAX2 OXTR ANXA3 EPHB2 TYRO3 GLI1 SEMA3A RTN4R SCT CDK5R2 WNT7B ADGRG1 SSTR1 SMO AXL AVPR1A C12orf57 TACC2 PTN TYROBP PPARGC1A FEZ1
FOREBRAIN_DORSAL_VENTRAL_PATTERN_FORMATION	0.198004	0.618163	-0.816524	-1.23534	991	2	GLI3 NKX2-1
FOREBRAIN_GENERATION_OF_NEURONS	0.483871	0.827185	-0.299075	-0.978134	2279	35	PROX1 SATB2 BCL11B RAPGEF2 GLI3 METTL3 ZSWIM6 ATP7A NKX2-1 SCYL2 PLXNA3 FGFR2 ARX SLIT2 ASCL1 METTL14
FOREBRAIN_MORPHOGENESIS	0.703842	0.934206	-0.390868	-0.80839	3590	6	NF1 HESX1 PTEN
FOREBRAIN_NEURON_DEVELOPMENT	0.925843	1	-0.222711	-0.621136	4531	18	RAPGEF2 ATP7A SCYL2 PLXNA3 FGFR2 ARX SLIT2
FOREBRAIN_NEURON_FATE_COMMITMENT	0.1495	0.558401	-0.682594	-1.33758	761	5	SATB2 BCL11B NKX2-1 ASCL1
FOREBRAIN_RADIAL_GLIAL_CELL_DIFFERENTIATION	0.346478	0.746598	-0.571788	-1.12045	1765	5	GLI3 METTL3 METTL14
FOREBRAIN_REGIONALIZATION	0.4629	0.815255	-0.407354	-1.00138	2301	11	FEZF1 DMRTA2 PGAP1 GLI3 NKX2-1 BMP2
FOREBRAIN_VENTRICULAR_ZONE_PROGENITOR_CELL_DIVISION	0.1304	0.530073	-0.784434	-1.32241	657	3	POU3F2
FOREGUT_MORPHOGENESIS	0.603165	0.893215	0.416332	0.881262	2972	7	SOX17 SMAD3 FOXF1
FORELIMB_MORPHOGENESIS	0.0359698	0.305498	0.527692	1.541	185	26	WNT7A TP63 TWIST1 HOXD9 MSX1 GDF5 TFAP2A
FORMATE_METABOLIC_PROCESS	0.168704	0.585141	0.72904	1.32268	827	4	AMDHD1 MTHFS HAL MTHFD1L
FORMATION_OF_CYTOPLASMIC_TRANSLATION_INITIATION_COMPLEX	0.196689	0.617802	0.491505	1.26593	997	15	EIF3I EIF3G EIF3D EIF3K EIF3B EIF2S2 EIF3J EIF3C EIF3F EIF3M
FORMATION_OF_EXTRACHROMOSOMAL_CIRCULAR_DNA	0.961493	1	0.223884	0.544655	4843	12	EXO1 BLM ERCC1 SMARCAL1 TERF2 XRCC3 XRCC5
FORMATION_OF_PRIMARY_GERM_LAYER	0.000174886	0.0104862	0.533648	2.02101	0	94	DKK1 HMGA2 BMP7 LAMA3 COL7A1 ITGA5 EPHA2 ITGB4 LAMB3 TRIM15 MMP14 SNAI1 COL6A1 FN1 MMP9 COL4A2 COL11A1 SOX17 COL12A1 MMP15 COL5A1 MMP2 ITGB5 DUSP5 LAMB1 SOX7 KLF4 ITGB1 SMAD3 TBX6 FOXF1 COL5A2 PAF1 ITGB2 WNT11 BMP4 DUSP2 GJA1
FORMATION_OF_TRANSLATION_PREINITIATION_COMPLEX	0.481215	0.8264	0.423238	0.983088	2407	10	EIF4H RPL13A EIF2S2 MCTS1 EIF2S3
FREE_UBIQUITIN_CHAIN_POLYMERIZATION	0.135306	0.539131	0.678822	1.37691	662	6	UBE2S PINK1 UBE2C
FRUCTOSE_1_6_BISPHOSPHATE_METABOLIC_PROCESS	0.139916	0.545709	0.605991	1.37254	699	9	ALDOB PFKP ALDOA PFKL
FRUCTOSE_2_6_BISPHOSPHATE_METABOLIC_PROCESS	0.367884	0.763556	-0.604429	-1.11276	1873	4	PFKFB2 PFKFB3
FRUCTOSE_6_PHOSPHATE_METABOLIC_PROCESS	0.034972	0.302196	0.686498	1.59458	174	10	PFKP TALDO1 HK3 HK2 HK1 PFKL
FRUCTOSE_CATABOLIC_PROCESS_TO_HYDROXYACETONE_PHOSPHATE_AND_GLYCERALDEHYDE_3_PHOSPHATE	0.0150866	0.192239	0.855213	1.64832	73	5	ALDOB ALDH1A1
FRUCTOSE_METABOLIC_PROCESS	0.15371	0.564759	0.533924	1.32865	780	13	ALDOB ALDH1A1 ALDOA AKR1B1
FUCOSE_CATABOLIC_PROCESS	0.676735	0.923655	0.401339	0.814067	3315	6	FUT6 FUT2
FUCOSE_METABOLIC_PROCESS	0.733123	0.94495	0.312876	0.778582	3724	13	FUT6 FUCA2 FUCA1 FUOM FUT2
FUCOSYLATION	0.512709	0.840736	0.375776	0.951233	2601	14	FUT6 FUT3 SLC35C1 FUOM FUT2 SLC35C2 POFUT1
FUNGIFORM_PAPILLA_DEVELOPMENT	0.105222	0.483004	-0.750278	-1.38127	535	4	SIX4 SIX1
FUSION_OF_SPERM_TO_EGG_PLASMA_MEMBRANE_INVOLVED_IN_SINGLE_FERTILIZATION	0.0771429	0.42677	0.725478	1.47154	377	6	SERPINA5 FOLR1 SPESP1 CD9 FOLR2
G_PROTEIN_COUPLED_ACETYLCHOLINE_RECEPTOR_SIGNALING_PATHWAY	0.553157	0.865318	0.396766	0.921601	2767	10	GNA15 AGRN GNAI2 CDK5R1 GNB1 RGS10 GRK2 GNA11
G_PROTEIN_COUPLED_GLUTAMATE_RECEPTOR_SIGNALING_PATHWAY	0.694393	0.928924	0.416345	0.802456	3405	5	HOMER3 DAGLB DAGLA
G_PROTEIN_COUPLED_PURINERGIC_NUCLEOTIDE_RECEPTOR_SIGNALING_PATHWAY	0.443519	0.804836	-0.39547	-1.0111	2182	13	GPR171 P2RY10 GPR34 P2RY12 P2RY14 P2RY13 P2RY8
G_PROTEIN_COUPLED_PURINERGIC_RECEPTOR_SIGNALING_PATHWAY	0.659769	0.918099	0.393272	0.832451	3251	7	ADORA1 GNAI2 ADA
G_PROTEIN_COUPLED_RECEPTOR_INTERNALIZATION	0.829396	0.974824	0.311958	0.682709	4107	8	ADM APLN
G_PROTEIN_COUPLED_RECEPTOR_SIGNALING_PATHWAY	0.000445104	0.0190097	0.302579	1.42194	2	562	KLK6 KLK5 NTS DEFB4A PPBP NTSR1 CGA TAC3 GAL FZD10 CXCL5 PF4 ADGRF4 CCL17 LGR5 AKAP12 TAC1 NPY1R ECEL1 CAV1 KLK14 GCG CCL22 SAA1 APLP1 POMC ADGRG3 PTHLH AGRP MARCO NMB SPHK1 ADORA1 GPR87 CCL26 HTR1D CCL21 ADM GNG8 CXCL6 BCAR3 F2RL2 VAV3 PENK AZU1 ARHGEF4 CHGA MRAP2 RHOC EDN2 ADRA1B GABBR2 BCAR1 GAS2L2 DEFB1 CXCL11 ANO1 CNGA1 OPN3 HOMER3 FZD2 CA2 OXTR RGS20 AGTRAP PDE1B F2RL1 CCL18 GNA15 TYRO3 CCL…
G_PROTEIN_COUPLED_RECEPTOR_SIGNALING_PATHWAY_COUPLED_TO_CYCLIC_NUCLEOTIDE_SECOND_MESSENGER	0.627175	0.906104	0.31581	0.870183	3207	20	NPY1R HTR1D SSTR1 PTGIR CCL2 ANXA1
G_PROTEIN_COUPLED_RECEPTOR_SIGNALING_PATHWAY_INVOLVED_IN_HEART_PROCESS	0.203221	0.621671	0.534302	1.26885	1021	11	CAV1 CHGA GNAI2 RAMP3
G_QUADRUPLEX_DNA_UNWINDING	0.561798	0.872174	-0.42331	-0.916484	2849	7	WRN DNA2 DHX36
G0_TO_G1_TRANSITION	0.95896	1	0.193502	0.630953	5163	42	SOX15 RRM2 RAD51 PCGF2 HLA-G RHNO1 CHEK1
G1_TO_G0_TRANSITION	0.44451	0.805203	-0.471888	-1.02166	2254	7	SLC39A5 SMPD3
G2_DNA_DAMAGE_CHECKPOINT	0.503422	0.833788	0.309888	0.963672	2647	34	HMGA2 PLK1 CDKN1A TICRR CLSPN DTL BLM CHEK1 CDK1 FZR1
GABAERGIC_NEURON_DIFFERENTIATION	0.895131	0.99501	-0.294399	-0.637386	4540	7	NKX2-1 ARX ASCL1
GALACTOLIPID_BIOSYNTHETIC_PROCESS	0.403767	0.785464	-0.543131	-1.06429	2057	5	B3GALT2
GALACTOLIPID_METABOLIC_PROCESS	0.361819	0.75919	-0.531442	-1.09912	1845	6	B3GALT2
GALACTOSE_CATABOLIC_PROCESS	0.369473	0.764709	0.498946	1.09193	1829	8	GALE PGM2 GALK1 PGM1 GLB1
GALACTOSE_METABOLIC_PROCESS	0.0730171	0.415953	0.596914	1.4854	370	13	CHST1 GALE PPARGC1A PGM2 GALK1 SLC35A2 PGM1
GAMETE_GENERATION	0.631176	0.906407	0.205722	0.945259	4125	428	SPANXB1 MAEL GJB3 GTSF1 NR0B1 FOSL1 SERPINA5 TP63 LGR5 WIPF3 HOXA10 SPOCD1 FSTL3 B4GALNT1 PTX3 BCL2L10 ROPN1L PLK1 CATSPER1 C9orf24 CCNB2 DEFB1 TSPAN8 PRSS21 TYRO3 CCNA1 GLI1 SOHLH2 SOX17 MDK SSTR1 KIFC1 RSPH1 TNFAIP6 AXL ADAMTS2 CABYR NECTIN2 PTN GGT5 RPL39L CCNB1 CDC25C AURKA CIB1
GAMMA_AMINOBUTYRIC_ACID_SECRETION	0.195319	0.615176	0.759333	1.2719	967	3	NTSR1 SV2A
GAMMA_AMINOBUTYRIC_ACID_SIGNALING_PATHWAY	0.812125	0.969523	-0.299259	-0.717809	4058	10	GABBR1 GABRE SLC12A2 PLCL2 PLCL1 GABRB3
GAMMA_AMINOBUTYRIC_ACID_TRANSPORT	0.166768	0.582174	0.627329	1.32789	821	7	NTSR1 SLC6A12 SLC9A3R1
GAMMA_DELTA_T_CELL_ACTIVATION	0.653358	0.915123	-0.314037	-0.86225	3190	17	ITK PTPRC STAT5B SYK SOX4 NCKAP1L CXADR LILRB1
GAMMA_DELTA_T_CELL_DIFFERENTIATION	0.748499	0.951026	-0.321016	-0.769996	3740	10	PTPRC STAT5B SYK SOX4 NCKAP1L
GANGLION_DEVELOPMENT	0.269332	0.683064	-0.447909	-1.17118	1326	14	INSM1 FZD3 SIX4 SIX1 NRP1
GANGLIOSIDE_BIOSYNTHETIC_PROCESS	0.511633	0.840612	0.403482	0.958178	2572	11	B4GALNT1 B4GALT6 B3GALT4 ST3GAL2 ST6GALNAC5
GANGLIOSIDE_CATABOLIC_PROCESS	0.899083	0.995932	0.314831	0.6068	4409	5	HEXA GM2A NEU1 HEXB
GANGLIOSIDE_METABOLIC_PROCESS	0.55104	0.865318	0.339911	0.927752	2833	19	B4GALNT1 B4GALT6 HEXA CLN6 B3GALT4 GM2A ST3GAL2 ST6GALNAC5
GAP_JUNCTION_ASSEMBLY	0.0422787	0.329844	0.647591	1.57543	212	12	CAV1 GJB2 ACE2 ACE GJA1 GJB1 CTNNA1 GJC1 IL1B GJA5
GAS_HOMEOSTASIS	0.138317	0.543238	0.608373	1.37794	691	9	CAV1 WNT7B GSTP1 CIAO3
GAS_TRANSPORT	0.127098	0.523379	0.594363	1.38057	635	10	AQP1 CA2 CYGB AQP5 HBA2 HBE1 HBB MB
GASTRIC_ACID_SECRETION	0.0323741	0.292227	0.691065	1.60519	161	10	TFF2 OXTR SCT
GASTRIC_EMPTYING	0.152596	0.563675	-0.771394	-1.30043	769	3	NMU UCN
GASTRIC_MOTILITY	0.423047	0.795434	-0.576486	-1.06132	2154	4	NMU UCN
GASTRO_INTESTINAL_SYSTEM_SMOOTH_MUSCLE_CONTRACTION	0.349687	0.748663	0.509682	1.11542	1731	8	SPX HTR1D SULF2 PTAFR
GASTRULATION	0.000511945	0.0207215	0.451666	1.82996	2	147	DKK1 HMGA2 BMP7 LAMA3 SFRP1 COL7A1 IL1RN ITGA5 EPHA2 ITGB4 LAMB3 TRIM15 MMP14 SNAI1 HNF4A COL6A1 FN1 MMP9 COL4A2 COL11A1 PHLDB2 MYADM SOX17 COL12A1 MMP15 COL5A1 APLNR MMP2 ITGB5 DUSP5 LAMB1 UGDH SOX7 KLF4 ITGB1 SMAD3 TBX6 FOXF1 WNT5B COL5A2 GPC3 PAF1 ITGB2 WNT11 BMP4 DUSP2 GJA1 DVL1 DUSP1 APLN DAG1 MESP2 HSBP1 NF2
GASTRULATION_WITH_MOUTH_FORMING_SECOND	0.870889	0.987412	-0.245622	-0.685035	4262	18	SMAD4 LRP6 LRP5L ACVR2A
GDP_MANNOSE_METABOLIC_PROCESS	0.740877	0.949044	0.393546	0.758513	3633	5	GMDS MPI GMPPB PMM1
GDP_METABOLIC_PROCESS	0.89898	0.995932	-0.273511	-0.635497	4493	9	MAGI3
GENE_SILENCING	0.169797	0.585141	-0.258172	-1.14011	686	179	ESR1 POU5F1 TDRD9 AGO3 HELZ LIMD1 AGO2 PUS10 ATAD2B PIWIL4 SIRT1 SMCHD1 TNRC6B TDRKH CNOT6L AGO4 TUT4 DICER1 DDX17 MIER1 RIF1 TNRC6A TUT7 MTHFR BMI1 IL6 FMR1 NUP58 EZH1 METTL3 RANBP2 PUM2 MARF1 CELF1 DDX6 TPR CNOT11 UBR2 NUP210 MECP2 CNOT6 KMT2D ZC3H7A NUP160 TNRC6C NCBP1 SCMH1 PABPC1 NUP133 SMAD2 PPM1D NUP35 NCOR1 DDX5 POLR2D
GENERATION_OF_PRECURSOR_METABOLITES_AND_ENERGY	0.00015163	0.0104862	0.32898	1.52046	0	457	ALDOB ADH7 LOXL2 IGF2 GPD1 POMC PPP1R3G DDIT4 VGF PKM GAPDH PDX1 MRAP2 GPX2 G6PD ALDH1A1 AKR1C4 XDH OPN3 PGD CHCHD2 JMJD8 NDUFB10 CYBA BID COX4I1 COX7A1 CHCHD10 ETFB AVPR1A PFKP GNMT MTFR2 ADH1C ATP5F1D EIF6 IDO1 CCNB1 PPARGC1A NDUFA13 TALDO1 NCF2 MAOB ALDH4A1 GLRX HK3 ENO1 COX7B2 HAAO HK2 DHRS3 GLDC PHLDA2 UQCRQ COX5A GAA ATP5ME NDUFA6 FDXR IDH2 PGLS NDUFB7 NR1D1 ABCD1 PGAM1 ALDOA UQCRC1 OGDH PH…
GENETIC_IMPRINTING	0.491115	0.83069	0.349427	0.972779	2514	21	IGF2 DIRAS3 ZFP57 NDN
GENITALIA_DEVELOPMENT	0.419818	0.793356	-0.326691	-1.02017	1986	29	LRP2 ESR1 SYCP2 BMP6 MERTK CHD7 NIPBL
GENITALIA_MORPHOGENESIS	0.494827	0.831869	0.461022	0.97586	2438	7	TP63 AR RBP4
GERM_CELL_DEVELOPMENT	0.0901361	0.455495	-0.282086	-1.22017	370	155	TSSK4 AMH NEURL1 KIT SPINK1 NECTIN3 ATM SPINK2 SPEF2 CFAP44 CFAP69 HORMAD1 HOOK1 DNAH1 CFTR ZBTB16 TMF1 PYGO1 BRCA2 PABPC1L YTHDC2 DMRTA1 TUT4 FANCC AFF4 TAF4B TUT7 AURKC SMAD5 NPR2 STRBP BCL2 ZFX TSSK6 GMCL1 RPS6KB1 TTC21A QKI KDM3A MARF1 PLD6 CELF1 ZGLP1 SMARCA2 WASHC5 IHH UBE2J1
GERM_CELL_MIGRATION	0.0367099	0.309323	-0.827787	-1.52396	186	4	KIT
GERM_CELL_PROLIFERATION	0.397902	0.783022	0.655888	1.09862	1971	3	CIB1 EIF2S2 PRDX4
GERMINAL_CENTER_B_CELL_DIFFERENTIATION	0.562292	0.872174	-0.471935	-0.924779	2865	5	POU2AF1 IL6
GERMINAL_CENTER_FORMATION	0.2671	0.68019	-0.448517	-1.17276	1315	14	RC3H1 MEF2C KLHL6 BCL6 TNFSF13B
GLAND_DEVELOPMENT	0.000939997	0.0312246	0.335364	1.51184	5	347	REG1A SERPINB5 FOXE1 HOXB13 NR0B1 SERPINA5 BMP7 TP63 SFRP1 HOXB9 CPS1 CAV1 PITX1 EPHA2 IGF2 FSTL3 PCSK9 HOXD9 CLDN1 ZNF703 MSX1 PKM TSPO HNF4A E2F7 DNAAF1 PDX1 KRT18 HOXA3 CCNB2 RARG DKK3 XDH LAMA1 FA2H OXTR SERPINE2 HLX GLI1 NKX3-1 SEMA3A TNC HAMP WNT10A WNT7B MDK SMO MAD1L1 GOT2 PML SULF2 PTN CCL11 TNFSF11 AURKA CAPN1 SLC9A3R1 GFER HOXA5 TGM2 APRT TGFB2 HK2 AR RHBDD3 FADD STRA6 GLI2 GATA3 IGFBP…
GLAND_MORPHOGENESIS	0.0102913	0.151114	0.414798	1.57878	58	97	SERPINB5 HOXB13 BMP7 TP63 SFRP1 CAV1 EPHA2 RARG LAMA1 GLI1 NKX3-1 SEMA3A TNC MDK PML SULF2 PTN CCL11 CAPN1 SLC9A3R1 TGM2 TGFB2 AR GLI2 IGFBP5 LIMS2 TBX2 CEBPB SOX9 RPS6KA1 BMP4 BAX LAMA5
GLANDULAR_EPITHELIAL_CELL_DEVELOPMENT	0.223113	0.646244	-0.411277	-1.20488	1084	22	INSM1 BMP5 BMP6 RFX3 CLOCK
GLANDULAR_EPITHELIAL_CELL_DIFFERENTIATION	0.0741379	0.420734	-0.406821	-1.37487	343	40	INSM1 ZBED6 NEUROD1 PROX1 BMP5 BMP6 RFX3 CLOCK IL31RA
GLIAL_CELL_APOPTOTIC_PROCESS	0.672512	0.922775	0.327893	0.830022	3412	14	AKAP12 DLL1 CCL2 GAS6 CDK5 TNFRSF21
GLIAL_CELL_DERIVED_NEUROTROPHIC_FACTOR_RECEPTOR_SIGNALING_PATHWAY	0.619752	0.901876	-0.402503	-0.871436	3143	7	GFRA3 RET GFRA1
GLIAL_CELL_DEVELOPMENT	0.0204082	0.22464	0.402552	1.49942	114	86	S100A8 SOX11 S100A9 AGER ITGB4 MXRA8 FA2H B4GALT6 CLU MDK PRDM8 SMO GRN GSN VIM GSTP1 TREM2 C1QA NR1D1 PHGDH FPR2 C5AR1 DLL1 APP ERCC2 EGFR CDK6 TSPAN2 NRROS AKT1 MYRF DAG1
GLIAL_CELL_DIFFERENTIATION	0.0103636	0.151377	0.361762	1.47721	60	155	DNER S100A8 SOX11 S100A9 AGER ITGB4 IL34 MXRA8 METRN GPC1 FA2H SERPINE2 SPINT1 B4GALT6 CLU MDK PRDM8 SMO GRN GSN PTN VIM GSTP1 TREM2 DTX1 C1QA NR1D1 CSK PHGDH FPR2 C5AR1 WDR1 MAPK3 DLL1 APP SLC45A3 ERCC2 SOX9 EGFR CDK6 LIF TSPAN2 NRROS AKT1 GPR157 TP73 MYRF DAG1 BIN1 CDK1 CNP EGR2 TMEM98 MAP2K1 LDLR IFNGR1 BACE2 TGFB1
GLIAL_CELL_FATE_COMMITMENT	0.855925	0.984764	-0.402174	-0.677993	4318	3	SOX2
GLIAL_CELL_MIGRATION	0.0724049	0.414789	0.425559	1.40157	391	44	MMP14 TSPO AZU1 CDK5R2 ADGRG1 CSPG4 NDN CX3CL1 TREM2 TGFB2 IDH2 LAMB1 CDK5R1 SUN2 CCL2 RTN4
GLIAL_CELL_PROLIFERATION	0.123648	0.517213	0.405308	1.30939	662	40	SOX11 IL34 PENK TSPO CLU PTN CX3CL1 TREM2 IDH2
GLIOGENESIS	0.00794965	0.127776	0.343214	1.46303	47	218	DNER S100A8 SOX11 S100A9 AGER ITGB4 IL34 GJC2 MXRA8 MMP14 METRN PENK TSPO AZU1 GPC1 FA2H SERPINE2 SPINT1 B4GALT6 CLU CDK5R2 MDK ADGRG1 PRDM8 SMO GRN CSPG4 GSN PTN VIM GSTP1 NDN CX3CL1 TREM2 TGFB2 DTX1 IDH2 C1QA NR1D1 LAMB1 CSK PHGDH FPR2 C5AR1 WDR1 MAPK3 DLL1 APP SLC45A3 ERCC2 SOX9 EGFR CDK6 LIF CDK5R1 TSPAN2 NRROS SUN2 AKT1 CCL2 RTN4 GPR157 ANXA1 TP73 MYRF DAG1 BIN1 CDK1 CNP NF2 EGR2 TMEM98 MAP2…
GLOBAL_GENOME_NUCLEOTIDE_EXCISION_REPAIR	0.997735	1	-0.147383	-0.446142	4844	25	USP45 ERCC4 XPA XPC GTF2H1 RNF111 CUL4A GTF2H4 CHD1L ERCC3 CUL4B RAD23B GTF2H3 PARP1 DDB1 DDB2 RPS27A UBC GTF2H5 CETN2 UBB UBA52 ERCC1 ERCC2 RBX1
GLOMERULAR_BASEMENT_MEMBRANE_DEVELOPMENT	0.493699	0.83069	-0.420183	-0.976287	2467	9	COL4A3 COL4A4
GLOMERULAR_EPITHELIAL_CELL_DEVELOPMENT	0.355316	0.753847	0.473184	1.0991	1777	10	JAG1 MYO1E BMP4
GLOMERULAR_EPITHELIAL_CELL_DIFFERENTIATION	0.599099	0.891685	0.338198	0.885075	3058	16	JAG1 BASP1 MYO1E BMP4
GLOMERULAR_EPITHELIUM_DEVELOPMENT	0.612289	0.897778	0.321531	0.877585	3148	19	JAG1 BASP1 MYO1E BMP4
GLOMERULAR_MESANGIAL_CELL_DEVELOPMENT	0.094132	0.462249	0.780837	1.41665	461	4	PDGFB ACTA2 GPR4
GLOMERULAR_MESANGIAL_CELL_DIFFERENTIATION	0.103568	0.480915	0.735392	1.41738	507	5	PDGFB ACTA2 GPR4
GLOMERULAR_MESANGIAL_CELL_PROLIFERATION	0.108935	0.489366	0.631069	1.42935	544	9	SERPINB7 BMP7 PDGFB PDGFRB BMP4
GLOMERULAR_MESANGIUM_DEVELOPMENT	0.0679	0.405663	0.600934	1.49541	344	13	SERPINB7 BMP7 PDGFB ACTA2 GPR4 PDGFRB BMP4
GLOMERULAR_VISCERAL_EPITHELIAL_CELL_MIGRATION	0.800408	0.966215	0.364802	0.703112	3925	5	ANLN KANK2
GLOMERULUS_DEVELOPMENT	0.39609	0.78239	0.302212	1.03395	2187	53	SERPINB7 BMP7 JAG1 PDGFB BASP1 ACTA2 SULF2 MYO1E
GLOMERULUS_MORPHOGENESIS	0.5137	0.841603	-0.443042	-0.959203	2605	7	MEF2C MTSS1 NOTCH2
GLOMERULUS_VASCULATURE_MORPHOGENESIS	0.75107	0.95126	0.388433	0.748658	3683	5	PDGFRB BMP4 TCF21
GLUCAN_BIOSYNTHETIC_PROCESS	0.893166	0.994596	0.220179	0.698896	4756	37	IGF2 PPP1R3G NR1D1 PGM2 AKT1 PPP1CA PGM1 ENPP1 GYS1 GSK3A
GLUCOCORTICOID_BIOSYNTHETIC_PROCESS	0.262009	0.680018	0.491222	1.19502	1319	12	CYP11A1 CACNA1H DKK3 HSD11B1 HSD11B2 DGKQ
GLUCOCORTICOID_METABOLIC_PROCESS	0.13306	0.535824	0.510232	1.35441	680	17	GAL CYP11A1 CACNA1H DKK3 STUB1 HSD11B1 YWHAH HSD11B2 DGKQ
GLUCOCORTICOID_SECRETION	0.00428571	0.0889762	0.858845	1.74206	20	6	GAL TAC1 POMC SELENOM
GLUCOSAMINE_CONTAINING_COMPOUND_CATABOLIC_PROCESS	0.522705	0.847073	-0.408226	-0.948504	2612	9	CHIA OVGP1
GLUCOSAMINE_CONTAINING_COMPOUND_METABOLIC_PROCESS	0.532841	0.85358	0.32638	0.942929	2741	25	CHI3L1 CHST6 CHST1 MGAT3 AMDHD2
GLUCOSE_6_PHOSPHATE_METABOLIC_PROCESS	0.00312439	0.0724944	0.673068	1.87377	15	21	G6PD PGD TALDO1 HK3 HK2 PGLS PGAM1 HK1 HKDC1 SHPK PGM2 G6PC3
GLUCOSE_CATABOLIC_PROCESS	0.00835549	0.132307	0.571017	1.73024	43	30	ALDOB PKM GAPDH PFKP HK3 ENO1 HK2 PGAM1 ALDOA TKTL1 TPI1 HK1 PFKL BAD PGK1 GPI
GLUCOSE_IMPORT	0.728	0.944082	0.241903	0.837242	4003	57	FGF19 SLC2A1 PLA2G1B OPN3 SLC2A10 SLC2A3 HK2 RTN2 GPC3 ZDHHC7 AKT1 SESN2 ENPP1 SLC27A4 GSK3A
GLUCOSE_IMPORT_ACROSS_PLASMA_MEMBRANE	0.0315811	0.288858	0.852454	1.54658	154	4	SLC2A1 SLC2A10 SLC2A3
GLUCOSE_IMPORT_IN_RESPONSE_TO_INSULIN_STIMULUS	0.432203	0.800539	0.637441	1.06773	2141	3	ZDHHC7 SLC27A4 SLC27A1
GLUCOSE_METABOLIC_PROCESS	0.123885	0.517226	0.289141	1.20343	735	178	ALDOB NPY1R GCG IGF2 GPD1 POMC PPP1R3G PKM GAPDH PDX1 G6PD IGFBP3 PGP GOT2 OAS1 PFKP GNMT SLC25A10 PPARGC1A FABP5 HK3 ENO1 HK2 PHLDA2 GAA SIK1 RBP4 PGAM1 ALDOA SDS C1QTNF1 TKTL1 TPI1 HK1 DCXR SLC25A11 SLC45A3 IGFBP4 MDH2 PFKL PPARD PGM2 G6PC3 PCK2 AKT1 PPP1CA PGM1 BAD SLC25A1 SESN2 ENPP1 DGKQ AKR1A1 PGK1 FAM3C GSK3A GPI MAEA LCMT1
GLUCOSYLCERAMIDE_METABOLIC_PROCESS	0.657193	0.916612	-0.407958	-0.843738	3352	6	GBA2 PRKAA1 UGCG
GLUTAMATE_BIOSYNTHETIC_PROCESS	0.260895	0.680018	-0.655046	-1.20594	1328	4	GLS
GLUTAMATE_CATABOLIC_PROCESS	0.394244	0.78239	-0.492792	-1.06691	1999	7	GAD1 ADHFE1
GLUTAMATE_HOMEOSTASIS	0.493522	0.83069	-0.541489	-0.996885	2513	4	GLS KCTD7
GLUTAMATE_METABOLIC_PROCESS	0.352118	0.750636	0.376848	1.08873	1811	25	AMDHD1 GCLC SLC7A11 GOT2 ALDH4A1 MTHFS
GLUTAMATE_RECEPTOR_SIGNALING_PATHWAY	0.483081	0.826783	0.343133	0.975144	2483	23	GRIK5 HOMER3 GRIN2D SSTR1 CX3CL1 APP CLN3 CDK5R1
GLUTAMATE_SECRETION	0.328254	0.730355	-0.362989	-1.0988	1593	25	UNC13B STXBP1 PPFIA4 GLS TSPOAP1 SLC1A7 APBA1
GLUTAMINE_FAMILY_AMINO_ACID_BIOSYNTHETIC_PROCESS	0.566876	0.873754	-0.350262	-0.915852	2792	14	GLS OAT
GLUTAMINE_FAMILY_AMINO_ACID_CATABOLIC_PROCESS	0.39779	0.783022	-0.364865	-1.04444	1943	20	GLS GAD1 ADHFE1 OAT NOS2 ASRGL1
GLUTAMINE_FAMILY_AMINO_ACID_METABOLIC_PROCESS	0.373273	0.766229	0.302977	1.04863	2052	57	AMDHD1 CPS1 GCLC SLC7A11 FAH GOT2 ALDH4A1 MTHFS PHGDH DDAH2 NOS3 CLN3 ARG2 CTPS1 AGMAT PYCR1 ASL GGT1 SLC7A7 FPGS GOT1 GFPT2
GLUTAMINE_METABOLIC_PROCESS	0.800078	0.966196	0.271496	0.729858	4085	18	CPS1 PHGDH
GLUTAMINE_TRANSPORT	0.689642	0.92738	-0.36203	-0.812678	3481	8	SLC38A3 SLC38A6
GLUTATHIONE_CATABOLIC_PROCESS	0.706837	0.93535	0.375295	0.794398	3483	7	GGT5 CHAC1 GGT1
GLUTATHIONE_DERIVATIVE_METABOLIC_PROCESS	0.191398	0.610985	0.457308	1.26007	978	20	GSTA2 GSTA1 GSTP1 MGST2 GSTZ1 GSTT2B GSTK1 GSTO1 MGST3 AKR1A1 GSTM5 GSTM3 GSTO2 GSTM4 HPGDS ESD
GLUTATHIONE_METABOLIC_PROCESS	0.00965919	0.145844	0.48287	1.64006	52	51	GSTA2 GCLC SLC7A11 CLIC3 G6PD ETHE1 GSTA1 GGT5 GSTP1 MGST2 CLIC1 CHAC1 PARK7 HAGH GSTZ1 GSTT2B GSTK1 GSR GSTO1 GSS IDH1 GGT6 CNDP2 SOD1 GGT1 GSTM5 GSTM3 GCLM GLRX2 CLIC5 PTGES2 GSTO2 GSTM4 HPGDS
GLUTATHIONE_TRANSMEMBRANE_TRANSPORT	0.331702	0.732252	0.594479	1.14579	1626	5	SLC7A11 ABCC1 GJA1
GLYCERALDEHYDE_3_PHOSPHATE_METABOLIC_PROCESS	0.0127196	0.172615	0.774485	1.69493	62	8	ALDOB ALDH1A1 TALDO1 TPI1
GLYCEROL_3_PHOSPHATE_METABOLIC_PROCESS	0.523866	0.84726	-0.424443	-0.952782	2644	8	GK GPD1L GK5 GPAM
GLYCEROL_ETHER_METABOLIC_PROCESS	0.612493	0.897778	0.326907	0.878817	3127	18	TXN2 TXN PLA2G10 LPCAT2 PLA2G4A NCEH1 FASN CHPT1
GLYCEROL_TRANSPORT	0.347067	0.747053	-0.571373	-1.11963	1768	5	AQP7 AQP3
GLYCEROLIPID_BIOSYNTHETIC_PROCESS	0.00766088	0.125157	-0.310579	-1.41738	29	231	MTMR7 PLA2G2A PIK3C2G PTPN13 DGKH ATM AVIL PIGA FBXW7 GK HTR2B PIK3CG DGKE DDHD1 APOA1 PIK3C2A ACHE GPD1L PIKFYVE GPAM PLA2G2D PLIN5 SLC44A5 ETNK1 LPGAT1 CEPT1 CPNE7 FITM2 SYNJ1 IMPA1 MTMR3 DGKD PIK3CB INPP5J SACM1L INPP4A PI4K2B LPIN3 PLEKHA8 PLEKHA1 PLEKHA3 PGAP1 PITPNM3 PLCG2 PIGO CPNE3 PIK3R1 PIK3CA CHKA FAR1 MTMR12 APOA2 PIGL SH3YL1 TAMM41 LPIN1 PIK3C3 INPP5F PLD6 MTMR9 MTMR4 PLCE1 LPCAT1 PL…
GLYCEROLIPID_CATABOLIC_PROCESS	0.429737	0.799415	0.296433	1.01166	2369	52	CPS1 FABP7 SCARB1 AADAC FABP6 FABP4 LIPH LYPLA2 APOC1 FABP5 PLA2G15 ABHD2 PNPLA2 PNPLA4 LDLR PLA2G10 PNPLA6 PLA2G4A
GLYCEROLIPID_METABOLIC_PROCESS	0.01037	0.151377	-0.276298	-1.31949	36	355	MTMR7 PLA2G2A PIK3C2G PTPN13 PON1 DGKH EFR3B ATM AVIL IP6K3 FAM126B PIGA FBXW7 PLCB1 GK PIP5KL1 HTR2B PIK3CG DGKE DDHD1 APOA1 SOCS4 GPCPD1 PIK3C2A ACHE GPD1L PIKFYVE GK5 SIRT1 GPAM PLA2G2D GDPD1 PLIN5 SLC44A5 PLA2G4F NAPEPLD ETNK1 CISH SOCS7 LPGAT1 CEPT1 CPNE7 THEM5 FITM2 SYNJ1 SMG1 ATG14 SOCS2 SEL1L INPP5B IMPA1 MTMR3 DGKD PIK3CB INPP5J FAM126A SACM1L INPP4A PI4K2B LPIN3 PLEKHA8 PLEKHA1 OSBPL8 P…
GLYCEROPHOSPHOLIPID_CATABOLIC_PROCESS	0.991145	1	-0.162778	-0.492744	4812	25	GPCPD1 GDPD1 PLA2G4F
GLYCEROPHOSPHOLIPID_METABOLIC_PROCESS	0.000529801	0.0211659	-0.315758	-1.4873	1	301	MTMR7 PLA2G2A PIK3C2G PTPN13 PON1 DGKH EFR3B ATM IP6K3 FAM126B PIGA PLCB1 PIP5KL1 HTR2B PIK3CG DGKE DDHD1 APOA1 SOCS4 GPCPD1 PIK3C2A ACHE GPD1L PIKFYVE GPAM PLA2G2D GDPD1 SLC44A5 PLA2G4F NAPEPLD ETNK1 CISH SOCS7 LPGAT1 CEPT1 CPNE7 THEM5 SYNJ1 SMG1 SOCS2 INPP5B IMPA1 MTMR3 DGKD PIK3CB INPP5J FAM126A SACM1L INPP4A PI4K2B LPIN3 PLEKHA8 PLEKHA1 OSBPL8 PLEKHA3 PGAP1 PITPNM3 PLCG2 PLCD4 PIGO CPNE3 PIK3…
GLYCINE_BIOSYNTHETIC_PROCESS	0.688468	0.926468	0.449747	0.815964	3378	4	SHMT2 SHMT1 DHFR
GLYCINE_METABOLIC_PROCESS	0.342857	0.744382	0.437981	1.1087	1739	14	GLDC PHGDH GCAT SDS SHMT2 SDSL
GLYCINE_TRANSPORT	0.763981	0.956606	0.340234	0.744588	3783	8	RGS4 SLC7A8 RGS2 SLC6A9 SLC38A5
GLYCOLIPID_BIOSYNTHETIC_PROCESS	0.924624	1	0.202396	0.694704	5102	54	B4GALNT1 A4GALT ST3GAL4 FA2H B4GALT6 PIGQ B3GALT4 PIGT DPM3
GLYCOLIPID_CATABOLIC_PROCESS	0.721318	0.94004	0.323811	0.787753	3633	12	HEXA GLA NAGA GM2A FUCA1
GLYCOLIPID_TRANSPORT	0.546561	0.862398	0.438329	0.927823	2693	7	PLTP CLN3 PSAP GLTP
GLYCOLYTIC_FERMENTATION	0.816488	0.970369	-0.427369	-0.720466	4119	3	SLC25A12 TP53 TIGAR
GLYCOLYTIC_PROCESS_THROUGH_FRUCTOSE_6_PHOSPHATE	0.00232243	0.0610529	0.658164	1.8887	11	24	ALDOB PKM GAPDH PFKP HK3 ENO1 HK2 PGAM1 ALDOA TPI1 HK1 PFKL GALK1 PGK1 GPI ENO3
GLYCOPROTEIN_BIOSYNTHETIC_PROCESS	0.541452	0.858979	0.219104	0.965379	3356	282	MUCL1 MUC6 MUC5AC FOXL1 B4GALNT2 GCNT3 B3GNT3 CCL21 FUT6 CHPF FUT3 CYTL1 ST3GAL4 GALNT14 SLC51B B4GALT6 MUC5B MUC20 SLC2A10 GALNT2 B3GALNT1 BGN SERP2 CHST14 CSPG4 MGAT3 NAGPA ST6GALNAC2 CHST11 ITM2C DDOST RAMP1 B3GALT4 B3GNT9 XXYLT1 SDF2L1 UGDH PLOD3 POMGNT2 BMPR1B CANT1 TNIP1 DPM3 MVD B4GALT2 SLC35C1 NUDT14 HBEGF B4GALT7 ALG3 MPDU1
GLYCOPROTEIN_CATABOLIC_PROCESS	0.10599	0.483435	0.487487	1.38538	544	23	NCCRP1 FBXO27 FBXO2 GPC1 CTSL CST3
GLYCOPROTEIN_METABOLIC_PROCESS	0.0442561	0.337609	0.278141	1.25265	281	344	CNMD MUCL1 NCCRP1 MUC6 MUC5AC FOXL1 COL2A1 B4GALNT2 GCNT3 B3GNT3 FBXO27 PTX3 FBXO2 CCL21 FUT6 CHPF FUT3 CYTL1 ST3GAL4 GALNT14 SLC51B GPC1 CTSL COL11A1 B4GALT6 MUC5B MUC20 SLC2A10 GALNT2 B3GALNT1 BGN SERP2 CHST14 OS9 CSPG4 SULF2 HEXA MGAT3 AMFR NAGPA ST6GALNAC2 CST3 EGFLAM CHST11 ITM2C DDOST HYAL1 RAMP1 B3GALT4 PARK7 B3GNT9 XXYLT1 SDF2L1 UGDH PLOD3 POMGNT2 PORCN BMPR1B CANT1 TNIP1 DPM3 ADAMTS12 MV…
GLYCOSIDE_CATABOLIC_PROCESS	0.408237	0.788529	0.4797	1.0498	2021	8	GLA FUCA2 NAGA FUCA1 GUSB GBA
GLYCOSIDE_METABOLIC_PROCESS	0.0697538	0.410181	0.558619	1.48286	356	17	AKR1B10 AKR1C4 GLA AKR1B1 FUCA2 NAGA AKR7A2 FUCA1 GUSB AKR1A1
GLYCOSIDE_TRANSPORT	0.867295	0.986453	-0.357253	-0.657705	4417	4	ABCC3 SLC50A1 SLC5A1 RALBP1
GLYCOSPHINGOLIPID_BIOSYNTHETIC_PROCESS	0.680743	0.924084	0.301159	0.829815	3481	20	B4GALNT1 A4GALT FA2H B4GALT6 B3GALT4
GLYCOSPHINGOLIPID_METABOLIC_PROCESS	0.765209	0.957035	0.237071	0.816199	4200	55	B4GALNT1 A4GALT FA2H B4GALT6 B3GALNT1 HEXA CPTP CLN6 GLA B3GALT4 SMPD1 CTSA ARSA SUMF2 NAGA BAX GM2A SMPD2 PSAP
GLYCOSYL_COMPOUND_BIOSYNTHETIC_PROCESS	0.0473163	0.346368	0.456987	1.46794	252	39	CDA TK1 NME4 NME3 APRT UCK2 DTYMK NME1 NME2 NT5E TYMP ADA PUDP PRTFDC1 TK2 ADAL NME5
GLYCOSYL_COMPOUND_CATABOLIC_PROCESS	0.159594	0.572365	0.398193	1.26395	849	37	APOBEC1 CDA APOBEC3B XDH PNP GLA APOBEC3A FUCA2 NAGA NUDT18 APOBEC3H FUCA1 NT5E NT5C GUSB TYMP ADA AHCY
GLYCOSYL_COMPOUND_METABOLIC_PROCESS	0.0710942	0.413236	0.336695	1.31337	409	113	AKR1B10 APOBEC1 CDA TK1 APOBEC3B NME4 AKR1C4 XDH NME3 CARD11 PNP GNMT APRT MACROD2 GUK1 GLA UCK2 DTYMK AKR1B1 APOBEC3A FUCA2 DNPH1 NME1 NAGA NUDT18 APOBEC3H AKR7A2 NME2 FUCA1 NT5E NT5C GUSB TYMP ADA AHCY AKR1A1 APOBEC3C PUDP PRTFDC1 DGUOK RAB23 APOBEC3F RAN GBA TK2 ADAL ATIC NME5 PEMT
GLYCOSYLATION	0.79175	0.965054	0.203601	0.870912	4778	224	MUCL1 MUC6 MUC5AC B4GALNT2 GCNT3 B3GNT3 B4GALNT1 FUT6 FUT3 ST3GAL4 GALNT14 SLC51B B4GALT6 MUC5B MUC20 GALNT2 B3GALNT1 SERP2 MGAT3 NAGPA ST6GALNAC2 DDOST RAMP1 B3GALT4 B3GNT9 XXYLT1 SDF2L1 PLOD3 POMGNT2 DPM3 MVD B4GALT2 SLC35C1 NUDT14 B4GALT7 ALG3 MPDU1
GLYCOSYLCERAMIDE_BIOSYNTHETIC_PROCESS	0.291543	0.703894	-0.539429	-1.16789	1478	7	B3GALT2 PRKAA1 UGCG UGT8
GLYCOSYLCERAMIDE_CATABOLIC_PROCESS	0.940204	1	0.273895	0.555562	4606	6	GLA NAGA GBA
GLYCOSYLCERAMIDE_METABOLIC_PROCESS	0.394764	0.78239	-0.40461	-1.05796	1944	14	B3GALT2 GBA2 PRKAA1 UGCG UGT8
GLYOXYLATE_METABOLIC_PROCESS	0.223673	0.646706	0.624842	1.26742	1095	6	GOT2 ALDH4A1 IDH2 IDH1
GMP_METABOLIC_PROCESS	0.602047	0.892974	0.354488	0.882132	3058	13	XDH CARD11 GUK1
GOLGI_DISASSEMBLY	0.774898	0.960536	0.358484	0.727143	3796	6	PLK3 CDK1 VRK1 GBF1 STX5
GOLGI_LOCALIZATION	0.705963	0.934946	0.320624	0.797862	3586	13	RIPOR1 SLC9A3R1 CDC42 STK25 STK11 COPG1 YWHAZ
GOLGI_ORGANIZATION	0.00359712	0.0797771	-0.381736	-1.59461	14	125	LRRK2 GOLGA8B SYNE1 GOLGA8A DYNC2H1 VMP1 AKAP9 HOOK1 SPTBN5 GCC2 STX16 LYSMD3 ZNF501 ARFGEF1 CLASP2 RBSN VCPIP1 HACE1 STX17 RAB30 ZFP69B ATL2 UBXN2B PI4K2B TRIP11 GOLGB1 TMED5 BHLHA15 ATP8B2 TRAPPC8 USP6NL VAMP4 ATP8B1 TMED6 CAMSAP2 RAB33B DNAJC28 SEC16A RAB29 ARHGEF7 GOLGA2 TRAPPC11 COG3 ATL3
GOLGI_RIBBON_FORMATION	0.132466	0.534587	-0.530039	-1.35516	651	13	GCC2 STX16 TRIP11 TMED5 VAMP4 GOLGA2 GOLPH3
GOLGI_TO_ENDOSOME_TRANSPORT	0.0591728	0.383682	-0.542003	-1.48818	288	17	VPS13A VPS13C MON2 DOP1A KIF16B EPS15
GOLGI_TO_LYSOSOME_TRANSPORT	0.893617	0.994596	0.266964	0.633978	4493	11	LAMP1 CLN3 EHD3 LAPTM5 GAK
GOLGI_TO_PLASMA_MEMBRANE_PROTEIN_TRANSPORT	0.980325	1	-0.1759	-0.582527	4583	37	ANK3 MACF1 PREPL GOLGA4 LYPLA1 CNST KIF13A SEC16A GOLPH3 GOLPH3L GOPC GGA2 GGA3 VAMP5
GOLGI_TO_PLASMA_MEMBRANE_TRANSPORT	0.988493	1	-0.165864	-0.598765	4466	56	ANK3 MACF1 EXOC8 PREPL GOLGA4 LYPLA1 CCDC93 CNST EXOC5 ARFGEF2 KIF13A STEAP2 SEC16A EXOC6 EXOC1 GOLPH3 GOLPH3L GOPC GGA2 GGA3 VAMP5
GOLGI_TO_VACUOLE_TRANSPORT	0.989111	1	0.174129	0.475268	5086	19	LAMP1 CLN3 RNF215 EHD3 LAPTM5 GAK AP3D1
GOLGI_VESICLE_BUDDING	0.930372	1	-0.248553	-0.596185	4649	10	PRKCI GOLPH3 GOLPH3L
GOLGI_VESICLE_TRANSPORT	1	1	-0.142338	-0.676847	3656	339	SPTB VPS13A LRRK2 VPS13C PROC SEC31B BGLAP NRBP2 MON2 SPTBN5 ANK3 ANK2 GCC2 DOP1A PRKCI BET1 RBSN MACF1 EXOC8 ANKRD28 PREPL GOLGA4 KIF3A STX17 CYTH3 TRIP11 LYPLA1 CCDC93 PGAP1 GOLGB1 TMED5 ATP9B SPIRE1 F10 KIF16B VPS54 CNST TRAPPC8 EPS15 RAB6B MAPK15 EXOC5 ARFGEF2 ATP9A MIA3 KIF2A SEC24A TMED6 TRAPPC2 TBC1D14 SCAMP1 GOLGA3 DYNC1LI2 KIF13A STEAP2 SPIRE2 RAB33B DNAJC28 SEC16A KLHL12 TRAPPC6B CNIH2 …
GONADAL_MESODERM_DEVELOPMENT	0.120958	0.512785	-0.859737	-1.30072	605	2	AMH
GONADOTROPIN_SECRETION	0.565314	0.872966	0.416135	0.910696	2799	8	INHA INHBB GJA1
GPI_ANCHOR_METABOLIC_PROCESS	0.964927	1	-0.194783	-0.608256	4566	29	PIGA PGAP1 PIGO PIGL PIGM PIGH
GRANULOCYTE_CHEMOTAXIS	0.000174338	0.0104862	0.54063	2.0988	0	110	S100A7 PPBP S100A8 CXCL5 PF4 CCL17 S100A12 S100A9 CCL22 SAA1 SCG2 IL34 PLA2G1B CCL26 CCL21 CXCL6 VAV3 IL23A EDN2 CXCL11 S100A14 CCL18 CCL23 LBP CXCL1 MDK CCL24 CCL11 C5AR2 CX3CL1 CXCL8 TGFB2 CCL7 BSG RAC2 C5AR1 PPIB MAPK3 ADGRE2 RAC1 CCL13 C1QBP ITGB2 CD74 RARRES2 CCL2 ANXA1 LGALS3 FCER1G PIP5K1C PPIA
GRANULOCYTE_COLONY_STIMULATING_FACTOR_PRODUCTION	0.525827	0.847859	0.588598	0.985913	2605	3	LILRA2 CD34 HAVCR2
GRANULOCYTE_DIFFERENTIATION	0.635507	0.907139	0.294922	0.870145	3303	27	CSF2 TESC SPI1 ZFPM1 C1QC RARA CEBPA FASN
GRANULOCYTE_MACROPHAGE_COLONY_STIMULATING_FACTOR_PRODUCTION	0.633653	0.906571	-0.361452	-0.866986	3166	10	RASGRP1 CD84 CD80 DDX58
GRANULOCYTE_MIGRATION	0.000172206	0.0104862	0.504176	2.00161	0	128	S100A7 PPBP S100A8 CXCL5 PF4 CCL17 S100A12 S100A9 CCL22 SAA1 SCG2 IL34 PLA2G1B CCL26 CCL21 CXCL6 VAV3 IL23A EDN2 CXCL11 S100A14 ADAM8 CD99 CCL18 CCL23 LBP CXCL1 MDK CD177 CCL24 CCL11 C5AR2 CX3CL1 CXCL8 TGFB2 CCL7 BSG RAC2 C5AR1 WDR1 PPIB MAPK3 RHOG ADGRE2
GRANZYME_MEDIATED_PROGRAMMED_CELL_DEATH_SIGNALING_PATHWAY	0.974286	1	0.243483	0.493876	4773	6	LAMP1 SRGN GZMB
GROOMING_BEHAVIOR	0.606097	0.895288	0.401023	0.877624	3001	8	AVPR1A APRT DDO DLG4 HPRT1 CTNS HOXB8
GROWTH	0.000143246	0.0104862	0.309559	1.48752	0	743	KLK6 KRT17 PRSS2 TM4SF4 REG1A HMGA2 MAEL WNT7A HOXB13 L1CAM S100A8 SFRP1 S100A9 MT2A MT1A SOX15 NPY1R CDHR2 CDA SEMA7A KIAA0319 SCGB3A1 DUSP9 IGF2 MT1X TSKU STC1 OSGIN1 PTX3 SFN SPHK1 MSX1 SPOCK1 SLITRK6 ADM GDF5 MMP14 PKM DACT3 HNF4A SEMA3F BASP1 WFS1 RASAL1 MT1E BCAR1 CCNB2 ETNK2 RARG SEMA6B G6PD FN1 CCDC85B WFDC1 FOXS1 SERPINE2 CDK4 HLX GLI1 SEMA3A SEMA4B RTN4R TNC IGFBP3 HAMP SEMA3B MT1F SOX1…
GROWTH_HORMONE_RECEPTOR_SIGNALING_PATHWAY_VIA_JAK_STAT	0.0818164	0.437673	-0.62274	-1.44692	408	9	PRLR JAK2
GROWTH_HORMONE_SECRETION	0.914193	0.998918	0.271534	0.594241	4527	8	LTBP4 CDK16
GROWTH_INVOLVED_IN_HEART_MORPHOGENESIS	0.790546	0.964817	0.393495	0.713908	3879	4	SIRT6 S1PR1 MESP1
GROWTH_PLATE_CARTILAGE_CHONDROCYTE_DEVELOPMENT	0.490724	0.83069	0.516138	0.994794	2406	5	TSKU RARG SOX9
GROWTH_PLATE_CARTILAGE_CHONDROCYTE_DIFFERENTIATION	0.526882	0.848661	0.446069	0.944208	2596	7	TSKU RARG ANXA6 SOX9
GROWTH_PLATE_CARTILAGE_DEVELOPMENT	0.288011	0.703272	0.478684	1.16452	1450	12	TSKU STC1 RARG COMP ANXA6 SOX9
GTP_BIOSYNTHETIC_PROCESS	0.15011	0.559004	0.599344	1.35749	750	9	NME4 NME3 NME1 NME2 NME5 NME7 IMPDH1
GTP_METABOLIC_PROCESS	0.970617	1	0.194513	0.547417	4987	22	NME4 NME3 NME1 NME2 RAB23 RAN NME5 AK4 GTPBP1
GUANOSINE_CONTAINING_COMPOUND_BIOSYNTHETIC_PROCESS	0.167827	0.584227	0.552426	1.31189	843	11	NME4 NME3 NME1 NME2 NME5 HPRT1 NME7 IMPDH1
GUANOSINE_CONTAINING_COMPOUND_METABOLIC_PROCESS	0.90308	0.99699	0.21808	0.688216	4807	36	NME4 XDH NME3 CARD11 GUK1 NME1 NUDT18 NME2
HAIR_CELL_DIFFERENTIATION	0.635346	0.907139	-0.281198	-0.886996	3008	30	SLC4A7 MYCL MCOLN3 PITX2 RIPOR2 MYO6
HAIR_CYCLE_PHASE	0.00204082	0.0554657	0.884811	1.79473	9	6	GAL CDH3 SPINK5 FERMT1 TGFB2
HAIR_FOLLICLE_MATURATION	0.024657	0.249373	0.692081	1.64354	123	11	GAL CDH3 SPINK5 FERMT1 TGFB2 ERCC2
HARD_PALATE_DEVELOPMENT	0.00547778	0.104024	0.830913	1.75882	26	7	FOXE1 SOX11 FZD2
HEAD_DEVELOPMENT	0.69082	0.92813	-0.190052	-0.948511	2249	572	SYT4 POU3F2 LRP2 POMK FOXP2 NEUROD1 LRRK2 CCDC14 FEZF1 NEURL1 CCDC39 FGF9 PROX1 ALDH1A2 ATM NNAT RORA CDON DMBX1 NFIB DYNC2H1 FAT4 PAX5 SPEF2 PITX2 KDM7A BMP5 FZD3 DNAH5 KIF27 PLCB1 SLC38A3 TSC1 HOXB3 AHI1 SATB2 MEIS1 HOOK3 TOX FLVCR1 HERC1 BRCA2 ADCY1 NF1 SECISBP2 ZNF430 AGTPBP1 SLC8A1 SOX2 BCL11B SEMA6D PTBP2 SHROOM4 CHD7 SYNE2 PTCH1 SEMA5A ATRX PTPRG C21orf91 BTG2 SYNJ1 FANCC NIPBL APAF1 PCM1 …
HEAD_MORPHOGENESIS	0.0894956	0.453178	0.44968	1.38174	471	32	CLDN5 DLX5 MSX1 RRAS PAX9 COL1A1 MMP2 STRA6
HEART_DEVELOPMENT	0.0124214	0.170444	0.285834	1.31376	80	432	DKK1 POPDC3 BMP7 FOXL1 COL2A1 SOX11 WNT16 ANKRD1 NPY1R CLDN5 DUSP9 FHOD3 TWIST1 SNAI2 MSX1 PDLIM7 ADM PDLIM4 JAG1 FGF12 EFNB2 SNAI1 FHL2 ID3 DNAAF1 PDGFB PKP2 BASP1 SOX18 G6PD FN1 FZD2 OXTR ARMC4 GLI1 COL11A1 NKX3-1 HAMP DRC1 SOX17 SLC9A1 EMILIN1 SMO NDRG4 CDKN1A HAS2 RAMP2 GPER1 FOLR1 PTN COL5A1 ELN CPE ENG TIE1 APLNR CCNB1 ECE1 RGS4 DSG2 TGFB2 DHRS3 MAPK11 GAA MYH11 SIK1 RBP4 SPARC STRA6 GLI2 G…
HEART_FIELD_SPECIFICATION	0.258217	0.678432	0.481485	1.19816	1311	13	DKK1 WNT11 BMP4
HEART_FORMATION	0.358046	0.755729	0.382663	1.07693	1839	22	DKK1 SOX17 FOLR1 WNT11 BMP4 PIM1
HEART_GROWTH	0.31149	0.718408	0.305474	1.08937	1734	67	DUSP9 BASP1 G6PD GLI1 HAMP NDRG4 CCNB1 RGS4 TGFB2 MAPK11 RBP4 TBX2 WNT2 GJA1 SIRT6 PIM1 TP73 CTDP1 PIN1 HEY2 AGTR2 GSK3A FGF2 RGS2
HEART_MORPHOGENESIS	0.032204	0.291395	0.324021	1.35798	191	189	DKK1 BMP7 COL2A1 SOX11 WNT16 ANKRD1 NPY1R CLDN5 TWIST1 SNAI2 MSX1 JAG1 SNAI1 FHL2 DNAAF1 PKP2 SOX18 FZD2 COL11A1 SOX17 SMO NDRG4 HAS2 FOLR1 COL5A1 ELN CPE ENG TGFB2 DHRS3 GAA RBP4 GATA3 ACVRL1 VANGL2 ZFPM1 SMAD3 DLL1 TBX2 TBX6 FOXF1 TNNI3 PPP1R13L TBX21 WNT2 SOX9 NOS3 WNT11 BMP4 SIRT6 TNNC1
HEART_PROCESS	0.0705981	0.412476	0.304812	1.27465	418	186	SPX CACNG6 TAC1 CAV1 STC1 ADORA1 ATP1A3 ADM FGF12 ACE2 CACNA1H CHGA PKP2 EDN2 ADRA1B DES KCNH2 FXYD4 SEMA3A KCNE4 JUP SLC9A1 GSN AVPR1A KCNK6 RGS4 TNNI2 DSG2 TGFB2 MAP2K3 GAA FXYD3 KCNK3 TRPM4 FXYD6 GNAI2 ZC3H12A CACNG4 RAMP3 CALM3 TBX2 TNNI3 PPP1R13L HBEGF YWHAE CACNA2D4 GSTO1 ATP1B3 ACE GJA1 TNNC1 SNTA1 NOX4
HEART_TRABECULA_FORMATION	0.552396	0.865318	0.388344	0.922228	2777	11	FHL2 RBP4 HEY2 FKBP1A SRF OVOL2 TGFBR3
HEART_TRABECULA_MORPHOGENESIS	0.506478	0.83555	0.329459	0.962108	2618	26	BMP7 FHL2 ENG TGFB2 RBP4
HEART_VALVE_DEVELOPMENT	0.421615	0.794116	0.296663	1.01497	2328	53	TWIST1 SNAI2 JAG1 SNAI1 EMILIN1 ELN TIE1 TGFB2 STRA6 GATA3 ZFPM1 SOX9 NOS3 BMP4 TNFRSF1A
HEART_VALVE_FORMATION	0.845177	0.982293	0.283014	0.688505	4257	12	TWIST1 ZFPM1 SOX9 HEY2 DCHS1
HEAT_ACCLIMATION	0.292355	0.704403	0.613216	1.1819	1433	5	HSPA1A HSPA1B HSBP1 RBBP7
HEAT_GENERATION	0.449547	0.80832	0.39149	1.00833	2280	15	IL1A PTGES TNFSF11
HEMATOPOIETIC_PROGENITOR_CELL_DIFFERENTIATION	0.81314	0.969523	0.206819	0.837944	4764	147	SFRP1 KRT75 FSTL3 TMEM190 MEOX1 PSMB6 OCIAD2 PSMB5 SPI1 OSM BATF PSMB2 PSMB3 GATA3 PSMD2 FLT4 PSMB1 HYAL2 PSMC5 PSMB10 CIAO3 ERCC2 PSMD11 PSMC3 BMP4 ACE PSMA4 PSMD7 PSMD1 PSMD3 TP73 PSMA7 PSMB9 TOP2A PSMC4 ARMC6 SBDS TGFB1 PSMB8 PSMD14 PSME3 PSME2 PSMC1 PSMB7 ESCO2 PSMF1 PSMA5 PSME1 PSMD9 LMO2 PTPN6 PSMD13 PSMD4 CSF1R HSPA9 INHBA PSMD8 SRF PSMA2 PSMB4 PSMC2
HEMATOPOIETIC_STEM_CELL_DIFFERENTIATION	0.0413695	0.327538	0.382959	1.41431	231	82	SFRP1 MEOX1 PSMB6 OCIAD2 PSMB5 OSM BATF PSMB2 PSMB3 GATA3 PSMD2 PSMB1 PSMC5 PSMB10 ERCC2 PSMD11 PSMC3 ACE PSMA4 PSMD7 PSMD1 PSMD3 TP73 PSMA7 PSMB9 PSMC4 PSMB8 PSMD14 PSME3 PSME2 PSMC1 PSMB7 PSMF1 PSMA5 PSME1 PSMD9 LMO2 PSMD13 PSMD4 HSPA9 PSMD8 SRF PSMA2 PSMB4 PSMC2
HEMATOPOIETIC_STEM_CELL_HOMEOSTASIS	0.321197	0.725111	0.453874	1.12945	1631	13	ADGRG1 FSTL1 GLIS2 ARMCX1 TCIRG1 NLE1 FOXA3 MYCT1
HEMATOPOIETIC_STEM_CELL_MIGRATION	0.0128129	0.172615	-0.780971	-1.69083	64	7	KIT PTPRC BCL11B CCR2
HEMATOPOIETIC_STEM_CELL_PROLIFERATION	0.0935134	0.461015	-0.488786	-1.39916	456	20	N4BP2L2 KITLG YJEFN3 MECOM CTC1 KAT7 RUNX1 ARIH2 EIF2AK2
HEME_METABOLIC_PROCESS	0.20433	0.622102	0.404721	1.22635	1075	30	TSPO BLVRB HMOX2 NFE2L1 HMOX1 UROD SLC25A39 BLVRA HMBS ATP5IF1 AMBP SLC6A9
HEME_TRANSPORT	0.188438	0.608386	-0.549695	-1.2772	941	9	HPX FLVCR1 SLC46A1
HEMIDESMOSOME_ASSEMBLY	0.000198491	0.0105924	0.90722	2.20704	0	12	KRT14 KRT5 LAMC2 LAMA3 COL17A1 ITGB4 ITGA6 LAMB3 CD151 PLEC
HEMOGLOBIN_BIOSYNTHETIC_PROCESS	0.0511693	0.359256	0.68499	1.55147	255	9	INHA PRMT1 KLF4 SLC6A9 INHBA
HEMOGLOBIN_METABOLIC_PROCESS	0.210798	0.630078	0.515729	1.25464	1061	12	INHA PRMT1 KLF4
HEPARAN_SULFATE_PROTEOGLYCAN_BIOSYNTHETIC_PROCESS	0.711289	0.936111	-0.281792	-0.825535	3458	22	HS3ST5 NDST2
HEPARAN_SULFATE_PROTEOGLYCAN_BIOSYNTHETIC_PROCESS_ENZYMATIC_MODIFICATION	0.23504	0.659666	-0.627849	-1.2303	1197	5	HS3ST5 HS6ST2 HS3ST3B1
HEPARAN_SULFATE_PROTEOGLYCAN_BIOSYNTHETIC_PROCESS_POLYSACCHARIDE_CHAIN_BIOSYNTHETIC_PROCESS	0.549	0.864202	-0.450198	-0.931097	2800	6	NDST2
HEPARAN_SULFATE_PROTEOGLYCAN_METABOLIC_PROCESS	0.937123	1	-0.210746	-0.647047	4500	27	HS3ST5 NDST2
HEPARIN_METABOLIC_PROCESS	0.334334	0.734028	-0.464695	-1.11463	1670	10	NDST2 ANGPT1
HEPATIC_STELLATE_CELL_ACTIVATION	0.100714	0.476413	0.738334	1.42305	493	5	AKAP12 PDGFRB RPS6KA1 GCLM
HEPATICOBILIARY_SYSTEM_DEVELOPMENT	0.241869	0.665549	0.281532	1.12037	1412	129	REG1A CPS1 PCSK9 CLDN1 PKM HNF4A E2F7 DNAAF1 PDX1 KRT18 HLX GLI1 HAMP SOX17 MDK SULF2 PTN AURKA GFER RHBDD3 LIMS2 LSR MPST SMAD3 CEBPB SOX9 EGFR COBL RPS6KA1 QDPR HMOX1 PRKCSH PCK2 PCNA
HEPATOCYTE_APOPTOTIC_PROCESS	0.42894	0.799098	0.421197	1.02467	2160	12	KRT8 KRT18 BID GSN
HEPATOCYTE_DIFFERENTIATION	0.157469	0.570002	0.512236	1.31933	798	15	CPS1 HNF4A E2F7 KRT18 PCK2 ANXA1 TAF10
HEPATOCYTE_GROWTH_FACTOR_RECEPTOR_SIGNALING_PATHWAY	0.563063	0.872249	0.349563	0.914817	2874	16	BCAR1 MUC20 STMN1 ADAMTS12 RAC1 MST1R
HEPOXILIN_METABOLIC_PROCESS	0.554701	0.866243	-0.426271	-0.922895	2813	7	ALOX12 GSTM2 GSTM1
HETEROCHROMATIN_ORGANIZATION	0.0660395	0.399983	0.424947	1.4103	357	46	HMGA2 APOBEC1 HMGA1 LOXL2 SNAI1
HETEROCHROMATIN_ORGANIZATION_INVOLVED_IN_CHROMATIN_SILENCING	0.0578772	0.381556	-0.76076	-1.49075	294	5	SIRT1 SMCHD1 MTHFR
HETEROPHILIC_CELL_CELL_ADHESION_VIA_PLASMA_MEMBRANE_CELL_ADHESION_MOLECULES	0.186969	0.607305	-0.374267	-1.22405	880	35	TENM1 NECTIN3 FAT4 CADM3 LGALS7B HMCN1 PTPRD SELE
HETEROTYPIC_CELL_CELL_ADHESION	0.044714	0.337609	0.428827	1.46713	246	53	BMP7 AGER IL1RN ITGA5 FGA PERP PKP2 JUP MYADM THY1 CEACAM6 DSG2 KLF4 ITGB1 FGG ITGB2
HEXOSE_PHOSPHATE_TRANSPORT	0.359821	0.757499	0.6229	1.13011	1765	4	G6PC3 SLC37A2 SLC37A1 SLC37A4
HIGH_DENSITY_LIPOPROTEIN_PARTICLE_ASSEMBLY	0.81245	0.969523	-0.289092	-0.725617	4032	12	ABCA1 APOA1
HIGH_DENSITY_LIPOPROTEIN_PARTICLE_CLEARANCE	0.434282	0.801241	0.468759	1.02586	2150	8	SCARB1 APOE AMN
HIGH_DENSITY_LIPOPROTEIN_PARTICLE_REMODELING	0.115271	0.502646	0.549127	1.39005	584	14	ALB SCARB1 APOE PLTP APOC1
HINDBRAIN_DEVELOPMENT	0.763282	0.956606	0.219997	0.846599	4381	104	WNT7A BMP7 SERPINE2 GLI1 CDK5R2 SSTR1 SMO PTN PPARGC1A SDF4 NAGLU CKB UQCRQ GLI2 C5AR1 DLL1 B4GALT2 FAIM2 HOXB2 CDK5R1 ATF5 EGR2 FLNA MAP2K1 TTLL1
HINDBRAIN_MORPHOGENESIS	0.55833	0.869548	0.301629	0.931082	2928	33	WNT7A SERPINE2 GLI1 SMO GLI2 DLL1 FAIM2 MAP2K1 TTLL1 XRCC1 CDK5 KNDC1 KIF14 TRNP1 COQ8B GBA
HINDBRAIN_RADIAL_GLIA_GUIDED_CELL_MIGRATION	0.687347	0.926439	0.395538	0.802302	3367	6	FLNA RBFOX2 ATP1B2 LEF1 RERE ARL13B
HINDGUT_DEVELOPMENT	0.606122	0.895288	0.4335	0.879304	2969	6	DACT1 GLI2
HINDLIMB_MORPHOGENESIS	0.00384689	0.083618	0.612085	1.80591	19	27	WNT7A TP63 PITX1 TWIST1 HOXD9 MSX1 GDF5 RARG
HIPPO_SIGNALING	0.979813	1	-0.178832	-0.612534	4513	43	FAT4 LIMD1 MOB1B SHANK2 CIT STK3 LATS1 STK4 AMOT PJA2 MOB3B NEK8 WWTR1 WWC2 MAPK14 TEAD1
HIPPOCAMPUS_DEVELOPMENT	0.911063	0.998918	0.207868	0.706019	4998	51	TSKU NEFL ANXA3 SCT CDK5R2 SMO FEZ1 UQCRQ NME1 CDK6 CDK5R1 NF2 MFSD2A
HISTAMINE_METABOLIC_PROCESS	0.187672	0.607475	-0.69254	-1.27497	955	4	SLC29A4 SLC22A3 HDC
HISTAMINE_PRODUCTION_INVOLVED_IN_INFLAMMATORY_RESPONSE	0.944411	1	0.264716	0.560333	4654	7	PLA2G3 VAMP8 SNAP23 VAMP7 LYN SNX4 BTK
HISTAMINE_SECRETION	0.436651	0.803543	0.439175	1.02011	2184	10	CSF2 ADA PLA2G3 VAMP8
HISTAMINE_TRANSPORT	0.689559	0.92738	0.334233	0.813106	3473	12	CSF2 ADA PLA2G3 VAMP8
HISTIDINE_CATABOLIC_PROCESS	0.74461	0.950344	-0.37263	-0.770672	3798	6	CARNS1
HISTIDINE_METABOLIC_PROCESS	0.580115	0.88324	-0.404485	-0.907979	2928	8	CARNS1 MTHFD2L CARNMT1 HDC
HISTONE_ARGININE_METHYLATION	0.292146	0.704162	0.536929	1.17505	1446	8	PRMT1 COPRS PRMT5 CARM1 PRMT6 PRMT2 PRMT7
HISTONE_CITRULLINATION	0.0090799	0.140917	0.934512	1.56532	44	3	PADI1 PADI3 PADI2
HISTONE_DEACETYLATION	0.187332	0.607368	-0.308939	-1.17557	833	71	LRRK2 ELK4 SIRT1 RCOR3 NIPBL PRDM5 BCL6 MIER1 HDAC9 UCN TBL1XR1 VEGFA SMARCAD1 HDAC6 MAPK8 REST CAMK2D
HISTONE_DEPHOSPHORYLATION	0.588583	0.888381	0.467594	0.901231	2886	5	PPP5C EYA1 EYA2 PPM1F
HISTONE_DEUBIQUITINATION	0.166255	0.582156	-0.430855	-1.27559	807	23	MYSM1 ATXN7 USP49 KAT2A USP3 USP16 USP15 USP21 TRRAP ASXL1 USP36 UIMC1 USP22
HISTONE_EXCHANGE	0.176868	0.592377	0.392004	1.2443	941	37	CENPM CENPW CENPA OIP5 HJURP CENPN CENPX CENPH
HISTONE_H2A_ACETYLATION	0.999608	1	0.133811	0.350187	5103	16	RUVBL2 YEATS4 MORF4L1 RUVBL1 SPHK2 MEAF6
HISTONE_H2A_K119_MONOUBIQUITINATION	0.607645	0.896483	-0.393028	-0.882261	3067	8	BMI1 PCGF3 TRIM37 PCGF6 RNF2 PCGF5
HISTONE_H2A_K63_LINKED_UBIQUITINATION	0.93102	1	0.279727	0.567392	4561	6	OTUB2 OTUB1
HISTONE_H2A_MONOUBIQUITINATION	0.575348	0.879556	-0.332279	-0.912337	2809	17	BMI1 PCGF3 RYBP BCOR RNF168 TRIM37 PCGF6 RNF2 PCGF5
HISTONE_H2A_PHOSPHORYLATION	0.0539935	0.369796	0.822583	1.49239	264	4	HMGA2 ZMPSTE24
HISTONE_H2A_UBIQUITINATION	0.742496	0.949241	-0.26505	-0.808975	3586	26	UBR5 BMI1 PCGF3 RYBP UBR2 DTX3L
HISTONE_H2B_UBIQUITINATION	0.959307	1	-0.223654	-0.561369	4761	12	DTX3L WAC RNF20 CDC73 CTR9 WDR70
HISTONE_H3_ACETYLATION	0.428951	0.799098	-0.279231	-1.01658	1934	58	IRF4 ZNF451 BRCA2 SIRT1 KMT2A KAT2B SMAD4 KAT6B JADE1 KAT7 KAT2A MBIP BRPF3 ING5 KAT6A TADA2A DR1 TAF5 JADE3 TADA1 PHF14 SUPT7L MAP3K7 YEATS2 TAF5L MCM3AP
HISTONE_H3_DEACETYLATION	0.411607	0.788529	-0.366987	-1.03606	1999	19	ELK4 SIRT1 HDAC9 SMARCAD1 HDAC6
HISTONE_H3_K14_ACETYLATION	0.451849	0.808503	-0.393139	-1.00514	2223	13	SIRT1 KMT2A KAT7 KAT2A BRPF3 ING5
HISTONE_H3_K23_ACETYLATION	0.658034	0.916721	-0.430322	-0.843235	3353	5	BRPF3 PHF14 BRPF1 BRD1
HISTONE_H3_K27_DEMETHYLATION	0.0490485	0.353939	-0.771528	-1.51185	249	5	KDM7A UTY KDM6A PHF8
HISTONE_H3_K27_METHYLATION	0.443272	0.804715	-0.388141	-1.0149	2183	14	OGT MTF2 EZH1 BEND3 ZNF304
HISTONE_H3_K27_TRIMETHYLATION	0.229289	0.652845	-0.671086	-1.23547	1167	4	BEND3 ZNF304 EZH2 SUZ12
HISTONE_H3_K36_DEMETHYLATION	0.203681	0.621861	-0.524222	-1.25741	1017	10	KDM7A KDM4C
HISTONE_H3_K36_METHYLATION	0.049167	0.353939	-0.595512	-1.52255	241	13	ASH1L PAXIP1 SETD2 SETD5 NSD1 NSD3 BCOR SETMAR NSD2
HISTONE_H3_K36_TRIMETHYLATION	0.207965	0.625346	-0.644579	-1.26308	1059	5	SETD2 SETD5 NSD3
HISTONE_H3_K4_DEMETHYLATION	0.224245	0.646857	-0.530585	-1.2328	1120	9	KDM1B KDM5A KDM5B KDM5D RIOX2
HISTONE_H3_K4_DEMETHYLATION_TRIMETHYL_H3_K4_SPECIFIC	0.188738	0.608386	-0.656364	-1.28618	961	5	KDM5A KDM5B KDM5D
HISTONE_H3_K4_DIMETHYLATION	0.489111	0.830369	-0.505468	-0.990488	2492	5	KMT2A KMT2D
HISTONE_H3_K4_METHYLATION	0.13181	0.533378	-0.362691	-1.27221	599	48	OGT KMT2C ASH1L TET2 ARID4A KMT2A KMT2E RLF PAXIP1 GFI1 WDR5B SMAD4
HISTONE_H3_K4_MONOMETHYLATION	0.0995466	0.474728	-0.655066	-1.41824	504	7	KMT2C KMT2A RLF KMT2D
HISTONE_H3_K4_TRIMETHYLATION	0.0221185	0.235844	-0.619455	-1.64767	108	15	OGT TET2 ARID4A KMT2A KMT2E BEND3 KMT2D TET3
HISTONE_H3_K9_ACETYLATION	0.523167	0.84726	-0.378746	-0.950645	2596	12	ZNF451 KMT2A KAT2B SMAD4
HISTONE_H3_K9_DEMETHYLATION	0.0167204	0.204706	-0.676158	-1.69715	82	12	KDM7A KDM4C HSF4 JMJD1C PHF8 KDM3A PHF2 KDM3B
HISTONE_H3_K9_DIMETHYLATION	0.688073	0.926439	0.420774	0.810991	3374	5	SUV39H1 SMARCB1 PIH1D1
HISTONE_H3_K9_METHYLATION	0.00572519	0.1062	-0.549382	-1.74363	26	31	PAX5 ASH1L ARID4A SIRT1 ZNF274 ATRX MECOM PRDM5 RIF1 SETD5 SETDB2 SETDB1 KDM3A BEND3 MECP2 ZNF304
HISTONE_H3_K9_MODIFICATION	0.00779727	0.126414	-0.492402	-1.6701	35	41	PAX5 ASH1L ZNF451 ARID4A SIRT1 ZNF274 KMT2A ATRX MECOM KAT2B PRDM5 RIF1 SETD5 SMAD4 SETDB2 SETDB1 KDM3A BEND3 MECP2 ZNF304
HISTONE_H3_K9_TRIMETHYLATION	0.1944	0.614418	-0.504847	-1.26716	964	12	ARID4A SIRT1 ZNF274 ATRX BEND3 MECP2 ZNF304
HISTONE_H4_ACETYLATION	0.241302	0.665549	-0.307781	-1.1392	1081	63	IRF4 OGT KANSL1L BRCA2 SIRT1 KMT2A MSL2 EPC1 JADE1 KAT7 ING3 KANSL1 KAT2A BEND3 ARRB1 ING5 KANSL3 BRD8 ATF2 JADE3 NCOA1 TRRAP MSL1 PHF20 NAA40 EP400 AUTS2
HISTONE_H4_DEACETYLATION	0.504122	0.833955	-0.39401	-0.968578	2506	11	HDAC9 SMARCAD1 REST
HISTONE_H4_K12_ACETYLATION	0.32604	0.72793	-0.522542	-1.13132	1653	7	JADE1 KAT7 KAT2A JADE3
HISTONE_H4_K16_ACETYLATION	0.0777573	0.428583	-0.499629	-1.4302	379	20	OGT KANSL1L SIRT1 KMT2A MSL2 KANSL1
HISTONE_H4_K20_METHYLATION	0.156431	0.56987	-0.566637	-1.31657	781	9	ARID4A KMT5B BEND3 NSD1
HISTONE_H4_K20_TRIMETHYLATION	0.0653325	0.398701	-0.752912	-1.47537	332	5	ARID4A KMT5B BEND3
HISTONE_H4_K5_ACETYLATION	0.128268	0.526166	-0.49855	-1.34617	627	16	OGT KANSL1L JADE1 KAT7 KANSL1 KANSL3 JADE3 PHF20
HISTONE_H4_R3_METHYLATION	0.371429	0.765855	0.54505	1.10557	1819	6	PRMT1 COPRS PRMT5 PRMT6 PRMT7
HISTONE_METHYLATION	0.0171143	0.206644	-0.347236	-1.43103	71	115	OGT KMT2C PAX5 ASH1L PAXBP1 TET2 AASS ARID4A SIRT1 ZNF274 KMT2A ATRX MECOM PRDM5 MLLT6 RIF1 KMT2E RLF PAXIP1 KMT5B MTF2 GFI1 SETD2 SETD5 MTHFR WDR5B SMAD4 SETDB2 SETDB1 EZH1 KDM6A KDM3A BEND3 NSD1 MECP2 KMT2D ZNF304 TET3
HISTONE_MONOUBIQUITINATION	0.980528	1	-0.176347	-0.546253	4682	28	BMI1 PCGF3 RYBP DTX3L WAC RNF20 CDC73 BCOR RNF168 CTR9 TRIM37 PCGF6 RNF2 PCGF5
HISTONE_MRNA_CATABOLIC_PROCESS	0.0703801	0.412476	-0.601891	-1.4796	349	11	ATM XRN1 DCP2 TENT2
HISTONE_MRNA_METABOLIC_PROCESS	0.607032	0.896137	-0.299353	-0.893678	2934	24	ATM XRN1 DCP2 TENT2 LSM11 NCBP1 TENT4B MTPAP
HISTONE_PHOSPHORYLATION	0.383734	0.775263	0.332794	1.05023	2042	36	HMGA2 TWIST1 CCNA2 AURKB CCNB1 AURKA MAPK3 RPS6KA4 INCENP CHEK1 CDK1
HISTONE_SERINE_PHOSPHORYLATION	0.127498	0.523907	0.593996	1.37972	637	10	HMGA2 AURKB CCNB1 AURKA RPS6KA4
HISTONE_THREONINE_PHOSPHORYLATION	0.765622	0.957152	-0.346446	-0.75007	3883	7	PRKCA PRKCB DCAF1
HISTONE_UBIQUITINATION	0.999632	1	0.123606	0.408962	5426	45	UHRF1 OTUB2 PARK7 PCGF2 PAF1 OTUB1
HOMEOSTASIS_OF_NUMBER_OF_CELLS	0.547565	0.862851	-0.214571	-0.970601	2169	216	PLA2G2A GPR174 TNFRSF17 KIT KITLG RC3H1 MEF2C FLVCR1 DOCK11 RHEX GCNT4 ARID4A DOCK10 DYRK3 MERTK GPAM JAK2 CCR4 NAPEPLD IKZF1 RC3H2 ZC3H8 FANCC AKT3 SKIL BCL6 HIPK2 KMT2E PIK3CB ACVR1B SMAD5 TNFSF13B ADGRF5 SOS2 IL6 CDK5RAP3 SOS1 MFHAS1 BCL2 IL7 UBA5 KAT7 TNFSF14 VPS54 ARNT ZFX SP3 POLB VEGFA ACVR2A
HOMEOSTASIS_OF_NUMBER_OF_CELLS_WITHIN_A_TISSUE	0.236673	0.660563	0.433216	1.20604	1211	21	IL20RB SMO SOX9 NOS3 BAX F2R RAC3 FH CORO1A CSF1
HOMEOSTATIC_PROCESS	0.0003862	0.0170796	0.265187	1.32724	2	1477	KRT16 REG1A RHCG CALB2 TFF2 TFF1 IL20RB ABCC2 NTSR1 ALB CST4 PIP SPX INHA IL1A MUC6 PTPRN CES1 TP63 GRAMD1B FTHL17 COL2A1 VSNL1 CLDN18 S100A8 ELOVL3 S100A9 MT2A MT1A AGER CPS1 TAC1 RBP1 CDH3 ANGPTL4 SLC2A1 CLDN5 CAV1 STC2 GCG SAA1 MT1X LGALS1 CAMK2N1 POMC PPP1R3G G0S2 GCLC TSKU STC1 AZGP1 PCSK9 UPK3A USH1C CLDN1 ZG16B PLA2G1B NMB SFN ADORA1 SLC7A11 GRHL3 CCL21 ATP1A3 ADM MFAP2 CXCL6 NGFR MELTF GR…
HOMOCYSTEINE_METABOLIC_PROCESS	0.43725	0.803543	0.439054	1.01982	2187	10	CPS1 TST MPST NOX4
HOMOLOGOUS_CHROMOSOME_PAIRING_AT_MEIOSIS	0.763102	0.956606	0.266841	0.779246	3945	26	MAEL P3H4 SYCE1L TRIP13 SYCE3
HOMOLOGOUS_CHROMOSOME_SEGREGATION	0.688715	0.926468	0.274813	0.848304	3612	33	MAEL PLK1 P3H4 ESPL1 SYCE1L TRIP13 PTTG1 SYCE3
HOMOLOGOUS_RECOMBINATION	0.356631	0.754375	-0.309481	-1.06003	1642	43	ATM MSH5 CNTD1 MLH3 FANCM ERCC4 MRE11 RMI1 C11orf80 RAD54B UBR2 TOP2B RAD51B BRIP1 REC8
HOMOPHILIC_CELL_ADHESION_VIA_PLASMA_MEMBRANE_ADHESION_MOLECULES	0.180832	0.597847	0.313566	1.18753	1033	94	DSC3 DSG3 L1CAM CDH3 CDHR2 CDH6 CDHR4 PCDH7 NECTIN1 IGSF21 CEACAM6 NECTIN2 CDH13 TENM3 PLXNB2 DSG2 SDK2 BSG PALLD CLSTN1 ITGB1 OBSL1 ROBO4 PCDHB5
HOMOSERINE_METABOLIC_PROCESS	0.112389	0.495599	0.813077	1.36192	556	3	TST MPST CTH
HOMOTYPIC_CELL_CELL_ADHESION	0.0211318	0.229563	0.413779	1.50485	117	75	FGA LGALS1 ZNF703 SLC7A11 PKP2 MYL9 FN1 CD99 SERPINE2 TYRO3 HSPB1 JUP PLAUR TNFSF11 DSG2 ACTB CSRP1 COMP CLIC1 UBASH3B C1QTNF1 MYH9 PEAR1 FGG VCL PTPRU ACTG1 MYL12A HBB BLOC1S4 PPIA FERMT3 FLNA PDPN
HORMONE_BIOSYNTHETIC_PROCESS	0.00201539	0.0549746	0.531411	1.79726	10	50	HSD17B2 DUOX2 CYP11A1 STC2 SRD5A2 ADM AKR1B15 CACNA1H TSPO DKK3 SCARB1 DIO1 DIO2 PPARGC1A CYP27B1 FDXR DUOX1 AKR1B1 DHCR7 STARD3 HSD17B14 FDX2
HORMONE_CATABOLIC_PROCESS	0.292146	0.704162	0.537156	1.17555	1446	8	DIO2 ECE1 SPP1 ACE
HORMONE_MEDIATED_SIGNALING_PATHWAY	0.878984	0.990879	-0.193053	-0.824603	3667	143	SST UCN3 ESR1 PRLR SCGB2A1 CYP7B1 PIAS2 TMF1 CLOCK UBR5 LMO3 SIRT1 GPAM JAK2 NR3C2 NR1D2
HORMONE_METABOLIC_PROCESS	0.000169895	0.0104862	0.509391	2.08413	0	158	KLK6 FOXE1 CRABP1 CGA AKR1B10 HSD17B2 CES1 GAL ADH7 DUOX2 UGT2B7 CYP11A1 RBP1 STC2 SRD5A2 FURIN CYP3A5 DHRS2 UGT2B15 DHRS9 ADM AKR1B15 ACE2 CACNA1H TSPO ALDH1A1 AKR1C4 DKK3 SCARB1 CYP2C18 CTSL DUOXA2 STUB1 MME DIO1 SELENOM ADH1C DIO2 PPARGC1A ECE1 SLC16A2 SPP1 DHRS3 CYP27B1 FDXR DUOX1 RBP4 CTSG GATA3 ALDH1A3 PCSK1N AKR1B1 CTSK DHCR7 HSD17B10 DDO STARD3 ACE PNPLA2 HSD17B14 CTSZ FDX2 ECE2 PNPLA4
HORMONE_TRANSPORT	0.0442955	0.337609	0.29887	1.29189	270	240	ABCC2 INHA PTPRN SLCO4A1 GAL VSNL1 SFRP1 SOX11 IL1RN TAC1 IL11 RETN SLC2A1 FGA GCG CAMK2N1 POMC NMB ADORA1 ADM VGF FAM3D HNF4A CHGA SLC7A5 PDX1 ANO1 NKX3-1 SCT SELENOM GPER1 ADRA2C STX1A SLC16A2 TNFSF11 SLC7A8 SPP1 OSM ARL2 TRPM4 RBP4 NR1D1 LTBP4 GATA3 C1QTNF1 PARK7 NR0B2 SLC16A1 FGG RAC1 ALOX5 PFKL EGFR SLC25A6 INHBB LIF EIPR1 GJA1 PPARD RAB11B PCK2 RASL10B DYNLL1 CDK16
HUMORAL_IMMUNE_RESPONSE	0.000168294	0.0104862	0.465763	1.94104	0	181	KRT6A PRSS2 REG1A KLK5 PRSS3 S100A7 DEFB4A PPBP PI3 CAMP S100A8 CXCL5 PF4 S100A12 S100A9 DMBT1 FGA WFDC5 PLA2G1B CXCL6 SFTPD AZU1 SLPI CHGA GAPDH ELANE LTF KLK7 DEFB1 CXCL11 DEFA5 SPINK5 FCER2 CFD EXO1 BPIFB1 CLU CXCL1
HUMORAL_IMMUNE_RESPONSE_MEDIATED_BY_CIRCULATING_IMMUNOGLOBULIN	0.0102019	0.150096	-0.477606	-1.63589	46	43	C5 C8B C4BPA C8G HPX IGLL5 SUSD4 C8A PTPRC C4B C4A CR1 CD46 C4BPB
HYALOID_VASCULAR_PLEXUS_REGRESSION	0.532136	0.85339	-0.658017	-0.995534	2665	2	SLC6A3 FLT1
HYALURONAN_BIOSYNTHETIC_PROCESS	0.877489	0.98994	-0.26073	-0.66661	4318	13	HAS3 SMPD3 ABCC5
HYALURONAN_CATABOLIC_PROCESS	0.106819	0.485377	0.54729	1.40961	541	15	SLC9A1 HEXA HMMR HYAL1 HYAL2 CHP1 GUSB TGFB1 FGF2 CEMIP CD44
HYALURONAN_METABOLIC_PROCESS	0.23496	0.659666	0.389187	1.18883	1241	31	ITIH2 PDGFB SLC9A1 HAS2 HEXA HMMR HYAL1 ITIH5 HYAL2 AP2A1 CHP1 AKT1 PIM1 GUSB TGFB1 FGF2 CEMIP CD44
HYDROCARBON_METABOLIC_PROCESS	0.749706	0.951026	-0.420596	-0.77432	3818	4	CYP1A1 EPHX2
HYDROGEN_PEROXIDE_BIOSYNTHETIC_PROCESS	0.0902641	0.455834	0.560618	1.44394	457	15	DUOX2 DUOXA2 CYBA MPV17L MAOB DUOX1 ZNF205 DUOXA1 SOD1 MT-CO2
HYDROGEN_PEROXIDE_CATABOLIC_PROCESS	0.00742478	0.123664	0.68133	1.80859	37	17	DUOX2 PXDN HP GPX3 HBA2 PRDX5 PRDX1 DUOX1 HBE1 PRDX2 HBB
HYDROGEN_PEROXIDE_METABOLIC_PROCESS	0.000748083	0.0271416	0.60968	1.95843	3	39	DUOX2 MMP3 PXDN HP GPX3 DUOXA2 CYBA MPV17L HBA2 MAOB PRDX5 NOX1 PRDX1 DUOX1 RAC2 HBE1 PARK7 PINK1 ZNF205 RAC1 EGFR PRDX2 HBB DUOXA1
HYDROGEN_SULFIDE_BIOSYNTHETIC_PROCESS	0.629136	0.906394	0.532527	0.891993	3117	3	MPST CTH
HYDROGEN_SULFIDE_METABOLIC_PROCESS	0.083792	0.441651	0.753902	1.45306	410	5	ETHE1 SQOR MPST
HYPEROSMOTIC_RESPONSE	0.599877	0.891703	-0.309693	-0.89738	2927	21	SST
HYPEROSMOTIC_SALINITY_RESPONSE	0.117529	0.50634	0.623785	1.41285	587	9	CLDN1 AKR1B1 XRCC6 LETM1 XRCC5 SLC25A23
HYPERSENSITIVITY	0.148511	0.557132	0.600603	1.36034	742	9	IL20RB GATA3 ZP3
HYPOTHALAMUS_CELL_DIFFERENTIATION	0.240534	0.665094	-0.624906	-1.22453	1225	5	POU3F2
HYPOTHALAMUS_DEVELOPMENT	0.474792	0.821963	0.405684	0.986931	2391	12	NR0B1 SEMA3A UQCRQ BAX
HYPOTONIC_RESPONSE	0.0703578	0.412476	0.663667	1.50318	351	9	TRPV4 TSPO AQP5
HYPOXIA_INDUCIBLE_FACTOR_1ALPHA_SIGNALING_PATHWAY	0.170492	0.585885	-0.668454	-1.30987	868	5	PDK1 CYBB RWDD3
I_KAPPAB_KINASE_NF_KAPPAB_SIGNALING	0.935233	1	0.183089	0.798193	5775	258	S100A12 LGALS1 S100A4 CCL21 CD36 RHOC LTF LGALS9 F2RL1 HSPB1 JMJD8 CARD11 PYCARD CARD16 GSTP1 TNFSF11 MUL1 CX3CL1 RELB DDRGK1 ECM1 TGM2 TNFSF10 S100B SLC35B2 LTBR FADD NR1D1 CD40 TICAM1 RBCK1 ZC3H12A PINK1 CANT1 CD14 TNIP2 TNIP1 SQSTM1 TRIM8 BST2 TNIP3 SECTM1 IRAK2 HMOX1 CXXC5 GJA1 CD74 NLRX1 TRAF3IP2 BIRC3 CARD19 TNFRSF1A SHISA5 PPP5C SIRPA AKT1 NKIRAS2 TSPAN6
I_KAPPAB_PHOSPHORYLATION	0.860878	0.985318	-0.248848	-0.694033	4213	18	TLR2 TLR4 TLR7 IKBKB TLR3 CHUK
ICOSANOID_BIOSYNTHETIC_PROCESS	0.0636955	0.394681	0.43864	1.4259	342	41	PLA2G1B PTGES CBR1 EDN2 MIF AVPR1A GGT5 MGST2 FABP5 PRXL2B ALOX5AP ALOX5 PTGES3 CD74 ANXA1 GGT6 PLA2G3 MGST3 PLA2G4A
ICOSANOID_CATABOLIC_PROCESS	0.0136595	0.178794	0.859346	1.65629	66	5	CYP4F3 CYP4F11 LYPLA2
ICOSANOID_METABOLIC_PROCESS	0.0486944	0.352657	0.372216	1.39244	275	88	CYP4F3 CYP2A6 CYP4F11 PLA2G1B PTGES PTGR1 CBR1 EDN2 AKR1C4 CYP2C18 MIF GSTA1 AVPR1A GGT5 GSTP1 MGST2 ATP6V1B1 FABP5 PRXL2B ABCC1 MAPK3 ALOX5AP ALOX5 PTGES3 CD74 TNFRSF1A GPX4 ANXA1 GGT6 ALOX15B PLA2G3 MGST3 PLA2G10
ICOSANOID_SECRETION	0.26647	0.68019	-0.36164	-1.14074	1261	30	PLA2G2A DRD4 PLA2G12B PROCA1 PLA2R1 TNFRSF11A PLA2G2D PLA2G4F ABCC4 NOS2
ICOSANOID_TRANSPORT	0.319752	0.723971	0.3468	1.10082	1702	37	ABCC2 NTSR1 PLA2G1B NMB PTGES
IMMATURE_B_CELL_DIFFERENTIATION	0.0697168	0.410181	-0.655269	-1.47093	351	8	KIT ATM FNIP1 ATP11C
IMMATURE_T_CELL_PROLIFERATION	0.458143	0.811412	0.421428	1.00079	2303	11	IL1A BMP4
IMMATURE_T_CELL_PROLIFERATION_IN_THYMUS	0.219668	0.641592	0.554935	1.2569	1098	9	IL1A BMP4
IMMUNE_COMPLEX_CLEARANCE	0.676869	0.923655	-0.422965	-0.828819	3449	5	CCR2 CR1
IMMUNE_EFFECTOR_PROCESS	0.000136203	0.0104862	0.334681	1.64403	0	1042	CALML5 PRSS2 TCN1 KLK5 OLFM4 PRSS3 S100A7 IL20RB PPBP CPLX2 CRISP3 SERPINB3 CAMP APOBEC1 S100A8 ULBP2 S100A12 S100A9 AGER DMBT1 WIPF3 RETN RAET1G ANPEP PLPP4 MCEMP1 CDA RHOF SEMA7A PLAU CHI3L1 IL13RA2 LGALS1 ADGRG3 AZGP1 SERPINB4 DDIT4 PKP1 VNN1 UNC13D PTX3 PLA2G1B TRIM15 RAET1E HP ANXA2 ENPP3 CXCL6 JAG1 CD70 PKM VAV3 IFI27 CD36 IFI6 ISG15 AZU1 ORM1 SLPI APOBEC3B IL23A CHGA SLC7A5 ELANE LTF KLK7 …
IMMUNE_RESPONSE_INHIBITING_CELL_SURFACE_RECEPTOR_SIGNALING_PATHWAY	0.529796	0.851159	0.466363	0.945961	2595	6	KIR2DL1 HLA-G LILRB4 LILRB2
IMMUNE_RESPONSE_INHIBITING_SIGNAL_TRANSDUCTION	0.0866142	0.448746	0.670993	1.46844	428	8	IL20RB KIR2DL1 HLA-G
IMMUNE_RESPONSE_REGULATING_SIGNALING_PATHWAY	0.982935	1	0.172135	0.77946	6335	361	MUCL1 IL20RB MUC6 MUC5AC WIPF3 PLPP4 BMX VAV3 BCAR1 CD276 HHLA2 VTCN1 KCNN4 MUC5B MUC20 PSMB6 THY1 FCER1A CARD11 NECTIN2 PSMB5 CTSH TYROBP HLA-DQB2 C5AR2 ARPC1B RELB KIR2DL1 ACTB HLA-A BAIAP2 PSMB2 LILRA2 CD40 CSK FPR2 PSMB3 GATA3 PRAM1 C5AR1 PSMD2 HLA-DRB5 MAPK3 RBCK1 ZC3H12A PSMB1 MYO1C LIMK1 RAC1 PSMC5 PSMB10 LILRA4 HLA-G ACTG1 EZR CD81 PSMD11 PSMC3 BAX PSMA4 PSMD7 PSMD1 HCK ICAM2 PSMD3 PSMA7 …
IMMUNE_RESPONSE_TO_TUMOR_CELL	0.635002	0.906938	0.331463	0.853723	3221	15	NECTIN2 HLA-A PRF1 ADAM15 PVR MICA HLA-DRB1
IMMUNE_SYSTEM_DEVELOPMENT	0.911682	0.998918	0.181423	0.878692	6461	836	LY6D FOXE1 INHA IL1A FOXL1 CLDN18 SFRP1 PF4 AGER IL11 CSF2 CD109 KRT75 MFAP5 EPHA2 LGALS1 FSTL3 DHRS2 ADGRG3 IL34 VNN1 ANXA2 TMEM190 JAG1 MMP14 HOXB7 ISG15 IL23A RRAS MYL9 HOXA3 LTF CCNB2 RARG G6PD SPINK5 MMP9 CA2 ADAM8 LGALS9 CD248 PDE1B F2RL1 MEOX1 TYRO3 HLX EXO1 CTSL OSCAR ARTN PSMB6 TESC MDK ACTN1 HSPA1A BARX1 MAD1L1 AXL CARD11 PML NRARP PNP OCIAD2 TNFSF9 PSMB5 PTN ZNF385A EIF6 IDO1 MYO1E TYR…
IMMUNOGLOBULIN_PRODUCTION	0.741076	0.949044	-0.218684	-0.866599	3196	90	HPX THOC1 LIG4 PTPRC CD40LG MZB1 CR1 FCRL3 EXOSC3 BCL6 IL10 RIF1 CD28 PAXIP1 KMT5B SHLD3
IMMUNOGLOBULIN_PRODUCTION_INVOLVED_IN_IMMUNOGLOBULIN_MEDIATED_IMMUNE_RESPONSE	0.317562	0.722953	-0.308787	-1.09058	1442	50	THOC1 LIG4 PTPRC CD40LG EXOSC3 BCL6 IL10 RIF1 CD28 PAXIP1 KMT5B SHLD3
IMMUNOGLOBULIN_V_D_J_RECOMBINATION	0.333595	0.733535	-0.542762	-1.12254	1701	6	LIG4 POLB PRKDC
IMMUNOLOGICAL_MEMORY_FORMATION_PROCESS	0.243716	0.667473	-0.490247	-1.20515	1211	11	TSC1 FGL2 BCL6 CD46
IMMUNOLOGICAL_MEMORY_PROCESS	0.319586	0.723971	-0.438262	-1.12051	1572	13	TSC1 FGL2 BCL6 CD46
IMMUNOLOGICAL_SYNAPSE_FORMATION	0.493013	0.83069	0.390274	0.971184	2504	13	CCL21 PRF1 NCK2 CD81 LGALS3 MSN
IMP_BIOSYNTHETIC_PROCESS	0.965193	1	-0.229668	-0.533629	4824	9	PPAT PFAS AMPD3 GART AMPD2 PAICS HPRT1 ATIC ADSL
IMP_METABOLIC_PROCESS	0.971565	1	0.21805	0.51782	4885	11	NT5C ADSL ATIC HPRT1 PAICS AMPD2 GART NT5C2 AMPD3 PFAS
IMPORT_ACROSS_PLASMA_MEMBRANE	0.321993	0.725746	0.274571	1.06929	1854	112	NTSR1 SLC15A1 SLC2A1 SLC7A11 ATP1A3 TRPV4 ACE2 CD36 SLC7A5 KCNH2 SLC2A10 SLC9A1 FAM155B SLC3A2 FOLR1 SLC16A2 SLC2A3 RGS4 SLC9A3R1 SLC7A8 TRPM4 SLC9A3
IMPORT_INTO_CELL	0.621135	0.902306	0.226579	0.927506	3655	160	NTSR1 SPX SLC15A1 SLC2A1 SLC7A11 ATP1A3 TRPV4 ACE2 CD36 SLC7A5 LTF KCNH2 SLC2A10 SLC9A1 FAM155B SLC3A2 FOLR1 SLC16A2 SLC2A3 RGS4 TREM2 SLC7A8 ACTB TRPM4 SLC9A3 PARK7 ITGB1 CACNG4 RAMP3 SLC15A3 MX1
IMPORT_INTO_NUCLEUS	0.998631	1	0.146873	0.593208	5836	144	CD36 JUP SMO CDKN1A PML FERMT1 SNRPD2 KPNA2 ZC3H12A SMAD3 PTTG1IP HYAL2 NUTF2 SNRPG BMP4 IPO4 SNRPB CHP1 NXT1 AKT1 BAG3 PHB2 KPNA7 SNRPF FLNA NUP93 TGFB1 AGTR2 GEMIN7 CDH1 SNUPN TRIM28 SNRPD1 NUP62 RAB23 HSP90AB1 SEC13 RAN SUFU
IN_UTERO_EMBRYONIC_DEVELOPMENT	0.00240809	0.0625756	0.337092	1.49192	14	294	DSC3 GJB3 RSPO3 GJB5 FOSL1 HSD17B2 BMP7 PTPRR PLCD3 SOX15 CSF2 PLPP4 HS3ST6 FURIN MDFI IGF2 KRT19 TWIST1 MSX1 ADM KRT8 SNAI1 E2F7 PDGFB SOX18 CCNB2 ETNK2 ADAMTS3 SPINT1 FKBP10 SOX17 WNT7B SMO DBN1 TIE1 MYO1E CCNB1 RRP7A CHST11 SPINT2 ST14 PHLDA2 AR GINS4 GLI2 GATA3 MYH9 PRMT1 ASF1B NDUFA2 PLOD3 KLF4 RPL13 BYSL PSPH SMAD3 JUNB FOXF1 NEK2 CMIP PCGF2 ERCC2 CEBPB WNT2
INACTIVATION_OF_MAPK_ACTIVITY	0.0859299	0.448012	0.491225	1.40965	443	24	CAV1 DUSP9 SPRED3 DUSP14 RGS4 DUSP5 GPS1 PPP2R1A DUSP7 DUSP2 DUSP1
INCLUSION_BODY_ASSEMBLY	0.383773	0.775263	0.385665	1.06266	1962	20	CLU HSPA1A DNAJB1 HSPA1B PSMC5 HSPA2 CDC34 BAG3 DNAJB2 DNAJA4
INDOLALKYLAMINE_METABOLIC_PROCESS	0.544859	0.861372	0.380615	0.925942	2744	12	KYNU IDO1 HAAO TDO2
INDOLE_CONTAINING_COMPOUND_BIOSYNTHETIC_PROCESS	0.383448	0.775263	-0.809243	-1.08077	1945	1	DDC
INDOLE_CONTAINING_COMPOUND_METABOLIC_PROCESS	0.592244	0.889593	0.340446	0.890958	3023	16	KYNU PDE1B IDO1 HAAO TDO2
INDUCTION_OF_BACTERIAL_AGGLUTINATION	0.0882233	0.450725	0.786077	1.42616	432	4	DMBT1 FGA SFTPD
INDUCTION_OF_POSITIVE_CHEMOTAXIS	0.00555776	0.104896	0.747129	1.81758	27	12	VEGFC AGER SCG2 PGF AZU1 ARTN CXCL8
INFLAMMATORY_CELL_APOPTOTIC_PROCESS	0.663099	0.920678	-0.302286	-0.853398	3221	19	MEF2C FASLG SIRT1 PIK3CB IL6
INFLAMMATORY_RESPONSE	0.00014806	0.0104862	0.341589	1.60976	0	580	KRT16 IL20RB PPBP ABCC2 IL1A IL1RL1 GAL SCGB1A1 S100A8 CXCL5 PF4 CCL17 S100A12 S100A9 AGER IL1RN TAC1 SEMA7A CCL22 SAA1 EPHA2 CYP4F11 CHI3L1 SCG2 IL1R2 SERPINE1 IL17C IL34 MMP3 VNN1 UNC13D PTX3 SPHK1 ADORA1 CCL26 HP CCL21 ADM ENPP3 CXCL6 NLRP2 CHST1 ACE2 PTGES SAA2 CD36 AZU1 ORM1 IL23A ELANE CXCL11 FN1 MMP9 WFDC1 ADAM8 LGALS9 F2RL1 CCL18 TYRO3 CCL23 FABP4 LBP MIF IFI35 HAMP DUOXA2 ZYX CXCL1 F12 M…
INFLAMMATORY_RESPONSE_TO_ANTIGENIC_STIMULUS	0.397586	0.783022	0.319114	1.03735	2140	41	IL20RB IL1RN ELANE IL37 CD68 GATA3 PARK7
INFLAMMATORY_RESPONSE_TO_WOUNDING	0.022069	0.235844	0.656285	1.66131	111	14	IL1A AGER MDK GRN TIMP1 ALOX5 HMOX1 F2R TGFB1
INHIBITORY_POSTSYNAPTIC_POTENTIAL	0.603097	0.893215	0.494164	0.896549	2959	4	NTSR1 NLGN2
INHIBITORY_SYNAPSE_ASSEMBLY	0.450782	0.80832	-0.45532	-1.02209	2275	8	SEMA4A SEMA4D PLXNB1 GABRB3
INNATE_IMMUNE_RESPONSE	0.00014455	0.0104862	0.327619	1.56947	0	715	KRT16 S100A7 MUCL1 TRIM29 PI3 CRISP3 GBP6 MUC6 MUC5AC CAMP S100A8 ULBP2 CCL17 S100A12 S100A9 MT2A AGER DMBT1 KYNU RAET1G TRIM48 FGA CCL22 SAA1 SERPINB4 MARCO WFDC5 IL34 VNN1 UNC13D PTX3 CLDN1 PLA2G1B CCL26 TRIM15 RAET1E CCL21 NLRP2 IFI27 SFTPD TRIM31 CDC42EP2 IFI6 ISG15 SLPI APOBEC3B IL23A CHGA GAPDH LTF DEFB1 DEFA5 MSRB1 CFD ADAM8 LGALS9 F2RL1 CCL18 TYRO3 CCL23 BPIFB1 LBP CD300E MIF IFI35 OASL M…
INNATE_IMMUNE_RESPONSE_ACTIVATING_SIGNAL_TRANSDUCTION	0.00730562	0.12352	0.415077	1.59603	41	103	MUCL1 MUC6 MUC5AC MUC5B MUC20 PSMB6 CARD11 PSMB5 TYROBP RELB PSMB2 LILRA2 PSMB3 PSMD2 PSMB1 PSMC5 PSMB10 PSMD11 PSMC3 PSMA4 PSMD7 PSMD1 HCK ICAM2 PSMD3 PSMA7 MUC15 PSMB9 PSMC4 FCER1G HRAS IKBKG PSMB8 PSMD14 PSME3 PSME2 PSMC1 PSMB7 PSMF1 PSMA5 PSME1 PSMD9 TAB1 PSMD13 PSMD4 FFAR2 CARD9 SRC RELA MUC1 PSMD8 BCL10 PSMA2 MUC4 PSMB4 PSMC2 FCN1 CD209 PAK1
INNATE_IMMUNE_RESPONSE_IN_MUCOSA	0.0029976	0.0711241	0.795112	1.84687	14	10	CAMP PLA2G1B LTF DEFB1 DEFA5 BPIFB1
INNER_CELL_MASS_CELL_DIFFERENTIATION	0.745518	0.950356	0.417387	0.757255	3658	4	SOX17 NLE1
INNER_CELL_MASS_CELL_PROLIFERATION	0.845109	0.982293	0.277938	0.691641	4293	13	GINS4 SBDS PRPF19 GINS1 PELO NCAPG2 ZPR1 COPS2 NDEL1
INNER_DYNEIN_ARM_ASSEMBLY	0.705707	0.934946	0.338693	0.804318	3548	11	DNAAF1 CFAP73 ZMYND10 TEKT2
INNER_EAR_AUDITORY_RECEPTOR_CELL_DIFFERENTIATION	0.686453	0.926259	-0.283746	-0.847085	3318	24	SLC4A7 MYCL MCOLN3 RIPOR2 MYO6 RBPJ
INNER_EAR_MORPHOGENESIS	0.184484	0.60267	0.347126	1.20876	1012	59	COL2A1 HOXA1 DLX5 USH1C GRHL3 SLITRK6 FZD2 EPHB2 COL11A1 TFAP2A SLC9A3R1 ATP6V1B1 GLI2 GATA3 ALDH1A3
INNER_EAR_RECEPTOR_CELL_DEVELOPMENT	0.77899	0.961096	0.25959	0.773683	4070	28	TSKU USH1C SLITRK6 FZD2 SLC9A3R1 NAGLU
INNER_EAR_RECEPTOR_CELL_STEREOCILIUM_ORGANIZATION	0.677565	0.923655	-0.289889	-0.849257	3294	22	ADGRV1 FAT4 PJVK RIPOR2 TRIP11 CECR2
INNER_MITOCHONDRIAL_MEMBRANE_ORGANIZATION	0.0217588	0.235008	0.455615	1.55491	119	52	CHCHD10 ATP5F1D NDUFA13 TIMM22 ATP5ME ROMO1 APOO SAMM50 ATP5F1B ATP5MC1 TMEM11 TIMM13 PINK1 TIMM8B ATP5MC2 ATP5MF ATP5PF ATP5MC3 CHCHD6 UQCC3 ATP5MG ATP5PO TIMM10 ATP5F1E TIMM29 ATP5PD HSPA9 ATP5F1A GHITM IMMT MAIP1 MTX1 CHCHD3 LETM1 MT-ATP6
INNERVATION	0.463376	0.815258	0.381855	0.999325	2365	16	SLITRK6 SERPINE2 SEMA3A NTF4 SULF2
INORGANIC_ANION_TRANSMEMBRANE_TRANSPORT	0.393874	0.78239	0.286608	1.03034	2185	71	CLCA2 GABRP CLCNKB CLIC3 ANO1 TTYH3 SLC25A10 PTAFR FXYD3 CLIC1 APOL1 SLC25A11 CLCN4 GABRD
INORGANIC_ANION_TRANSPORT	0.680312	0.924084	0.230777	0.886625	3921	102	CLCA2 GABRP CLCNKB CLIC3 TSPO ANO1 TTYH3 SLC25A10 PTAFR FXYD3 RACGAP1 SLC11A1 CLIC1 APOL1 LRRC8A SLC25A11 CLCN4 GABRD CEBPB GABRA3 MFSD5 SLC12A4 VDAC1 VDAC2 ENPP1 BEST4 SLC37A2 PRNP
INORGANIC_ION_IMPORT_ACROSS_PLASMA_MEMBRANE	0.308254	0.715939	-0.304056	-1.09764	1392	56	CNGA3 SLC39A5 ABCC9 KCNJ2 IFNG CACNA2D1 SLC8A1 SLC6A1 SLC39A10 KCNJ11 SLC30A1 HCN2 SLC12A2
INORGANIC_ION_TRANSMEMBRANE_TRANSPORT	0.0515387	0.361012	0.256861	1.20343	344	541	TCN1 RHCG CLCA2 ABCC2 NTSR1 KCNF1 GAL SLC15A1 CACNG6 GABRP CAV1 TWIST1 PCSK9 GJC2 CCL21 ATP1A3 ANXA2 CLCNKB FGF12 TRPV4 AQP1 CLIC3 CACNA1H RRAD CATSPER1 TRPM8 CXCL11 ANO1 FXYD5 KCNH2 G6PD FXYD4 KCNN4 DDIT3 STAC2 KCNE4 HAMP SLC6A8 GRIN2D SLC2A10 TESC SLC9A1 KCNK13 THY1 COX4I1 SCARA5 FAM155B COX7A1 TTYH3 SLC3A2 ATP6V0C SLC6A12 GPER1 ATP5F1D SLC25A10 APLNR ACTN4 CX3CL1 KCNK6 RGS4 SLC9A3R1 TREM2 ATP6…
INOSITOL_LIPID_MEDIATED_SIGNALING	0.859587	0.985318	0.199041	0.816518	5074	161	MUC5AC PLCD3 WNT16 TWIST1 PDGFB FN1 SERPINE2 F2RL1 TYRO3 NKX3-1 CEP55 GSN GPER1 SLC9A3R1 PIP4K2C OSM TGFB2 MYDGF HCST PTAFR UNC5B PDGFC GATA3 GPR143 KLF4 MAPK3 NCS1 PEAR1 PDGFRB EZR C1QBP NPR3 SOX9 EGFR IER3 PPARD PRR5 AKT1 TNFAIP8L3
INOSITOL_METABOLIC_PROCESS	0.493867	0.83069	-0.397513	-0.97719	2455	11	SLC5A3 PPIP5K2 IMPA1 MECP2 IMPA2
INOSITOL_PHOSPHATE_BIOSYNTHETIC_PROCESS	0.462466	0.815013	0.349051	0.991965	2377	23	NTSR1 GPER1 PTAFR ITPKA
INOSITOL_PHOSPHATE_CATABOLIC_PROCESS	0.398239	0.783067	-0.378508	-1.03927	1944	17	MTMR7 SYNJ1 INPP5B IMPA1 INPP5J
INOSITOL_PHOSPHATE_MEDIATED_SIGNALING	0.905107	0.997463	0.215167	0.699448	4873	41	FHL2 EDN2 HOMER3 SLC9A1 CIB1
INOSITOL_PHOSPHATE_METABOLIC_PROCESS	0.597814	0.891597	-0.250623	-0.924079	2679	62	MTMR7 PLCH1 IP6K3 PLCB1 PPIP5K2 CD244 SYNJ1 INPP5B IMPA1 INPP5J INPP4A
INOSITOL_TRISPHOSPHATE_BIOSYNTHETIC_PROCESS	0.566038	0.87343	0.429173	0.908443	2789	7	GPER1 PTAFR HRH1
INOSITOL_TRISPHOSPHATE_METABOLIC_PROCESS	0.473621	0.820675	0.425675	0.98875	2369	10	GPER1 PTAFR ITPK1
INSEMINATION	0.0496669	0.354043	0.711861	1.55788	245	8	TAC1 KLK14 OXTR SERPINE2 AVPR1A DDO
INSULIN_LIKE_GROWTH_FACTOR_RECEPTOR_SIGNALING_PATHWAY	0.806063	0.968093	0.260303	0.752031	4147	25	CDH3 NKX3-1 IGFBP3 AR IGFBP5 IGFBP4 AKT1
INSULIN_METABOLIC_PROCESS	0.443267	0.804715	-0.565982	-1.04198	2257	4	ERN1 CEACAM1
INSULIN_RECEPTOR_SIGNALING_PATHWAY	0.107656	0.487351	-0.29315	-1.2211	449	123	GRB14 ERFE OGT ENHO ATP6V1C2 TSC1 KANK1 PHIP FER PIK3C2A PDK4 SIRT1 GKAP1 SESN3 MZB1 STXBP4 INSR APC C2CD5 PRKAA1 APPL1 PTPRE OSBPL8 ZNF106 SOS1 SORBS1 PIK3R1 PIK3CA PRKCB RPS6KB1 ATP6V1C1 GAB1 ATP6V0A2 SIK2
INSULIN_SECRETION	0.493683	0.83069	-0.226728	-0.98442	2031	158	UCN3 ZBED6 CACNA1D ADRA2A NEUROD1 DPP4 ENHO NNAT ITPR2 PFKFB2 RFX3 RAB11FIP2 RAPGEF4 IFNG PRKCA CFTR CLOCK CCDC186 SYT7 JAK2 CNR1 NOS2 BLK
INSULIN_SECRETION_INVOLVED_IN_CELLULAR_RESPONSE_TO_GLUCOSE_STIMULUS	0.547273	0.862754	0.271549	0.93985	3009	57	PTPRN VSNL1 GCG CAMK2N1 PDX1 ANO1
INTEGRATED_STRESS_RESPONSE_SIGNALING	0.955761	1	0.202346	0.597007	4968	27	DDIT3 CXCL8 NCK2 CCL2 AGR2 PPP1R15A ATF4 IGFBP1
INTEGRIN_ACTIVATION	0.451224	0.80832	0.347906	1.00512	2321	25	FN1 FERMT1 CX3CL1 FBLIM1 RASIP1 PIEZO1 CDH17 FERMT3 KIF14 SRC COL16A1 RAP1B SKAP1
INTEGRIN_BIOSYNTHETIC_PROCESS	0.00468909	0.0960172	0.889302	1.71402	22	5	S100A9 COL5A1 NOX1 TGFB2 AR
INTEGRIN_MEDIATED_SIGNALING_PATHWAY	0.0228901	0.240133	0.385732	1.47016	130	98	LAMA3 ITGA5 SEMA7A ITGB4 ITGA6 VAV3 ISG15 BCAR1 FN1 SLC2A10 ZYX THY1 CD177 FERMT1 PTN ADAM9 ITGA11 TIMP1 ITGB5 CD63 PRAM1 LIMS2 MYH9 ITGB1 ITGB2 COL3A1 LAMA5 HCK NME2 CDH17 CCM2 FGR FERMT3 FLNA ADAM15 ITGA3 RCC2
INTERCELLULAR_TRANSPORT	0.0302423	0.283117	0.938812	1.42263	150	2	GJB2 GJB6
INTERFERON_ALPHA_PRODUCTION	0.193837	0.613873	-0.399211	-1.22569	930	27	IL10 TLR4 NLRC3 SETD2 TLR7 DDX58 TLR3 MAVS DHX36 CHUK TLR8 DDX3X
INTERFERON_BETA_PRODUCTION	0.821767	0.972125	-0.222913	-0.784526	3729	49	REL TLR2 TLR4 NLRC3 TLR7 DDX58 POLR3G PPM1B TRIM56 TLR3 MAVS
INTERFERON_GAMMA_MEDIATED_SIGNALING_PATHWAY	0.529286	0.850879	0.259411	0.956027	2963	81	MT2A TRIM31 OASL PML OAS1 HLA-DQB2 MID1 SOCS1 HLA-A PTAFR OAS3 NCAM1 CDC37 HLA-DRB5 TRIM8 HLA-G OAS2 HLA-F HCK HLA-DPB1 HLA-B HLA-DQA2 HLA-C NMI IFNGR1
INTERFERON_GAMMA_PRODUCTION	0.0726601	0.414789	0.354287	1.33547	412	92	IL20RB INHA IL1RL1 SCGB1A1 ISG15 IL23A SLC7A5 CD276 LGALS9 F2RL1 DDIT3 AXL PYCARD HLA-A FADD SLC11A1 GATA3 ZC3H12A ZFPM1 CD14
INTERKINETIC_NUCLEAR_MIGRATION	0.0933883	0.461015	-0.727509	-1.42559	475	5	HOOK3 PCM1 CEP120
INTERLEUKIN_1_ALPHA_PRODUCTION	0.406531	0.787969	0.526181	1.06729	1991	6	IL1R2 CX3CL1 S100A13 PANX1 CASP1
INTERLEUKIN_1_BETA_PRODUCTION	0.024364	0.247414	0.406056	1.485	135	78	AGER SPHK1 NLRP2 TRIM16 CD36 AZU1 ORM1 LGALS9 F2RL1 HSPB1 PML PYCARD CARD16 GSTP1 CPTP TYROBP CX3CL1 TREM2 LILRA2 HK1 ZC3H12A SMAD3 APP
INTERLEUKIN_1_MEDIATED_SIGNALING_PATHWAY	0.239336	0.663746	0.298662	1.1348	1368	96	IL1A IL1RN IL1R2 PSMB6 PSMB5 PSMB2 PSMB3 PSMD2 MAPK3 PSMB1 TNIP2 SQSTM1 RBX1 RPS6KA4 PSMC5 PSMB10 PELI3 IRAK2 PSMD11 PSMC3 PSMA4 PSMD7 PSMD1 PSMD3 PSMA7 PSMB9 PSMC4 UBA52 IKBKG PSMB8 PSMD14 PSME3 PSME2 UBB PSMC1 PSMB7 PSMF1 PSMA5 PSME1 PSMD9 TAB1 PSMD13 PSMD4 TOLLIP RELA UBC PSMD8 PSMA2 PSMB4 PSMC2
INTERLEUKIN_1_PRODUCTION	0.0174051	0.207961	0.403636	1.5158	98	90	AGER SAA1 IL1R2 SPHK1 NLRP2 TRIM16 CD36 AZU1 ORM1 LGALS9 F2RL1 HSPB1 PML PYCARD CARD16 GSTP1 CPTP TYROBP CX3CL1 TREM2 PANX2 LILRA2 HK1 ZC3H12A SMAD3 APP
INTERLEUKIN_10_PRODUCTION	0.136189	0.539369	0.380263	1.28111	743	49	IL20RB AGER ISG15 IL23A LGALS9 F2RL1 PYCARD IDO1 TYROBP TREM2
INTERLEUKIN_12_PRODUCTION	0.70076	0.932764	0.248784	0.851158	3870	53	AGER CD36 IL23A LGALS9 MDK IDO1 MAPK11 LTB CD40 HLA-G C1QBP
INTERLEUKIN_13_PRODUCTION	0.442421	0.804715	0.388503	1.01672	2258	16	SCGB1A1 LGALS9 GATA3 PRKCZ RARA ARG2 TNFRSF21 IL18 SPHK2 HLA-E
INTERLEUKIN_17_PRODUCTION	0.76349	0.956606	0.263256	0.78461	3989	28	SPHK1 IL23A SLC7A5 DDIT3 OSM PHB ARG2 PRNP TGFB1 VSIR IL18 IL27RA
INTERLEUKIN_18_MEDIATED_SIGNALING_PATHWAY	0.706026	0.934946	0.375813	0.795495	3479	7	PDGFB ALOX5 AKT1 IL18
INTERLEUKIN_18_PRODUCTION	0.0172481	0.207924	-0.797476	-1.64933	87	6	CD84 TLR2 IL10 GBP5
INTERLEUKIN_2_PRODUCTION	0.362727	0.759816	0.305486	1.05731	1994	57	IL20RB IL1A SFTPD HOMER3 CARD11 PNP
INTERLEUKIN_21_MEDIATED_SIGNALING_PATHWAY	0.439976	0.804488	-0.47365	-1.02547	2231	7	IL21R JAK3 STAT1 IL2RG STAT3 JAK1
INTERLEUKIN_21_PRODUCTION	0.395808	0.78239	-0.724576	-1.09623	1982	2	IL6 FOXP1
INTERLEUKIN_23_MEDIATED_SIGNALING_PATHWAY	0.404545	0.786363	0.50261	1.06389	1993	7	IL23A P4HB
[truncated: 5,475 more rows]

## Sheet: Fig. S3
id	H3K4me3-lncRNA score	H3K4me3-lncRNA score group	H3K4me3	H3K4me3-group
TCGA-05-4244	0.47223	Low	-0.193112	Low
TCGA-05-4249	0.13216	Low	0.150715	High
TCGA-05-4250	6.49582	High	0.00202447	High
TCGA-05-4382	0.274378	Low	0.205128	High
TCGA-05-4384	-1.46405	Low	0.207141	High
TCGA-05-4389	5.35518	High	0.160279	High
TCGA-05-4390	4.84878	High	-0.103896	High
TCGA-05-4395	6.42731	High	-0.353846	Low
TCGA-05-4396	0.180246	Low	-0.136065	High
TCGA-05-4397	3.62067	High	-0.217819	Low
TCGA-05-4398	1.12009	Low	-0.0527334	High
TCGA-05-4402	3.05824	Low	0.104348	High
TCGA-05-4403	4.90512	High	0.324048	High
TCGA-05-4405	-2.48756	Low	0.165253	High
TCGA-05-4410	0.000863282	Low	0.132684	High
TCGA-05-4415	7.86937	High	-0.435385	Low
TCGA-05-4417	3.35034	Low	0.0610168	High
TCGA-05-4418	5.78482	High	-0.201323	Low
TCGA-05-4420	3.28687	Low	-0.0596854	High
TCGA-05-4422	-2.58447	Low	0.0134474	High
TCGA-05-4424	3.06231	Low	0.0479067	High
TCGA-05-4425	2.90635	Low	0.193682	High
TCGA-05-4426	-0.772016	Low	0.00794159	High
TCGA-05-4427	1.3462	Low	-0.326005	Low
TCGA-05-4430	3.14737	Low	0.186194	High
TCGA-05-4432	2.98327	Low	0.138309	High
TCGA-05-4433	2.78843	Low	0.11616	High
TCGA-05-4434	-0.522102	Low	0.409353	High
TCGA-05-5420	1.61085	Low	-0.129913	High
TCGA-05-5423	1.16197	Low	-0.0976057	High
TCGA-05-5425	5.27284	High	0.0327234	High
TCGA-05-5428	3.93879	High	-0.338671	Low
TCGA-05-5429	5.13805	High	-0.0650326	High
TCGA-05-5715	4.6047	High	0.176078	High
TCGA-35-3615	1.5508	Low	-0.356203	Low
TCGA-35-4122	6.29241	High	-0.0994997	High
TCGA-35-4123	3.99866	High	-0.140378	High
TCGA-35-5375	3.82448	High	-0.35518	Low
TCGA-38-4625	5.50918	High	-0.38215	Low
TCGA-38-4626	-0.208299	Low	0.289117	High
TCGA-38-4627	5.23036	High	0.0310203	High
TCGA-38-4628	5.98333	High	-0.0858804	High
TCGA-38-4629	6.91469	High	-0.142991	High
TCGA-38-4630	0.718318	Low	-0.209231	Low
TCGA-38-4631	5.19058	High	-0.247785	Low
TCGA-38-4632	4.94476	High	-0.151482	High
TCGA-38-6178	1.28861	Low	-0.0186635	High
TCGA-38-7271	2.49606	Low	0.11564	High
TCGA-44-2655	3.55266	High	0.0596888	High
TCGA-44-2656	-8.76846	Low	-0.413707	Low
TCGA-44-2657	-5.05801	Low	0.250073	High
TCGA-44-2659	-4.67164	Low	-0.194479	Low
TCGA-44-2661	-2.17271	Low	0.0624244	High
TCGA-44-2662	-1.27702	Low	-0.382438	Low
TCGA-44-2665	-2.99952	Low	-0.158727	High
TCGA-44-2666	-13.9372	Low	-0.385415	Low
TCGA-44-2668	0.478603	Low	-0.362175	Low
TCGA-44-3396	0.913074	Low	0.0266782	High
TCGA-44-3398	0.968111	Low	-0.177795	High
TCGA-44-3917	-8.34612	Low	-0.55402	Low
TCGA-44-3918	-8.56053	Low	-0.31702	Low
TCGA-44-3919	-0.397323	Low	0.157668	High
TCGA-44-4112	-7.72463	Low	-0.437271	Low
TCGA-44-5643	2.50972	Low	-0.254109	Low
TCGA-44-5644	-3.397	Low	-0.227361	Low
TCGA-44-5645	-21.9021	Low	-0.292448	Low
TCGA-44-6145	2.99962	Low	0.110979	High
TCGA-44-6147	-12.2699	Low	-0.222339	Low
TCGA-44-6774	2.95508	Low	-0.08125	High
TCGA-44-6775	-7.6061	Low	-0.218681	Low
TCGA-44-6776	2.22749	Low	-0.130647	High
TCGA-44-6777	4.4775	High	0.110722	High
TCGA-44-6778	-4.93864	Low	-0.163494	High
TCGA-44-6779	6.61141	High	-0.0963054	High
TCGA-44-7659	-8.31077	Low	-0.171613	High
TCGA-44-7660	-2.73843	Low	-0.300832	Low
TCGA-44-7661	3.64925	High	-0.0528145	High
TCGA-44-7662	1.97186	Low	0.00392153	High
TCGA-44-7667	6.31406	High	-0.321286	Low
TCGA-44-7669	0.0186681	Low	-0.399756	Low
TCGA-44-7670	1.6481	Low	-0.167575	High
TCGA-44-7671	4.73314	High	-0.0178581	High
TCGA-44-7672	3.3818	Low	0.134001	High
TCGA-44-8117	0.252827	Low	-0.156782	High
TCGA-44-8119	3.19196	Low	-0.027413	High
TCGA-44-8120	0.653429	Low	-0.00355072	High
TCGA-44-A479	-5.29871	Low	-0.0929449	High
TCGA-44-A47A	-3.17464	Low	0.0830284	High
TCGA-44-A47B	-1.70157	Low	-0.153268	High
TCGA-44-A47G	-2.74371	Low	0.260987	High
TCGA-44-A4SS	-0.417208	Low	0.00934181	High
TCGA-44-A4SU	-8.80163	Low	-0.0188883	High
TCGA-49-4486	4.54748	High	-0.143416	High
TCGA-49-4487	0.990738	Low	-0.092298	High
TCGA-49-4488	4.21833	High	-0.246067	Low
TCGA-49-4490	1.21782	Low	0.181586	High
TCGA-49-4494	6.56755	High	-0.198941	Low
TCGA-49-4501	2.65947	Low	0.15797	High
TCGA-49-4505	4.13032	High	0.190589	High
TCGA-49-4506	5.28267	High	-0.284184	Low
TCGA-49-4507	4.70154	High	-0.00921877	High
TCGA-49-4510	-1.40127	Low	0.249493	High
TCGA-49-4512	-0.401198	Low	0.108063	High
TCGA-49-4514	5.6681	High	-0.0161417	High
TCGA-49-6743	5.32684	High	-0.209191	Low
TCGA-49-6744	1.66885	Low	0.21939	High
TCGA-49-6745	6.38838	High	-0.0495365	High
TCGA-49-6761	4.57958	High	-0.308734	Low
TCGA-49-6767	4.51818	High	-0.237599	Low
TCGA-49-AAQV	0.42974	Low	0.0927697	High
TCGA-49-AAR0	-3.44039	Low	0.266213	High
TCGA-49-AAR3	0.541677	Low	0.02897	High
TCGA-49-AAR4	-6.53083	Low	0.310199	High
TCGA-49-AAR9	6.4539	High	-0.207314	Low
TCGA-49-AARE	0.139447	Low	0.141948	High
TCGA-49-AARN	-2.19565	Low	0.187667	High
TCGA-49-AARO	-4.42093	Low	0.416952	High
TCGA-49-AARQ	-4.66012	Low	-0.0196563	High
TCGA-49-AARR	-11.1107	Low	0.343002	High
TCGA-4B-A93V	-0.307857	Low	-0.19429	Low
TCGA-50-5044	5.41758	High	-0.161179	High
TCGA-50-5045	2.04044	Low	0.119575	High
TCGA-50-5049	3.14404	Low	0.0359703	High
TCGA-50-5051	-0.315653	Low	0.0182129	High
TCGA-50-5055	0.621709	Low	0.148596	High
TCGA-50-5066	0.61351	Low	-0.195323	Low
TCGA-50-5068	0.76202	Low	-0.16927	High
TCGA-50-5072	6.88314	High	-0.220306	Low
TCGA-50-5930	5.58127	High	-0.0303121	High
TCGA-50-5931	-1.49396	Low	-0.387926	Low
TCGA-50-5932	3.87761	High	-0.193898	Low
TCGA-50-5933	6.17016	High	-0.141959	High
TCGA-50-5935	0.896333	Low	0.0202033	High
TCGA-50-5939	5.18185	High	-0.166345	High
TCGA-50-5941	4.36458	High	0.14241	High
TCGA-50-5942	-3.82585	Low	-0.0625907	High
TCGA-50-5946	-2.75792	Low	-0.239209	Low
TCGA-50-6590	3.72166	High	-0.297222	Low
TCGA-50-6591	3.56357	High	-0.503789	Low
TCGA-50-6592	3.22211	Low	-0.00502766	High
TCGA-50-6593	1.84747	Low	0.267421	High
TCGA-50-6594	4.24402	High	-0.22516	Low
TCGA-50-6595	6.75073	High	-0.231384	Low
TCGA-50-6597	4.68263	High	0.157926	High
TCGA-50-6673	3.86806	High	0.163279	High
TCGA-50-7109	1.65468	Low	-0.253132	Low
TCGA-50-8457	-2.98609	Low	0.297652	High
TCGA-50-8460	1.02452	Low	0.382812	High
TCGA-53-7624	4.22504	High	-0.219321	Low
TCGA-53-7626	-1.60594	Low	0.180897	High
TCGA-53-7813	-4.62544	Low	-0.328068	Low
TCGA-55-1592	-3.00996	Low	-0.0748393	High
TCGA-55-1594	2.85769	Low	-0.159261	High
TCGA-55-1596	2.89213	Low	-0.137371	High
TCGA-55-5899	4.07295	High	-0.186279	Low
TCGA-55-6543	1.13505	Low	-0.115817	High
TCGA-55-6642	0.336501	Low	-0.0990882	High
TCGA-55-6712	3.12678	Low	-0.120436	High
TCGA-55-6968	0.294041	Low	-0.191527	Low
TCGA-55-6970	4.14109	High	-0.153134	High
TCGA-55-6971	-2.54581	Low	0.164075	High
TCGA-55-6972	-2.82424	Low	-0.352434	Low
TCGA-55-6975	5.12374	High	-0.314011	Low
TCGA-55-6978	3.91287	High	-0.164794	High
TCGA-55-6979	0.182377	Low	0.226573	High
TCGA-55-6980	1.85913	Low	0.145536	High
TCGA-55-6981	3.75015	High	0.0724272	High
TCGA-55-6982	5.33802	High	-0.0354416	High
TCGA-55-6984	2.14787	Low	-0.061042	High
TCGA-55-6985	1.39898	Low	0.125065	High
TCGA-55-6986	-1.96835	Low	-0.318338	Low
TCGA-55-6987	-1.20071	Low	-0.201753	Low
TCGA-55-7227	-2.9172	Low	-0.105234	High
TCGA-55-7281	2.84923	Low	0.260386	High
TCGA-55-7283	3.05097	Low	-0.0639741	High
TCGA-55-7284	-0.371733	Low	0.280354	High
TCGA-55-7570	2.07378	Low	-0.48115	Low
TCGA-55-7573	-6.86037	Low	0.0408659	High
TCGA-55-7574	-8.25045	Low	0.130778	High
TCGA-55-7576	3.28667	Low	0.0336069	High
TCGA-55-7724	-1.0997	Low	-0.352245	Low
TCGA-55-7725	-11.7193	Low	-0.350554	Low
TCGA-55-7726	2.05262	Low	-0.423072	Low
TCGA-55-7727	-3.73762	Low	-0.445287	Low
TCGA-55-7815	0.479382	Low	-0.398787	Low
TCGA-55-7816	-5.51262	Low	-0.0980477	High
TCGA-55-7903	-1.73823	Low	-0.297696	Low
TCGA-55-7907	0.485802	Low	-0.0497968	High
TCGA-55-7910	-1.49117	Low	-0.331516	Low
TCGA-55-7911	-4.35178	Low	-0.189521	Low
TCGA-55-7913	4.05308	High	-0.309095	Low
TCGA-55-7914	-3.96644	Low	-0.218264	Low
TCGA-55-7994	-0.270039	Low	-0.0458366	High
TCGA-55-7995	0.359387	Low	0.176261	High
TCGA-55-8085	0.216959	Low	-0.0882881	High
TCGA-55-8087	-10.5297	Low	-0.0897705	High
TCGA-55-8089	2.32839	Low	-0.183594	Low
TCGA-55-8090	-0.658379	Low	0.0144933	High
TCGA-55-8091	-0.192828	Low	-0.0141978	High
TCGA-55-8092	-5.09727	Low	-0.162973	High
TCGA-55-8094	3.16383	Low	-0.168575	High
TCGA-55-8096	-2.99212	Low	0.265606	High
TCGA-55-8097	-12.0346	Low	-0.0455068	High
TCGA-55-8203	-0.993989	Low	-0.0294804	High
TCGA-55-8204	2.283	Low	-0.255616	Low
TCGA-55-8205	0.98385	Low	-0.0663272	High
TCGA-55-8206	-6.10194	Low	0.0681499	High
TCGA-55-8208	-0.939987	Low	0.152074	High
TCGA-55-8299	-1.24079	Low	0.149523	High
TCGA-55-8301	-0.0773804	Low	0.0649519	High
TCGA-55-8302	2.42075	Low	0.0410017	High
TCGA-55-8505	3.73342	High	0.0735382	High
TCGA-55-8506	4.03456	High	0.0480409	High
TCGA-55-8507	-1.98517	Low	0.147363	High
TCGA-55-8510	-1.63302	Low	0.385833	High
TCGA-55-8511	0.0431914	Low	-0.102371	High
TCGA-55-8512	-7.88221	Low	0.317862	High
TCGA-55-8514	-2.61979	Low	0.146205	High
TCGA-55-8614	0.327068	Low	-0.0539842	High
TCGA-55-8615	1.41645	Low	0.0428212	High
TCGA-55-8616	0.059585	Low	0.0299855	High
TCGA-55-8620	-9.69101	Low	-0.181607	Low
TCGA-55-8621	-4.57361	Low	0.397965	High
TCGA-55-A48X	-6.86239	Low	0.196261	High
TCGA-55-A48Y	3.89428	High	-0.270157	Low
TCGA-55-A48Z	-3.20069	Low	0.00303631	High
TCGA-55-A490	7.18648	High	-0.038464	High
TCGA-55-A491	1.25765	Low	0.204198	High
TCGA-55-A492	-0.714419	Low	0.0589731	High
TCGA-55-A493	2.34149	Low	0.0359284	High
TCGA-55-A494	-0.279663	Low	0.0772519	High
TCGA-55-A4DF	-4.31027	Low	-0.146122	High
TCGA-55-A4DG	-13.0871	Low	-0.0819035	High
TCGA-55-A57B	-6.13761	Low	0.0814972	High
TCGA-62-8394	3.52789	High	0.0935098	High
TCGA-62-8395	-1.8762	Low	0.262485	High
TCGA-62-8397	2.06146	Low	0.16709	High
TCGA-62-8398	4.92691	High	-0.0278428	High
TCGA-62-8399	1.68503	Low	-0.166229	High
TCGA-62-8402	-0.468159	Low	-0.121777	High
TCGA-62-A46O	1.17775	Low	-0.392351	Low
TCGA-62-A46P	0.180483	Low	0.0250364	High
TCGA-62-A46R	-3.19197	Low	-0.0776244	High
TCGA-62-A46S	-1.92699	Low	-0.0188399	High
TCGA-62-A46V	-4.14786	Low	0.0175436	High
TCGA-62-A46Y	-5.49833	Low	0.0365468	High
TCGA-62-A471	2.49599	Low	-0.246655	Low
TCGA-62-A472	-9.17915	Low	-0.0899359	High
TCGA-64-1676	4.72555	High	-0.29391	Low
TCGA-64-1677	1.12952	Low	-0.403045	Low
TCGA-64-1678	1.48678	Low	-0.442208	Low
TCGA-64-1679	5.40708	High	0.0239297	High
TCGA-64-1680	1.08718	Low	-0.211748	Low
TCGA-64-1681	2.48508	Low	0.269234	High
TCGA-64-5774	2.96287	Low	-0.219449	Low
TCGA-64-5775	6.76472	High	-0.38348	Low
TCGA-64-5778	-1.90189	Low	-0.0562547	High
TCGA-64-5781	5.07513	High	-0.0332142	High
TCGA-64-5815	5.93068	High	0.0582106	High
TCGA-67-3770	2.04791	Low	0.0339161	High
TCGA-67-3771	0.0420418	Low	-0.0873307	High
TCGA-67-3772	5.01258	High	-0.0360479	High
TCGA-67-3773	-3.02596	Low	-0.140668	High
TCGA-67-3774	1.60336	Low	0.330952	High
TCGA-67-4679	-7.31781	Low	0.150394	High
TCGA-67-6215	0.707702	Low	-0.194246	Low
TCGA-67-6216	0.415008	Low	-0.0582423	High
TCGA-67-6217	-3.32141	Low	0.0839524	High
TCGA-69-7760	3.58304	High	-0.344873	Low
TCGA-69-7763	0.669473	Low	0.032524	High
TCGA-69-7764	-2.91949	Low	-0.267246	Low
TCGA-69-7765	-0.169191	Low	-0.220034	Low
TCGA-69-7973	3.34027	Low	-0.132713	High
TCGA-69-7974	3.32011	Low	0.060098	High
TCGA-69-7978	0.170937	Low	0.107289	High
TCGA-69-7980	-4.82918	Low	0.032305	High
TCGA-69-8253	1.3825	Low	-0.143377	High
TCGA-69-8254	0.361142	Low	0.214181	High
TCGA-69-8255	2.10815	Low	-0.258123	Low
TCGA-69-A59K	-7.63041	Low	-0.0675953	High
TCGA-71-6725	2.24516	Low	-0.149544	High
TCGA-71-8520	-0.786541	Low	0.241986	High
TCGA-73-4658	4.91003	High	0.122745	High
TCGA-73-4659	3.47202	High	0.0348067	High
TCGA-73-4662	-1.68265	Low	-0.107251	High
TCGA-73-4666	5.03006	High	-0.0888626	High
TCGA-73-4668	3.84163	High	-0.247379	Low
TCGA-73-4670	6.19181	High	-0.362927	Low
TCGA-73-4675	2.77794	Low	0.18094	High
TCGA-73-4676	6.80687	High	-0.229252	Low
TCGA-73-4677	5.1175	High	-0.173718	High
TCGA-73-7498	-3.68945	Low	0.251107	High
TCGA-73-7499	1.13563	Low	-0.0464536	High
TCGA-73-A9RS	0.771274	Low	-0.306778	Low
TCGA-75-5122	2.75392	Low	-0.111701	High
TCGA-75-5125	2.82539	Low	0.174538	High
TCGA-75-5126	5.33132	High	-0.0225269	High
TCGA-75-5146	0.919376	Low	-0.100431	High
TCGA-75-5147	0.412095	Low	-0.0648642	High
TCGA-75-6203	-0.563038	Low	0.277298	High
TCGA-75-6205	2.87283	Low	0.0016252	High
TCGA-75-6206	2.37584	Low	0.0380031	High
TCGA-75-6207	2.55657	Low	-0.36986	Low
TCGA-75-6211	1.89936	Low	-0.0966761	High
TCGA-75-6212	1.16948	Low	0.0356564	High
TCGA-75-6214	4.34021	High	-0.350541	Low
TCGA-75-7025	-10.0099	Low	0.186657	High
TCGA-75-7027	2.5545	Low	-0.314301	Low
TCGA-75-7030	0.493927	Low	0.30172	High
TCGA-75-7031	1.95836	Low	-0.104021	High
TCGA-78-7143	-2.74644	Low	-0.0866706	High
TCGA-78-7145	6.16789	High	-0.339614	Low
TCGA-78-7146	6.60669	High	-0.328957	Low
TCGA-78-7147	0.955704	Low	-0.131041	High
TCGA-78-7148	5.79928	High	-0.122959	High
TCGA-78-7149	1.94544	Low	0.0980151	High
TCGA-78-7150	6.44842	High	-0.319244	Low
TCGA-78-7152	2.96909	Low	0.140445	High
TCGA-78-7153	3.42103	Low	-0.249845	Low
TCGA-78-7154	4.59825	High	-0.405503	Low
TCGA-78-7155	3.88977	High	-0.451557	Low
TCGA-78-7156	-0.848282	Low	-0.0765175	High
TCGA-78-7158	-3.81051	Low	-0.265762	Low
TCGA-78-7159	1.44762	Low	-0.231519	Low
TCGA-78-7160	1.71021	Low	-0.0593863	High
TCGA-78-7161	-2.35431	Low	-0.246551	Low
TCGA-78-7162	2.57354	Low	0.150056	High
TCGA-78-7163	2.09909	Low	-0.130241	High
TCGA-78-7166	2.90961	Low	-0.0854379	High
TCGA-78-7167	-3.3701	Low	-0.148885	High
TCGA-78-7220	2.04222	Low	-0.328296	Low
TCGA-78-7535	1.96475	Low	0.0882809	High
TCGA-78-7536	2.75578	Low	-0.418008	Low
TCGA-78-7537	1.09657	Low	0.177222	High
TCGA-78-7539	1.02089	Low	0.0376193	High
TCGA-78-7540	1.61994	Low	0.136439	High
TCGA-78-7542	5.39272	High	-0.321157	Low
TCGA-78-7633	3.99352	High	0.0158696	High
TCGA-78-8640	1.31312	Low	-0.224659	Low
TCGA-78-8648	1.76998	Low	0.139861	High
TCGA-78-8655	-0.417341	Low	0.191036	High
TCGA-78-8660	3.11432	Low	0.0897132	High
TCGA-78-8662	-0.684148	Low	-0.219296	Low
TCGA-80-5607	2.13835	Low	-0.00601586	High
TCGA-80-5608	4.45662	High	0.00594125	High
TCGA-80-5611	4.27429	High	-0.165591	High
TCGA-83-5908	1.23195	Low	-0.174504	High
TCGA-86-6562	3.12858	Low	-0.140727	High
TCGA-86-6851	-4.59735	Low	0.0733147	High
TCGA-86-7701	-0.760476	Low	-0.367274	Low
TCGA-86-7711	6.06256	High	-0.106252	High
TCGA-86-7713	1.61823	Low	-0.160037	High
TCGA-86-7714	-2.22142	Low	-0.253788	Low
TCGA-86-7953	2.95992	Low	-0.100045	High
TCGA-86-7954	1.11591	Low	0.0455906	High
TCGA-86-7955	3.7538	High	-0.382187	Low
TCGA-86-8055	3.02195	Low	-0.103769	High
TCGA-86-8056	-7.3519	Low	0.04313	High
TCGA-86-8073	-1.55406	Low	-0.0628319	High
TCGA-86-8074	1.89908	Low	-0.241461	Low
TCGA-86-8075	2.02498	Low	-0.0238623	High
TCGA-86-8076	-0.104528	Low	0.150294	High
TCGA-86-8279	-2.74375	Low	-0.111539	High
TCGA-86-8280	-2.29238	Low	0.341311	High
TCGA-86-8281	0.386415	Low	0.0649192	High
TCGA-86-8358	-5.99694	Low	-0.269282	Low
TCGA-86-8359	3.47461	High	0.0551716	High
TCGA-86-8585	0.327644	Low	0.0840504	High
TCGA-86-8668	-2.54145	Low	0.195908	High
TCGA-86-8669	1.51196	Low	0.0202646	High
TCGA-86-8671	-5.47435	Low	0.43833	High
TCGA-86-8672	2.09744	Low	0.113262	High
TCGA-86-8673	2.6272	Low	0.0926246	High
TCGA-86-8674	5.32608	High	-0.112306	High
TCGA-86-A456	-5.46891	Low	0.184206	High
TCGA-86-A4D0	1.11994	Low	-0.302737	Low
TCGA-86-A4JF	3.65802	High	-0.181898	Low
TCGA-86-A4P7	-7.06693	Low	0.364602	High
TCGA-86-A4P8	-11.6735	Low	0.23856	High
TCGA-91-6828	0.36879	Low	-0.064573	High
TCGA-91-6829	2.44932	Low	-0.314858	Low
TCGA-91-6830	-3.95576	Low	0.182819	High
TCGA-91-6831	0.396083	Low	-0.273153	Low
TCGA-91-6835	-1.26864	Low	0.0804766	High
TCGA-91-6836	5.58148	High	-0.457215	Low
TCGA-91-6840	-1.28801	Low	0.190795	High
TCGA-91-6847	-1.8024	Low	-0.503479	Low
TCGA-91-6848	3.75392	High	-0.386948	Low
TCGA-91-6849	3.12725	Low	0.0134133	High
TCGA-91-7771	-3.42908	Low	0.00341843	High
TCGA-91-8496	0.377246	Low	0.0934314	High
TCGA-91-8497	-7.44683	Low	0.496263	High
TCGA-91-8499	0.660884	Low	-0.30453	Low
TCGA-91-A4BC	-7.74235	Low	0.102596	High
TCGA-91-A4BD	-2.99677	Low	0.066754	High
TCGA-93-7347	-1.79414	Low	0.404335	High
TCGA-93-7348	0.234474	Low	0.238199	High
TCGA-93-8067	4.08865	High	-0.115422	High
TCGA-93-A4JO	-9.63624	Low	0.194342	High
TCGA-93-A4JP	-6.50924	Low	0.294812	High
TCGA-95-7039	2.55596	Low	-0.137927	High
TCGA-95-7043	4.5881	High	-0.0992296	High
TCGA-95-7562	5.15866	High	-0.385048	Low
TCGA-95-7567	3.18903	Low	0.0140503	High
TCGA-95-7944	0.0395875	Low	-0.0634063	High
TCGA-95-7947	0.73688	Low	4.45e-05	High
TCGA-95-7948	-3.27197	Low	-0.0283153	High
TCGA-95-8494	2.70364	Low	-0.174897	High
TCGA-95-A4VK	-5.4388	Low	0.0460816	High
TCGA-95-A4VN	1.23765	Low	0.12356	High
TCGA-97-7547	0.766074	Low	0.00112629	High
TCGA-97-7552	-0.941386	Low	0.205833	High
TCGA-97-7553	-1.28412	Low	0.0861584	High
TCGA-97-7554	3.3424	Low	-0.172977	High
TCGA-97-7937	-4.10397	Low	-0.365305	Low
TCGA-97-7938	-2.04718	Low	-0.262208	Low
TCGA-97-8171	0.277098	Low	-0.153988	High
TCGA-97-8174	-2.85645	Low	0.315726	High
TCGA-97-8175	1.50979	Low	-0.139723	High
TCGA-97-8177	1.51895	Low	0.24455	High
TCGA-97-8552	-8.38342	Low	0.445145	High
TCGA-97-A4LX	-3.90641	Low	0.307054	High
TCGA-97-A4M0	-5.54178	Low	0.17437	High
TCGA-97-A4M1	-9.69241	Low	0.290116	High
TCGA-97-A4M2	-9.56055	Low	0.430934	High
TCGA-97-A4M3	2.43463	Low	-0.0733329	High
TCGA-97-A4M5	-4.33706	Low	0.41253	High
TCGA-97-A4M6	-4.90942	Low	0.308981	High
TCGA-97-A4M7	-6.42499	Low	0.384109	High
TCGA-99-7458	-3.18131	Low	0.0521976	High
TCGA-99-8025	-1.27974	Low	-0.0203064	High
TCGA-99-8028	-1.05172	Low	0.190454	High
TCGA-99-8032	-1.93632	Low	-0.153592	High
TCGA-99-8033	1.99972	Low	-0.164176	High
TCGA-99-AA5R	-10.8896	Low	0.36643	High
TCGA-J2-8192	-0.0400554	Low	-0.20705	Low
TCGA-J2-8194	1.84675	Low	-0.0493589	High
TCGA-J2-A4AD	-4.44985	Low	-0.120039	High
TCGA-J2-A4AE	-10.8124	Low	0.0536011	High
TCGA-J2-A4AG	-2.92541	Low	0.159031	High
TCGA-L4-A4E5	-3.14166	Low	-0.14203	High
TCGA-L4-A4E6	-7.68762	Low	0.269394	High
TCGA-L9-A443	-2.38105	Low	0.0680775	High
TCGA-L9-A444	-5.00434	Low	0.160738	High
TCGA-L9-A50W	-4.08797	Low	0.242981	High
TCGA-L9-A5IP	4.94067	High	-0.0870255	High
TCGA-L9-A743	-1.32011	Low	0.348598	High
TCGA-L9-A7SV	-12.295	Low	-0.0795297	High
TCGA-L9-A8F4	-7.39687	Low	-0.0340525	High
TCGA-MN-A4N1	-1.13457	Low	-0.0762702	High
TCGA-MN-A4N4	-3.4824	Low	0.0862787	High
TCGA-MN-A4N5	-4.39616	Low	0.0513133	High
TCGA-MP-A4SV	-4.70446	Low	-0.0836881	High
TCGA-MP-A4SW	-4.98425	Low	0.378755	High
TCGA-MP-A4SY	-0.679125	Low	-0.147044	High
TCGA-MP-A4T4	-3.9264	Low	0.203728	High
TCGA-MP-A4T6	-11.1677	Low	0.185001	High
TCGA-MP-A4T7	-0.159355	Low	0.0494586	High
TCGA-MP-A4T8	1.4257	Low	-0.213819	Low
TCGA-MP-A4T9	-2.62847	Low	0.308593	High
TCGA-MP-A4TA	0.213894	Low	-0.109517	High
TCGA-MP-A4TC	2.14343	Low	0.0796951	High
TCGA-MP-A4TD	-3.23026	Low	0.166994	High
TCGA-MP-A4TE	4.27192	High	-0.0532177	High
TCGA-MP-A4TF	-1.62965	Low	-0.441483	Low
TCGA-MP-A4TH	-7.0251	Low	0.226997	High
TCGA-MP-A4TI	-1.94499	Low	0.134706	High
TCGA-MP-A4TK	-0.321916	Low	0.0142963	High
TCGA-MP-A5C7	-6.32199	Low	-0.169853	High
TCGA-NJ-A4YF	0.740831	Low	0.00036386	High
TCGA-NJ-A4YG	-3.36521	Low	0.234834	High
TCGA-NJ-A4YP	0.63441	Low	-0.102647	High
TCGA-NJ-A4YQ	-4.67638	Low	-0.0571643	High
TCGA-NJ-A55R	-6.15973	Low	0.122383	High
TCGA-NJ-A7XG	-6.39068	Low	-0.160502	High
TCGA-O1-A52J	-3.60949	Low	0.187483	High
TCGA-S2-AA1A	-8.12031	Low	0.357725	High

## Sheet: Fig. S4
Sample_ID		TCGA-05-4244	TCGA-05-4249	TCGA-05-4382	TCGA-05-4384	TCGA-05-4396	TCGA-05-4398	TCGA-05-4402	TCGA-05-4405	TCGA-05-4410	TCGA-05-4417	TCGA-05-4420	TCGA-05-4422	TCGA-05-4424	TCGA-05-4425	TCGA-05-4426	TCGA-05-4427	TCGA-05-4430	TCGA-05-4432	TCGA-05-4433	TCGA-05-4434	TCGA-05-5420	TCGA-05-5423	TCGA-35-3615	TCGA-38-4626	TCGA-38-4630	TCGA-38-6178	TCGA-38-7271	TCGA-44-2656	TCGA-44-2657	TCGA-44-2659	TCGA-44-2661	TCGA-44-2662	TCGA-44-2665	TCGA-44-2666	TCGA-44-2668	TCGA-44-3396	TCGA-44-3398	TCGA-44-3917	TCGA-44-3918	TCGA-44-3919	TCGA-44-4112	TCGA-44-5643	TCGA-44-5644	TCGA-44-5645	TCGA-44-6145	TCGA-44-6147	TCGA-44-6774	TCGA-44-6775
H3K4me3-group		Low	Low	Low	Low	Low	Low	Low	Low	Low	Low	Low	Low	Low	Low	Low	Low	Low	Low	Low	Low	Low	Low	Low	Low	Low	Low	Low	Low	Low	Low	Low	Low	Low	Low	Low	Low	Low	Low	Low	Low	Low	Low	Low	Low	Low	Low	Low	Low
Immune cell activation	Immune receptor activity	-0.198568	0.168961	0.212559	-0.1634	-0.462595	0.18508	-0.0132566	-0.0720002	0.413835	0.309977	-0.468648	0.0253276	0.306332	0.391554	-0.199438	-0.204384	0.409818	-0.021632	0.273496	0.483276	0.366612	0.371202	-0.463759	0.373816	-0.584858	-0.144495	0.566964	0.130807	0.490821	0.150096	0.52786	-0.0562476	0.0712725	-0.513811	0.253685	0.418067	0.37653	-0.466148	0.066144	0.482351	-0.318068	-0.335952	-0.538324	0.0369512	0.420938	-0.141869	0.28371	0.122086
	T-helper 17 type immune response	-0.105515	0.234353	0.271156	-0.130471	-0.200423	0.334491	-0.0393521	-0.0418284	0.380846	0.458377	-0.637567	0.0535052	-0.0106808	0.128141	-0.154261	0.127269	-0.0401497	0.013271	0.315857	0.392623	0.0917589	-0.115679	-0.247976	0.339519	-0.443825	-0.203797	0.481028	-0.0799614	0.320512	0.268985	0.277064	-0.165571	-0.175766	-0.376496	0.302995	0.414081	-0.0718548	-0.423255	-0.0256615	0.413374	-0.285777	0.0818321	-0.429439	0.0527286	0.368632	-0.125716	-0.0968594	-0.116191
	B cell receptor pathway	-0.602645	0.387274	0.565655	-0.491245	-0.522097	0.500124	0.0632977	0.39462	0.606779	0.6244	-0.38629	0.487576	-0.0636375	-0.362439	-0.63438	-0.170335	0.0211867	0.454075	-0.380804	0.345006	0.520557	-0.371755	-0.503255	-0.39225	-0.591465	-0.00772635	0.686074	0.307478	0.726132	0.500723	0.582791	-0.194741	-0.518094	-0.267556	-0.018383	0.582672	0.116419	-0.13025	0.237308	0.504499	-0.0797237	-0.336691	-0.313978	-0.039967	0.646735	0.261694	0.361942	0.259407
	T cell differentiation	-0.122424	-0.0753259	0.477774	-0.371896	-0.38367	0.510971	-0.00171126	-0.0461197	0.379567	0.290392	-0.629713	0.103082	0.244609	0.38741	-0.0403267	-0.351377	0.343293	0.316495	0.144209	0.644292	0.329945	0.221203	-0.537789	0.472044	-0.337615	0.0808976	0.576692	-0.0951455	0.492835	0.045719	0.498493	-0.255666	0.275654	-0.545411	-0.0324022	0.40792	0.0258386	-0.494027	-0.012065	0.458488	-0.350668	0.132047	-0.467261	-0.293817	0.447243	-0.248329	-0.212377	-0.138052
	Monocyte differentiation	0.483388	0.462612	0.290246	0.415563	-0.775605	0.1702	0.161171	-0.0847597	-0.204679	-0.156855	-0.769811	-0.519307	0.0228621	0.382781	-0.123333	-0.0844774	-0.192767	-0.583333	-0.028251	0.391592	-0.312419	0.0150418	-0.686187	0.477461	-0.199445	-0.358216	0.360279	-0.246387	0.507995	0.0667135	0.292489	-0.106235	0.404695	-0.650592	-0.117218	0.227996	0.211489	-0.714368	-0.355814	0.46212	-0.488218	-0.583677	-0.663368	0.0751493	-0.417897	-0.0546994	-0.142289	0.0609223
	Mast cell activation	0.184724	0.0844359	0.0565731	-0.151233	-0.0985489	0.105499	-0.203602	0.0656475	0.0570723	0.276709	-0.333316	-0.122097	0.262666	0.219494	-0.186941	0.193298	0.405611	-0.0575114	0.35667	0.253984	-0.081635	0.339435	-0.271272	0.651951	-0.584446	-0.408269	0.324807	-0.0931342	0.0640624	-0.0731941	0.403029	-0.0885064	-0.124405	-0.311917	-0.15955	0.0551067	0.135095	-0.47333	-0.16731	0.342092	-0.0623732	-0.151074	-0.3718	-0.320295	0.0571356	-0.280005	0.0298816	-0.115207
Ils pathway	IL1 pathway	0.190083	-0.015206	0.0111454	-0.0602011	-0.175069	0.311791	0.306637	-0.306388	-0.0389883	0.0775746	-0.122987	-0.0930714	0.299956	0.0573078	-0.0863697	0.0616223	-0.0253431	0.15115	-0.196343	0.328905	0.173709	0.110406	0.0131805	0.27237	-0.00932904	0.141443	-0.113786	-0.0434575	-0.173426	-0.0864814	0.0621865	-0.110795	-0.108493	-0.341618	0.204149	0.310261	0.0609257	-0.25058	-0.0653258	0.23456	-0.149788	0.239223	-0.171909	-0.32047	-0.0314297	-0.350391	-0.0976975	-0.263128
	IL2 family signaling	-0.288507	0.30665	0.425827	-0.259331	-0.466621	0.206249	-0.138434	-0.229068	0.52631	0.561678	-0.671107	0.0593284	0.220537	0.288963	-0.293123	0.0799373	-0.0987482	-0.222783	0.284061	0.48967	0.21321	-0.200186	-0.55327	0.407051	-0.510168	-0.293528	0.646921	0.24988	0.504012	0.336966	0.296477	0.01883	-0.202771	-0.523595	0.388744	0.448579	-0.138939	-0.41893	0.18633	0.528176	-0.220898	-0.07032	-0.695847	0.148966	0.561012	-0.0882886	0.148961	0.169572
	IL3 pathway	-0.234257	0.434596	0.337274	-0.027395	-0.464981	0.0855575	0.0274476	0.0452949	0.238529	0.483835	-0.416748	-0.277642	0.294631	0.0851632	-0.0591265	0.283207	0.0586694	-0.0567748	0.235366	0.0711871	-0.309101	-0.377483	-0.572763	0.546279	-0.346653	-0.299326	0.573536	-0.0645767	0.22046	-0.167126	0.0168443	0.0219466	-0.341441	-0.404819	0.272755	0.3928	-0.250605	-0.467772	-0.113739	0.439921	-0.184159	-0.160977	-0.442918	-0.0115872	0.252794	-0.0333458	0.357049	0.0990274
	IL4 production	-0.372569	0.176958	0.187057	-0.257059	-0.460996	-0.00132059	-2.44e-05	-0.148409	0.257459	0.429981	-0.574391	0.282718	0.354	0.43758	-0.18011	-0.382484	0.33015	-0.142651	0.293171	0.568366	0.371846	0.222983	-0.386738	0.376696	-0.55126	-0.19006	0.556642	0.0486106	0.549958	0.146328	0.521086	-0.18838	0.0553683	-0.548315	0.124718	0.371573	0.24175	-0.404597	0.0854644	0.500163	-0.360035	0.0436297	-0.584077	-0.0330653	0.377204	-0.0816028	-0.0237533	-0.0152411
[truncated: 64 more rows]
[truncated: 429 more columns]
